# Supplementary material for: Genome-wide identification, characterization, and evolutionary analysis of the barley TALE gene family and its expression profiles in response to exogenous hormones
Source: Front Plant Sci. 2024 Jun 27;15:1421702. doi: 10.3389/fpls.2024.1421702 (PMC11236544; doi:10.3389/fpls.2024.1421702)
Supplement: Supplementary file 1 [file Table_1.xls]

## Sheet: Table S1
Table S1a. Public RNA-seq data of barley TALE genes in different hormone treaments from SRA BioProject.(log2(x+1) treament)
gene ID	control 3	control 2	control 1	average	ABA 1	ABA 2	ABA 3	average	SA 3	SA 2	SA 1	average
	SRR14038022	SRR14038021	SRR14038020		SRR14038019	SRR14038018	SRR14038017		SRR14038009	SRR14038008	SRR14038007
HORVU.MOREX.r3.2HG0154270	0	0	0	0	0	0	0	0	0.223216	0	0.133797	0.119004
HORVU.MOREX.r3.4HG0334040	0	0	0	0	0	0	0	0	0.114661	0	0	0.0382205
HORVU.MOREX.r3.4HG0412370	0.895837	1.147	1.21357	1.08547	0.89469	0.949148	0.700856	0.848231	0.424915	0.390654	0.483161	0.43291
HORVU.MOREX.r3.6HG0568300	6.51594	6.28177	6.87175	6.55649	6.84314	6.94817	6.64971	6.81367	6.69721	6.67629	6.73319	6.70223
HORVU.MOREX.r3.7HG0744200	8.18564	8.00336	7.70978	7.96626	8.75202	8.67873	8.54191	8.65755	7.90397	7.99749	8.06246	7.98797
HORVU.MOREX.r3.1HG0052320	3.31412	3.02282	3.08303	3.13999	3.18646	2.83408	3.05014	3.02356	3.01361	2.50918	2.52716	2.68332
HORVU.MOREX.r3.1HG0073900	3.44676	2.76006	2.4484	2.88507	2.83891	2.46612	2.75546	2.68683	3.11589	3.05086	3.30854	3.15843
HORVU.MOREX.r3.3HG0302040	0.910426	0.682049	0.649011	0.747162	1.22418	0.961565	1.22662	1.13745	1.04633	1.13713	0.900037	1.02783
HORVU.MOREX.r3.4HG0334360	5.91322	6.21894	6.23109	6.12108	6.32397	6.57038	6.42183	6.43873	6.11695	6.04037	6.0888	6.08204
HORVU.MOREX.r3.4HG0339810	5.32327	5.54384	5.5113	5.45947	3.56147	3.35403	3.41708	3.44419	5.08216	5.08594	5.10006	5.08939
HORVU.MOREX.r3.4HG0350220	6.38976	5.83159	5.71546	5.97894	5.04671	4.84153	5.09163	4.99329	6.11398	6.17217	6.38176	6.22264
HORVU.MOREX.r3.4HG0402730	3.62512	3.2562	2.77085	3.21739	3.1348	2.31582	2.73224	2.72762	2.42159	2.65074	2.59964	2.55732
HORVU.MOREX.r3.4HG0412330	4.85062	4.04039	3.43163	4.10755	3.00376	2.35788	2.66002	2.67389	3.83992	3.85169	3.76395	3.81852
HORVU.MOREX.r3.5HG0420480	5.59417	5.60121	5.63025	5.60854	6.00527	5.84368	5.88204	5.91033	5.3434	5.33341	5.34751	5.34144
HORVU.MOREX.r3.7HG0636950	3.44585	3.94719	4.08817	3.82707	1.97087	1.62694	1.75989	1.7859	3.0407	3.02546	3.22113	3.09576
HORVU.MOREX.r3.7HG0717740	0.492949	0.75679	0.36527	0.538336	1.46572	1.28778	1.66479	1.47277	0.672931	0.867243	0.757266	0.765813
Table S1b. Public RNA-seq data of barley TALE genes in different hormone treaments from SRA BioProject in NCBI database.
SRA BioProject		Accession number	Treatment	Description	Abbreviations
PRJNA655522		SAMN18395704	SA	Hv-SA-rep1	SA_Leaf
		SAMN18395705		Hv-SA-rep2
		SAMN18395706		Hv-SA-rep3
		SAMN18395695	ABA	Hv-ABA-rep1	ABA_Leaf
		SAMN18395696		Hv-ABA-rep2
		SAMN18395697		Hv-ABA-rep3
		SAMN18395692	control for ABA and SA treatment	Hv-ABA_SAcont-rep1	CK_Leaf
		SAMN18395693		Hv-ABA_SAcont-rep2
		SAMN18395694		Hv-ABA_SAcont-rep3
Table S1c. Public RNA-seq data of barley TALE genes in different hormone treaments from GEO BioProject (LOWESS normalization).
Gene ID	ABA 3h shoot 1	ABA 3h shoot 2	ABA 3h shoot 3	ABA 3h shoot 4	Average	ABA 6h shoot 1	ABA 6h shoot 2	ABA 6h shoot 3	ABA 6h shoot 4	Average	ABA 3h root 1	ABA 3h root 2	ABA 3h root 3	ABA 3h root 4	Average	ABA 6h root 1	ABA 6h root 2	ABA 6h root 3	ABA 6h root 4	Average	control 3h shoot 1	control 3h shoot 2	control 3h shoot 3	control 3h shoot 4	Average	control 6h shoot 1	control 6h shoot 2	control 6h shoot 3	control 6h shoot 4	Average	control 3h root 1	control 3h root 2	control 3h root 3	control 3h root 4	Average	control 6h root 1	control 6h root 2	control 6h root 3	control 6h root 4	Average	MeJA 3h shoot 1	MeJA 3h shoot 2	MeJA 3h shoot 3	MeJA 3h shoot 4	Average	MeJA 6h shoot 1	MeJA 6h shoot 2	MeJA 6h shoot 3	MeJA 6h shoot 4
HORVU.MOREX.r3.4HG0412370	0.182	0.141	0.0249	0.0801	0.107	0.119	0.0158	0.0624	0.13	0.0818	-0.191	-0.284	-0.223	-0.219	-0.22925	-0.345	-0.158	-0.351	-0.356	-0.3025	0.103	0.0562	0.0779	0.151	0.097025	0.0245	0.145	0.0624	0.0833	0.0788	-0.235	-0.161	-0.172	-0.0347	-0.150675	-0.284	-0.12	-0.0252	-0.0901	-0.129825	0.116	0.0895	0.146	0.13	0.120375	0.17	0.164	0.154	0.178
HORVU.MOREX.r3.4HG0350220	-0.0495	0.00652	0.174	-0.0656	0.016355	-0.0846	-0.0306	0.065	-0.106	-0.03905	0.13	-0.12	0.0357	0.0573	0.02575	0.062	0.101	0.152	0.0903	0.101325	0.115	0.102	-0.102	0.155	0.0675	0.0382	0.102	-0.0502	0.0439	0.033475	-0.0852	-0.0444	-0.178	0.0268	-0.0702	-0.094	0.168	0.0143	-0.0383	0.0125	0.2	0.231	0.042	-0.0844	0.09715	0.0136	-0.0308	0.0286	-0.253
HORVU.MOREX.r3.7HG0636950	-0.238	0.136	-0.294	-0.417	-0.20325	-0.602	0	0	-0.245	-0.21175	-0.269	0	-0.219	0	-0.122	0	-0.808	-0.248	-0.161	-0.30425	-0.437	-0.304	-0.0865	0.366	-0.115375	0	0	0.424	-0.246	0.0445	0	0	0	0	0	0	0	0	0	0	-0.162	0.101	-0.0758	-0.613	-0.18745	0.266	0	-0.281	-0.247
HORVU.MOREX.r3.7HG0717740	-0.0575	-0.333	-0.244	-0.0566	-0.172775	-0.0874	-0.337	-0.226	-0.183	-0.20835	0.137	0.00196	0.227	0.0473	0.103315	0.0645	0.182	0.393	0.021	0.165125	0.0322	0.0383	-0.195	-0.114	-0.059625	-0.0296	-0.0485	-0.154	-0.0948	-0.081725	-0.0235	0.0387	0.00691	0.17	0.0480275	-0.0172	0.104	0.146	-0.02	0.0532	0.205	0.0627	-0.0443	-0.0323	0.047775	0.0228	-0.0707	-0.145	-0.0582
Table S1d. Public RNA-seq data of barley TALE genes in different hormone treaments from GEO BioProject in NCBI database.
GEO BioProject		Accession number	Treatment	Description	Abbreviations
GSE41518		GSM1018452	ABA	ABA shoot time course 3H/0H Replicate 1	ABA_shoot
		GSM1018453		ABA shoot time course 6H/0H Replicate 1
		GSM1018454		ABA shoot time course 24H/0H Replicate 1
		GSM1018455		ABA root time course 3H/0H Replicate 1	ABA_Root
		GSM1018456		ABA root time course 6H/0H Replicate 1
		GSM1018457		ABA root time course 24H/0H Replicate 1
		GSM1025207		ABA shoot time course 3H/0H Replicate 2	ABA_shoot
		GSM1025208		ABA shoot time course 6H/0H Replicate 2
		GSM1025209		ABA root time course 3H/0H Replicate 2	ABA_Root
		GSM1025210		ABA root time course 6H/0H Replicate 2
		GSM1025211		ABA shoot time course 3H/0H Replicate 3	ABA_shoot
		GSM1025212		ABA shoot time course 6H/0H Replicate 3
		GSM1025213		ABA root time course 3H/0H Replicate 3	ABA_Root
		GSM1025214		ABA root time course 6H/0H Replicate 3
		GSM1025215		ABA shoot time course 3H/0H Replicate 4	ABA_shoot
		GSM1025216		ABA shoot time course 6H/0H Replicate 4
		GSM1025217		ABA root time course 3H/0H Replicate 4	ABA_Root
		GSM1025218		ABA root time course 6H/0H Replicate 4
		GSM1018476	MeJA	MeJA shoot time course 3H/0H Replicate 1	MeJA_shoot
		GSM1018477		MeJA shoot time course 6H/0H Replicate 1
		GSM1018478		MeJA shoot time course 24H/0H Replicate 1
		GSM1018479		MeJA root time course 3H/0H Replicate 1	MeJA_Root
		GSM1018480		MeJA root time course 6H/0H Replicate 1
		GSM1018481		MeJA root time course 24H/0H Replicate 1
		GSM1025255		MeJA shoot time course 3H/0H Replicate 2	MeJA_shoot
		GSM1025256		MeJA shoot time course 6H/0H Replicate 2
		GSM1025257		MeJA root time course 3H/0H Replicate 2	MeJA_Root
		GSM1025258		MeJA root time course 6H/0H Replicate 2
		GSM1025259		MeJA shoot time course 3H/0H Replicate 3	MeJA_shoot
		GSM1025260		MeJA shoot time course 6H/0H Replicate 3
		GSM1025261		MeJA root time course 3H/0H Replicate 3	MeJA_Root
		GSM1025262		MeJA root time course 6H/0H Replicate 3
		GSM1025263		MeJA shoot time course 3H/0H Replicate 4	MeJA_shoot
		GSM1025264		MeJA shoot time course 6H/0H Replicate4
		GSM1025265		MeJA root time course 3H/0H Replicate 4	MeJA_Root
		GSM1025266		MeJA root time course 6H/0H Replicate 4
		GSM1018482	NT	Non-Treatment (NT) shoot time course 3H/0H Replicate 1	CK_shoot
		GSM1018483		Non-Treatment (NT) shoot time course 6H/0H Replicate 1
		GSM1018484		Non-Treatment (NT) shoot time course 24H/0H Replicate 1
		GSM1018485		Non-Treatment (NT) root time course 3H/0H Replicate 1	CK_Root
		GSM1018486		Non-Treatment (NT) root time course 6H/0H Replicate 1
		GSM1018487		Non-Treatment (NT) root time course 24H/0H Replicate 1
		GSM1025267		Non-Treatment (NT) shoot time course 3H/0H Replicate 2	CK_shoot
		GSM1025268		Non-Treatment (NT) shoot time course 6H/0H Replicate 2
		GSM1025269		Non-Treatment (NT) root time course 3H/0H Replicate 2	CK_Root
		GSM1025270		Non-Treatment (NT) root time course 6H/0H Replicate 2
		GSM1025271		Non-Treatment (NT) shoot time course 3H/0H Replicate 3	CK_shoot
		GSM1025272		Non-Treatment (NT) shoot time course 6H/0H Replicate 3
		GSM1025273		Non-Treatment (NT) root time course 3H/0H Replicate 3	CK_Root
		GSM1025274		Non-Treatment (NT) root time course 6H/0H Replicate 3
		GSM1025275		Non-Treatment (NT) shoot time course 3H/0H Replicate 4	CK_shoot
		GSM1025276		Non-Treatment (NT) shoot time course 6H/0H Replicate 4
		GSM1025277		Non-Treatment (NT) root time course 3H/0H Replicate 4	CK_Root
		GSM1025278		Non-Treatment (NT) root time course 6H/0H Replicate 4
Table S1e. Public RNA-seq data of barley TALE genes in different tissues from BARLEX database.
Public RNA-seq data of barley TALE genes in different tissues from BARLEX database （FPKM value）.
Gene ID of Morex v3	Gene ID of Morex v2	Replicates	ROO1	LEA	INF1	INF2	NOD	CAR5	CAR15	ETI	LEM	LOD	EPI	RAC	ROO2	SEN
HORVU.MOREX.r3.1HG0016370.1	HORVU.MOREX.r2.1HG0012630.1	1	14.8765	0.7102	9.0304	11.8614	14.0066	2.0111	0.1883	0.1049	1.0487	3.6187	0	15.3702	2.5697	0
		2	11.458	0	11.5113			1.6683	0.1553	0	0.9061	4.835		13.9715	2.3353	0
		3	10.7874		13.1584				0.6562		1.3315			14.7034	1.1158
		4												15.32
HORVU.MOREX.r3.2HG0154270.1	HORVU.MOREX.r2.2HG0127090.1	1	7.6781	0.6375	12.2183	12.4533	232.459	0.4328	0.0893	0	0.6845	0.4249	0.4822	50.4898	0	0.1018
		2	6.658	0	14.3266			0.7451	0.2922	0.0809	0.3799	0.1563		50.201	0	0.185
		3	8.3312		9.6773				0		0.2128			51.6633	0
		4												51.9026
HORVU.MOREX.r3.4HG0333990.1	HORVU.MOREX.r2.4HG0278420.1	1	0.7694	0.1153	0.5585	0.9619	93.4078	0.1215	0	0	7.672	4.6801	0.0903	24.5062	0	0
		2	0	0	0.6323			0.8353	0.1614	0	8.2837	6.8559		22.4268	0	0.2063
		3	0.5612		1.2558				0		9.8991			21.8968	0
		4												18.6904
HORVU.MOREX.r3.4HG0334040.1	HORVU.MOREX.r2.4HG0278480.1	1	0.3379	0.2016	0	0	1.8766	0	0	0.4444	0.75	0	1.2013	1.9318	0.0844	0
		2	0	0	0			0	0	0	0.8804	0		1.9767	0.1526	0
		3	0		0				0		2.324			3.0595	0.072
		4												2.9753
HORVU.MOREX.r3.4HG0339120.1	HORVU.MOREX.r2.4HG0282910.1	1	5.6032	1.1138	64.5786	83.7747	67.8194	0.199	0.0801	0	4.8711	3.2357	0	114.746	0	0
		2	2.8431	0	82.2337			0.5159	0.7909	0	1.9314	0.8208		102.843	0	0
		3	3.0147		74.1876				0.1394		4.5689			111.48	0
		4												115.965
HORVU.MOREX.r3.4HG0412370.1	HORVU.MOREX.r2.4HG0343610.1	1	12.5039	21.9352	0.1818	0.159	197.791	0.4867	0.2974	91.5161	171.332	24.535	17.8623	70.4609	43.6422	0.1134
		2	19.8976	8.6536	0.2637			1.8929	0.65	37.4794	161.217	57.0311		42.652	41.731	0
		3	16.977		0.4034				0		161.948			25.8825	36.4409
		4												27.81
HORVU.MOREX.r3.5HG0513530.1	HORVU.MOREX.r2.5HG0426660.1	1	3.9933	0.08	10.6298	20.8866	64.3574	2.7891	0.0673	0	0.9399	1.7273	0	32.2994	0	0
		2	2.2742	0	15.5792			1.577	0.2208	0	1.3413	2.5479		28.7307	0	0
		3	2.3303		10.1372				0.3508		1.3777			31.9862	0.059
		4												30.9957
HORVU.MOREX.r3.6HG0568300.1	HORVU.MOREX.r2.6HG0471020.1	1	44.2848	40.2928	26.2448	20.9568	67.6145	41.6369	16.9067	70.0124	86.6616	70.774	89.3212	57.1266	58.5599	82.1204
		2	56.5022	72.4188	27.8843			39.5883	17.7961	72.5852	71.2777	78.4914		55.7844	62.3523	88.3506
		3	52.1564		28.3421				16.3704		92.0516			59.1331	67.3856
		4												58.4502
HORVU.MOREX.r3.7HG0744200.1	HORVU.MOREX.r2.7HG0617060.1	1	78.3991	70.4603	69.2035	73.3587	64.5152	23.474	5.6694	158.634	48.8152	53.2721	154.472	14.314	19.0822	70.4387
		2	76.5238	137.73	59.4892			22.3529	7.6401	145.411	30.8821	32.6156		14.0469	19.1704	91.34
		3	69.4445		67.8472				6.1772		48.5933			13.5807	15.1142
		4												12.3317
HORVU.MOREX.r3.1HG0052320.1	HORVU.MOREX.r2.1HG0041020.1	1	4.2715	6.5969	0	0	6.497	0.5351	0.3749	3.6212	5.9459	0.0395	5.4079	0.412	0.919	7.4272
		2	2.1968	11.3031	0			1.3196	0.5479	1.813	4.2621	0.0434		0.4709	0.9999	5.5955
		3	2.6423		0				0.652		4.3815			0.0847	0.9244
		4												0.2112
HORVU.MOREX.r3.1HG0073900.1	HORVU.MOREX.r2.1HG0059780.1	1	11.4412	5.7437	15.6532	27.8158	36.7225	6.8502	1.6017	3.0044	30.9354	4.8599	7.9791	20.7188	3.8747	8.3261
		2	9.4831	6.4375	20.988			7.0427	1.9509	2.0136	20.6657	5.0387		17.3647	3.1699	6.1081
		3	9.0957		24.018				1.5898		24.0094			18.5289	2.9316
		4												19.0891
HORVU.MOREX.r3.3HG0302040.1	HORVU.MOREX.r2.3HG0251940.1	1	3.1255	4.2212	14.3069	24.9902	14.9262	7.1231	0.7911	3.726	3.9132	42.1169	4.8513	7.322	0.5318	0.6946
		2	2.7703	0.8442	17.6473			5.7679	1.4412	4.8361	7.5908	109.026		7.9185	0.5632	0.148
		3	3.1191		21.6025				1.2316		5.8977			9.6732	0.4613
		4												9.8963
HORVU.MOREX.r3.4HG0334350.1	HORVU.MOREX.r2.4HG0278790.1	1	0	0	2.6317	2.216	0	0	0	0	0	0	0	0	0	0
		2	0.1469	0	2.7307			0	0.1296	0	0	0		0	0.0793	0
		3	0.341		4.2761				0		0			0	0
		4												0
HORVU.MOREX.r3.4HG0334360.1	HORVU.MOREX.r2.4HG0278810.1	1	37.0252	49.4585	9.0505	11.7271	91.0339	47.8246	9.5045	78.4362	91.0494	104.79	54.6739	58.278	37.7294	60.163
		2	53.1597	53.6446	9.246			46.2058	10.7251	71.7388	88.9149	105.522		54.85	38.6505	49.895
		3	47.666		10.755				8.7778		107.072			49.8553	42.025
		4												48.5782
HORVU.MOREX.r3.4HG0339810.1	HORVU.MOREX.r2.4HG0283500.1	1	1.5253	18.3031	1.5713	0.2104	24.3968	16.7689	1.6133	19.0586	25.1658	1.1638	27.7179	4.5837	0.7582	34.7808
		2	3.3934	21.855	0.9333			14.4745	1.3293	17.8385	16.1128	0.6833		4.0763	0.7177	26.1141
		3	3.552		0.9863				2.0261		17.326			4.8527	0.6032
		4												4.2716
HORVU.MOREX.r3.4HG0350220.1	HORVU.MOREX.r2.4HG0292180.1	1	5.9308	15.8484	0.1869	0.6602	34.6111	23.0808	6.6091	18.6383	81.1801	29.8237	53.8974	15.335	1.6918	80.8915
		2	5.0645	29.7829	0.0735			22.8514	6.7829	33.9265	59.5076	60.8919		12.96	2.2022	65.7579
		3	5.4733		0.3293				9.578		52.8984			16.2133	1.4387
		4												13.874
HORVU.MOREX.r3.4HG0402730.1	HORVU.MOREX.r2.4HG0335210.1	1	18.2359	10.326	0.0856	0	108.228	2.1795	1.1609	10.0841	50.2775	5.7024	28.0989	17.0416	12.4869	14.8081
		2	19.7085	9.1563	0.042			3.031	1.064	8.2622	58.5674	8.3482		11.465	11.5786	9.6684
		3	22.068		0				0.8259		39.0932			8.8435	11.7326
		4												9.2167
HORVU.MOREX.r3.4HG0412330.1	HORVU.MOREX.r2.4HG0343570.1	1	1.9712	5.5382	0	0.0716	15.708	2.7821	1.0791	2.2208	21.8684	0.4177	15.3009	1.588	0.9741	17.4431
		2	3.1241	13.5258	0			2.5779	1.1854	3.0021	29.5592	0.291		1.3238	0.8021	17.9321
		3	3.1702		0				1.4584		14.4457			1.0609	0.4625
		4												1.0157
HORVU.MOREX.r3.5HG0420480.1	HORVU.MOREX.r2.5HG0350030.1	1	137.689	66.8963	11.5825	4.7281	133.853	54.9516	7.0562	113.216	34.7889	47.3527	80.4296	44.2631	39.3026	72.2073
		2	169.096	66.6054	10.1367			43.7504	9.7512	72.1599	35.7593	65.6635		36.4284	38.4616	92.4317
		3	156.086		12.2407				6.5134		46.6587			31.2206	57.8597
		4												31.2666
HORVU.MOREX.r3.7HG0636950.1	HORVU.MOREX.r2.7HG0529280.1	1	0	2.4852	0	0	0.3422	0	0	0.1298	2.9789	0	9.6476	0.1836	0	6.2564
		2	0	3.7497	0			0	0.1013	1.1897	1.6596	0		0	0	4.477
		3	0		0				0		1.6026			0	0
		4												0
HORVU.MOREX.r3.7HG0717740.1	HORVU.MOREX.r2.7HG0595310.1	1	0.4146	1.808	6.3254	6.5849	3.5164	2.0041	0.48	7.1903	0.6666	22.9286	1.2761	1.2769	0.4603	0.432
		2	1.1796	2.2385	6.2291			2.0769	0.2366	8.3101	1.0506	33.3761		1.7412	0.2785	0.1136
		3	1.4805		5.1661				0.4155		0.9476			2.388	0.3994
		4												1.7745
ROO1, root from seedling; LEA, shoot from seedling; INF1, young developing inflorescences (5 mm); INF2, developing inflorescences (1-1.5 cm); NOD, third internode of the tillers, CAR5, developing grains of 5 days post-anthesis; CAR15, developing grains of 15 days post-anthesis; ETI, etiolated seedlings; LEM, lemma dissected from inflorescences; LOD, lodicules dissected from inflorescences; EPI, e…
Public RNA-seq data of barley TALE genes in different tissues from BARLEX database. (log2(FPKM+1) treament)
Gene ID	ROO1	LEA	INF1	INF2	NOD	CAR5	CAR15	ETI	LEM	LOD	EPI	RAC	ROO2	SEN
HORVU.MOREX.r3.1HG0016370.1	3.74136	0.438399	3.61275	3.68498	3.90753	1.50574	0.414965	0.0737517	1.06725	2.38594	0	3.98562	1.58829	0
HORVU.MOREX.r3.2HG0154270.1	3.0969	0.399171	3.70864	3.74989	7.86703	0.668074	0.172701	0.0572076	0.511704	0.368042	0.56774	5.70222	0	0.19333
HORVU.MOREX.r3.4HG0333990.1	0.529604	0.0808623	0.860393	0.972252	6.56083	0.564037	0.0756011	0	3.26578	2.75873	0.124725	4.51602	0	0.141629
HORVU.MOREX.r3.4HG0334040.1	0.153978	0.138552	0	0	1.52436	0	0	0.28948	1.21296	0	1.13836	1.8015	0.141433	0
HORVU.MOREX.r3.4HG0339120.1	2.26913	0.638676	6.22239	6.40556	6.10474	0.440899	0.418784	0	2.26017	1.59848	0	6.81068	0	0
HORVU.MOREX.r3.4HG0412370.1	4.12594	4.0263	0.359484	0.212881	7.63511	1.1308	0.39594	6.03337	7.37358	5.38485	4.23743	5.41621	5.37867	0.0795658
HORVU.MOREX.r3.5HG0513530.1	1.95082	0.0565835	3.71319	4.45198	6.03028	1.67041	0.27854	0	1.15032	1.64966	0	5.00014	0.0280976	0
HORVU.MOREX.r3.6HG0568300.1	5.69992	5.84187	4.8324	4.4566	6.10044	5.37895	4.17188	6.1759	6.39798	6.24094	6.49699	5.87341	5.99471	6.43021
HORVU.MOREX.r3.7HG0744200.1	6.24392	6.71555	6.05557	6.21643	6.03376	4.57975	2.90604	7.2576	5.45166	5.45759	7.28051	3.86476	4.23181	6.3556
HORVU.MOREX.r3.1HG0052320.1	2.01324	3.3147	0	0	2.90631	0.946619	0.608746	1.89418	2.55168	0.0585936	2.67985	0.372618	0.961821	2.90907
HORVU.MOREX.r3.1HG0073900.1	3.46031	2.82591	4.40733	4.84879	5.23735	2.99031	1.44049	1.81106	4.71169	2.57272	3.16657	4.31653	2.11283	3.03863
HORVU.MOREX.r3.3HG0302040.1	2.00179	1.82077	4.23666	4.6999	3.99333	2.89637	1.10744	2.40082	2.76565	6.25873	2.54876	3.27836	0.6029	0.507211
HORVU.MOREX.r3.4HG0334350.1	0.217396	0	2.07479	1.68527	0	0	0.0610158	0	0	0	0	0	0.0376399	0
HORVU.MOREX.r3.4HG0334360.1	5.55306	5.71566	3.41736	3.66983	6.52409	5.58542	3.41537	6.24959	6.59513	6.73004	5.79893	5.75196	5.33872	5.8081
HORVU.MOREX.r3.4HG0339810.1	1.93492	4.39774	1.11346	0.275484	4.66657	4.055	1.40938	4.28159	4.36	0.943771	4.84388	2.44522	0.75961	4.97487
HORVU.MOREX.r3.4HG0350220.1	2.69811	4.57384	0.258901	0.731357	5.15426	4.58292	3.11381	4.7699	6.03406	5.53474	5.77867	3.96306	1.47382	6.21577
HORVU.MOREX.r3.4HG0402730.1	4.3926	3.42508	0.0600935	0	6.7712	1.8501	1.01216	3.34669	5.65285	3.00456	4.86289	3.66012	3.69295	3.72664
HORVU.MOREX.r3.4HG0412330.1	1.90888	3.39671	0	0.0997665	4.06247	1.87971	1.16412	1.85258	4.52091	0.437601	4.02688	1.16806	0.804246	4.22401
HORVU.MOREX.r3.5HG0420480.1	7.27882	6.08217	3.62293	2.51806	7.07524	5.65395	3.13317	6.54979	5.32441	5.84569	6.34748	5.20143	5.53007	6.38058
HORVU.MOREX.r3.7HG0636950.1	0	2.04175	0	0	0.4246	0	0.0479106	0.730966	1.6231	0	3.41246	0.0647449	0	2.67055
HORVU.MOREX.r3.7HG0717740.1	1.01785	1.5961	2.78803	2.92313	2.17517	1.60431	0.461913	3.12932	0.917063	4.86554	1.18656	1.48293	0.464041	0.348006
[truncated: 11 more columns]
