# Supplementary material for: Genome-wide identification, characterization, and evolutionary analysis of the barley TALE gene family and its expression profiles in response to exogenous hormones
Source: Front Plant Sci. 2024 Jun 27;15:1421702. doi: 10.3389/fpls.2024.1421702 (PMC11236544; doi:10.3389/fpls.2024.1421702)
Supplement: Supplementary file 2 [file Table_2.xls]

## Sheet: Table S2
Table S2 Sequences of the primers used in this study
GmTALE subfamily	Gene name	Forward primer (5'- 3')	Reverse primer (5'- 3')
KNOX Class II	HvKNOX6	CCACGGAAGATGATAAGGC	TGAGGGTGGATGTCTGTGAG
KNOX Class II	HvKNOX8	GATGGGTCAGATGGTATGG	GAGCCTTGTCGTCTTCAGTA
KNOX Class II	HvKNOX9	GATACTCCGGAAGCGAAGGG	CTCAGTTGGGTACGGCCATT
BEL1-like	HvBELL10	AAAGCAGACGGCAAAGAG	TCCAACATCGCCATCAGT
	HvActin	TGGCCATCCAAGCTGTCCTCT	GGCATGAGGGAGTGCATAGCC
