# Supplementary material for: Genome-wide identification, characterization, and evolutionary analysis of the barley TALE gene family and its expression profiles in response to exogenous hormones
Source: Front Plant Sci. 2024 Jun 27;15:1421702. doi: 10.3389/fpls.2024.1421702 (PMC11236544; doi:10.3389/fpls.2024.1421702)
Supplement: Supplementary file 3 [file Table_3.xlsx]

## Sheet: Table S3
Table S3. CDs Sequences and protein Sequences of TALE superfamily genes in 5 barley accessions.
Morex (this study)			Akashinriki			Golden_Promise			B1K-04-12			OUH602
Gene ID	Sequence type	Sequences	Gene ID	Sequence type	Sequences	Gene ID	Sequence type	Sequences	Gene ID	Sequence type	Sequences	Gene ID	Sequence type	Sequences
HORVU.MOREX.r3.1HG0016370.1	CDS	ATGGAGGATCTGTACAGCATCCACCCGGGGATCTCGCGCGGCGGCGAGGGCGGCGCGGCCTGCAGCGAGGCGTCGGGGGTCGCCGGCGGGGCCAGCTCTCCTCCCCCGCCCCCGCCGCCGGCGGATCTGAGGAGCTGATGAAGGCGCAGATCGCCGGGCACCCCCGCTACCCCTCCCTCCTCTCCGCGTACATCGAATGCCGCAAGGTGGGCGCGCCGCCGGAGGTGGCCGCGCTCTTGGAGGAGATCGGCCAGCCGGAGAGGCGCGGCGGGGGCGCCGCCGCCGCCGGGGAGATCGGCCTCGACCCCGAGCTCGACGAGTTCATGGAGGCGTACTGCCGGCTGCTGTCGCGGTACAAGGAGGAGCTGTCCCGGCCGTTGGACGAGGCGGCCTCCTTCC…	Horvu_AKASHIN_1H01G091900.1	CDS	ATGGAGGATCTGTACAGCATCCACCCGGGGATCTCGCGCGGCGGCGAGGGCGGCGCGGCCTGCAGCGAGGCGTCGGGGGTCGCCGGCGGGGCCAGCTCTCCTCCCCCGCCCCCGCCGCCGGCGGATCTGACGGAGCTGATGAAGGCGCAGATCGCCGGGCACCCCCGCTACCCCTCCCTCCTCTCCGCGTACATCGAATGCCGCAAGGTGGGCGCGCCGCCGGAGGTGGCCGCGCTCTTGGAGGAGATCGGCCAGCCGGAGAGGCGCGGCGGGGGCGCCGCCGCCGCCGGGGAGATCGGCCTCGACCCCGAGCTCGACGAGTTCATGGAGGCGTACTGCCGGCTGCTGTCGCGGTACAAGGAGGAGCTGTCCCGGCCGTTGGACGAGGCGGCCTCCTTC…	Horvu_GOLDEN_1H01G072600.1	CDS	ATGGAGGATCTGTACAGCATCCACCCGGGGATCTCGCGCGGCGGCGAGGGCGGCGCGGCCTGCAGCGAGGCGTCGGGGGTCGCCGGCGGGGCCAGCTCTCCTCCCCCGCCCCCGCCGCCGGCGGATCTGACGGAGCTGATGAAGGCGCAGATCGCCGGGCACCCCCGCTACCCCTCCCTCCTCTCCGCGTACATCGAATGCCGCAAGGTGGGCGCGCCGCCGGAGGTGGCCGCGCTCTTGGAGGAGATCGGCCAGCCGGAGAGGCGCGGCGGGGGCGCCGCCGCCGCCGGGGAGATCGGCCTCGACCCCGAGCTCGACGAGTTCATGGAGGCGTACTGCCGGCTGCTGTCGCGGTACAAGGAGGAGCTGTCCCGGCCGTTGGACGAGGCGGCCTCCTTC…	Horvu_FT11_1H01G102200.1	CDS	ATGGAGGATCTGTACAGCATCCACCCGGGGATCTCGCGCGGCGGCGAGGGCGGCGCGGCCTGCAGCGAGGCGTCGGGGGTCGCCGGCGGGGCCAGCTCTCCTCCCCCGCCCCCGCCGCCGGCGGATCTGACGGAGCTGATGAAGGCGCAGATCGCCGGGCACCCCCGCTACCCCTCCCTCCTCTCCGCGTACATCGAATGCCGCAAGGTGGGCGCGCCGCCGGAGGTGGCCGCGCTCTTGGAGGAGATCGGCCAGCCGGAGAGGCGCGGCGGGGGCGCCGCCGCCGCCGGGGAGATCGGCCTCGACCCCGAGCTCGACGAGTTCATGGAGGCGTACTGCCGGCTGCTGTCGCGGTACAAGGAGGAGCTGTCCCGGCCGTTGGACGAGGCGGCCTCCTTC…	Horvu_OUH_1H01G089500.1	CDS	ATGGAGGATCTGTACAGCATCCACCCGGGGATCTCGCGCGGCGGCGAGGGCGGCGCGGCCTGCAGCGAGGCGTCGGGGGTCGCCGGCGGGGCCAGCTCTCCTCCCCCGCCCCCGCCGCCGGCGGATCTGACGGAGCTGATGAAGGCGCAGATCGCCGGGCACCCCCGCTACCCCTCCCTCCTCTCCGCGTACATCGAATGCCGCAAGGTGGGCGCGCCGCCGGAGGTGGCCGCGCTCTTGGAGGAGATCGGCCAGCCGGAGAGGCGCGGCGGGGGCGCCGCCGCCGCCGGGGAGATCGGCCTCGACCCCGAGCTCGACGAGTTCATGGAGGCGTACTGCCGGCTGCTGTCGCGGTACAAGGAGGAGCTGTCCCGGCCGTTGGACGAGGCGGCCTCCTTC…
	Protein	MEDLYSIHPGISRGGEGGAACSEASGVAGGASSPPPPPPPADLTELMKAQIAGHPRYPSL LSAYIECRKVGAPPEVAALLEEIGQPERRGGGAAAAGEIGLDPELDEFMEAYCRLLSRYK EELSRPLDEAASFLTTIRSQLTNLCGGGATASSPHSDEMVGSSEDEPCSGDADGSDAGMQ EHSSRLADHELKEMLLKKYSGCLSRLRSEFLKKRKKGKLPKDARLALMDWWNTHYRWPYP TEEDKVRLAAMTGLDPKQINNWFINQRKRHWKPSEDMRFALMEGVTGGGGSSSGTTLYFD TGTIGP		Protein	MEDLYSIHPGISRGGEGGAACSEASGVAGGASSPPPPPPPADLTELMKAQIAGHPRYPSLLSAYIECRKVGAPPEVAALLEEIGQPERRGGGAAAAGEIGLDPELDEFMEAYCRLLSRYKEELSRPLDEAASFLTTIRSQLTNLCGGGATASSPHSDEMVGSSEDEPCSGDADGSDAGMQEHSSRLADHELKEMLLKKYSGCLSRLRSEFLKKRKKGKLPKDARLALMDWWNTHYRWPYPTEEDKVRLAAMTGLDPKQINNWFINQRKRHWKPSEDMRFALMEGVTGGGGSSSGTTLYFDTGTIGP		Protein	MEDLYSIHPGISRGGEGGAACSEASGVAGGASSPPPPPPPADLTELMKAQIAGHPRYPSLLSAYIECRKVGAPPEVAALLEEIGQPERRGGGAAAAGEIGLDPELDEFMEAYCRLLSRYKEELSRPLDEAASFLTTIRSQLTNLCGGGATASSPHSDEMVGSSEDEPCSGDADGSDAGMQEHSSRLADHELKEMLLKKYSGCLSRLRSEFLKKRKKGKLPKDARLALMDWWNTHYRWPYPTEEDKVRLAAMTGLDPKQINNWFINQRKRHWKPSEDMRFALMEGVTGGGGSSSGTTLYFDTGTIGP		Protein	MEDLYSIHPGISRGGEGGAACSEASGVAGGASSPPPPPPPADLTELMKAQIAGHPRYPSLLSAYIECRKVGAPPEVAALLEEIGQPERRGGGAAAAGEIGLDPELDEFMEAYCRLLSRYKEELSRPLDEAASFLTTIRSQLTNLCGGGATASSPHSDEMVGSSEDEPCSGDADGSDAGMQEHSSRLADHELKEMLLKKYSGCLSRLRSEFLKKRKKGKLPKDARLALMDWWNTHYRWPYPTEEDKVRLAAMTGLDPKQINNWFINQRKRHWKPSEDMRFALMEGVTGGGGSSSGTTLYFDTGTIGP		Protein	MEDLYSIHPGISRGGEGGAACSEASGVAGGASSPPPPPPPADLTELMKAQIAGHPRYPSLLSAYIECRKVGAPPEVAALLEEIGQPERRGGGAAAAGEIGLDPELDEFMEAYCRLLSRYKEELSRPLDEAASFLTTIRSQLTNLCGGGATASSPHSDEMVGSSEDEPCSGDADGSDAGMQEHSSRLADHELKEMLLKKYSGCLSRLRSEFLKKRKKGKLPKDARLALMDWWNTHYRWPYPTEEDKVRLAAMTGLDPKQINNWFINQRKRHWKPSEDMRFALMEGVTGGGGSSSGTTLYFDTGTIGP
HORVU.MOREX.r3.1HG0052320.1	CDS	ATGGCGCACGATCCGAGCCAGCTGGTAGGGTACGCGGACTACTTCGCGGCGCCGGGGAGC AACGGGGGCGGCGTGACGCTCGTGGTGCCGCCGGAGGTTGACGCCCGCGCGGAGCATCAG ATGTATGGCGCCGGATTGCACCACCACCATCATCATCATCATCATCACTCCGGGGCGGAC ATGTTCGGGGCCAGGGGCTTCGGGATGGCGCCGGCCGGCGAGGAGTCCGCGCAGAGCAAG GCCGACGTCGACGGCTCTTCTACCATCAGCTTCTTCCGCGGCGAGCACCAGCAGCAGCAC CACCACCACCAGCAGCAGCTGCAGATGGGCCAGGCTCCTTTGTCGCTGTCGCTCCACGGG CCGCCGGACGCCGGGTCGTCGTCGTCCTTCATG…	Horvu_AKASHIN_1H01G298400.1	CDS	ATGGCGCACGATCCGAGCCAGCTGGTAGGGTACGCGGACTACTTCGCGGCGCCGGGGAGCAACGGGGGCGGCGTGACGCTCGTGGTGCCGCCGGAGGTTGACGTCCGCGCGGAGCATCAGATGTATGGCGCCGGATTGCACCACCACCATCATCAGCATCATCATCACTCCGGGGCGGACATGTTCGGGGCCAGGGGCTTCGGGATGGCGCCGGCCGGCGAGGAGTCCGCGCAGAGCAAGGCCGACGTCGACGGCTCTTCTACCATCAGCTTCTTCCGCGGCGAGCACCAGCAGCAGCACCACCACCACCAGCAGCAGCTGCGGATGGGCCAGGCTCCTTTGTCGCTGTCGCTCCACGGGCCGCCGGACGCCGGGTCGTCGTCGTCCTTCATGCTGCAC…	Horvu_GOLDEN_1H01G261400.1	CDS	ATGGCGCACGATCCGAGCCAGCTGGTAGGGTACGCGGACTACTTCGCGGCGCCGGGGAGCAACGGGGGCGGCGTGACGCTCGTGGTGCCGCCGGAGGTTGACGCCCGCGCGGAGCATCAGATGTATGGCGCCGGATTGCACCACCACCATCATCATCATCATCATCACTCCGGGGCGGACATGTTCGGGGCCAGGGGCTTCGGGATGGCGCCGGCCGGCGAGGAGTCCGCGCAGAGCAAGGCCGACGTCGACGGCTCTTCTACCATCAGCTTCTTCCGCGGCGAGCACCAGCAGCAGCACCACCACCACCAGCAGCAGCTGCAGATGGGCCAGGCTCCTTTGTCGCTGTCGCTCCACGGGCCGCCGGACGCCGGGTCGTCGTCGTCCTTCATGCTGCAC…	Horvu_FT11_1H01G308800.1	CDS	ATGGCGCACGATCCGAGCCAGCTGGTAGGGTACGCGGACTACTTCGCGGCGCCGGGGAGCAACGGGGGCGGCGTGACGCTCGTGGTGCCGCCGGAGGTTGACGCCCGCGCGGAGCATCAGATGTATGGCGCCGGATTGCACCACCACCATCATCATCATCATCATCACTCCGGGGCGGACATGTTCGGGGCCAGGGGCTTCGGGATGGCGCCGGCCGGCGAGGAGTCCGCGCAGAGCAAGGCCGACGTCGACGGCTCTTCTACCATCAGCTTCTTCCGCGGCGAGCACCAGCAGCAGCACCACCACCACCAGCAGCAGCTGCAGATGGGCCAGGCTCCTTTGTCGCTGTCGCTCCACGGGCCGCCGGACGCCGGGTCGTCGTCGTCCTTCATGCTGCAC…	Horvu_OUH_1H01G288200.1	CDS	ATGGCGCACGATCCGAGCCAGCTGGTAGGGTACGCGGACTACTTCGCGGCGCCGGGGAGCAACGGGGGCGGCGTGACGCTCGTGGTGCCGCCGGAGGTTGACGCCCGCGCGGAGCATCAGATGTATGGCGCCGGATTGCACCACCACCATCATCATCATCATCATCACTCCGGGGCGGACATGTTCGGGGCCAGGGGCTTCGGGATGGCGCCGGCCGGCGAGGAGTCCGCGCAGAGCAAGGCCGACGTCGACGGCTCTTCTACCATCAGCTTCTTCCGCGGCGAGCACCAGCAGCAGCAGCACCACCACCAGCAGCAGCTGCAGATGGGCCAGGCTCCTTTGTCGCTGTCGCTCCACGGGCCGCCGGACGCCGGGTCGTCGTCGTCCTTCATGCTGCAC…
	Protein	MAHDPSQLVGYADYFAAPGSNGGGVTLVVPPEVDARAEHQMYGAGLHHHHHHHHHHSGAD MFGARGFGMAPAGEESAQSKADVDGSSTISFFRGEHQQQHHHHQQQLQMGQAPLSLSLHG PPDAGSSSSFMLHQHLGGGEPRLQQHQQTAAWQVQGAGSGWQLRGSSFLLPTQQLLQEFC SIPADADSKAPKKPTAQEEHGGSSSSASWPPSSAQIQGMDAAELQRLKAKLYTMIEEVDR RYRRYREQMRAVAASFEAVAGQRAAAVYTRMASRTISRHFRSVRDGVAAQVRAVRGALGE KDAGAAVPGMTKGETPRLRALDQCLRQHKAYQSGMLESHPWRPQRGLPERAVSVLRAWLF EHFLHPYPSDVDKHILARQTGLSRSQVSNWFIN…		Protein	MAHDPSQLVGYADYFAAPGSNGGGVTLVVPPEVDVRAEHQMYGAGLHHHHHQHHHHSGADMFGARGFGMAPAGEESAQSKADVDGSSTISFFRGEHQQQHHHHQQQLRMGQAPLSLSLHGPPDAGSSSSFMLHQHLGGGEPRLQQHQQTAAWQVQGAGSGWQLRGSSFLLPTQQLLQEFCSIPADADSKAPKKPTAQEEHGGSSSSASWPPSSAQIQGMDAAELQRLKAKLYTMIEEVDRRYRRYREQMRAVAASFEAVAGQRAAAVYTRMASRTISRHFRSVRDGVAAQVRAVRGALGEKDAGAAVPGMTKGETPRLRALDQCLRQHKAYQSGMLESHPWRPQRGLPERAVSVLRAWLFEHFLHPYPSDVDKHILARQTGLSRSQVSNWFINARVRLW…		Protein	MAHDPSQLVGYADYFAAPGSNGGGVTLVVPPEVDARAEHQMYGAGLHHHHHHHHHHSGADMFGARGFGMAPAGEESAQSKADVDGSSTISFFRGEHQQQHHHHQQQLQMGQAPLSLSLHGPPDAGSSSSFMLHQHLGGGEPRLQQHQQTAAWQVQGAGSGWQLRGSSFLLPTQQLLQEFCSIPADADSKAPKKPTAQEEHGGSSSSASWPPSSAQIQGMDAAELQRLKAKLYTMIEEVDRRYRRYREQMRAVAASFEAVAGQRAAAVYTRMASRTISRHFRSVRDGVAAQVRAVRGALGEKDAGAAVPGMTKGETPRLRALDQCLRQHKAYQSGMLESHPWRPQRGLPERAVSVLRAWLFEHFLHPYPSDVDKHILARQTGLSRSQVSNWFINARVRLW…		Protein	MAHDPSQLVGYADYFAAPGSNGGGVTLVVPPEVDARAEHQMYGAGLHHHHHHHHHHSGADMFGARGFGMAPAGEESAQSKADVDGSSTISFFRGEHQQQHHHHQQQLQMGQAPLSLSLHGPPDAGSSSSFMLHQHLGGGEPRLQQHQQTAAWQVQGAGSGWQLRGSSFLLPTQQLLQEFCSIPADADSKAPKKPTAQEEHGGSSSSASWPPSSAQIQGMDAAELQRLKAKLYTMIEEVDRRYRRYREQMRAVAASFEAVAGQRAAAVYTRMASRTISRHFRSVRDGVAAQVRAVRGALGEKDAGAAVPGMTKGETPRLRALDQCLRQHKAYQSGMLESHPWRPQRGLPERAVSVLRAWLFEHFLHPYPSDVDKHILARQTGLSRSQVSNWFINARVRLW…		Protein	MAHDPSQLVGYADYFAAPGSNGGGVTLVVPPEVDARAEHQMYGAGLHHHHHHHHHHSGADMFGARGFGMAPAGEESAQSKADVDGSSTISFFRGEHQQQQHHHQQQLQMGQAPLSLSLHGPPDAGSSSSFMLHQHLGGGEPRLQQHQQTAAWQVQGAGSGWQLRGSSFLLPTQQLLQEFCSIPADADSKAPKKPTAQEEHGGSSSSASWPPSSAQIQGMDAAELQRLKAKLYTMIEEVDRRYRRYREQMRAVAASFEAVAGQRAAAVYTRMASRTISRHFRSVRDGVAAQVRAVRGALGEKDAGAAVPGMTKGETPRLRALDQCLRQHKAYQSGMLESHPWRPQRGLPERAVSVLRAWLFEHFLHPYPSDVDKHILARQTGLSRSQVSNWFINARVRLW…
HORVU.MOREX.r3.1HG0073900.1	CDS	ATGTCATCGGCCGCTGGCGGGTACGGGGGCGGCGCCGACCACCAGCACCAGCACCAGCAC CAGCACCAGCTGCTGCTTGGCCAGGCCGCTGCGGGGCAGCTCTACCACGTGCCGCAGCAC AGCCGGCGCGACAAGCTGCGGTTCCCGCCGGACCCCGCGGACTCGTCACCGCCCACGCCG GGCGCCTGGCCGCCGCCCACGGTGCCCTTCTACTCCTACGCCTCCTCCTCCTCCTCCTAC TCGCCGCACAGCCCCACGCTGGCGCACGCGCACGCGCACAACCAGCTCCTGGCCCACGGG ATGCCCGTGGGAGCCCAGATCCCGAGCCAGAACTTCGCGCTCTCGCTCTCCTCCTCGTCC TCCAACCCTCCGCCTCAGCAGCGGAGGCACCTC…	Horvu_AKASHIN_1H01G445600.1	CDS	ATGTCATCGGCCGCTGGCGGGTACGGGGGCGGCGCCGACCACCAGCACCAGCACCAGCACCAGCACCAGCACCAGCTGCTGCTTGGCCAGGCCGCTGCGGGGCAGCTCTACCACGTGCCGCAGCACAGCCGGCGCGACAAGCTGCGGTTCCCGCCGGACCCCGCGGACTCGTCACCGCCCACGCCGGGCGCCTGGCCGCCGCCCACGGTGCCCTTCTACTCCTACGCCTCCTCCTCCTCCTCCTACTCGCCGCACAGCCCCACGCTGGCGCACGCGCACGCGCACAACCAGCTCCTGGCCCACGGGATGCCCGTGGGAGCCCAGATCCCGAGCCAGAACTTCGCGCTCTCGCTCTCCTCCTCGTCCTCCAACCCTCCGCCTCAGCAGCGGAGGCACCTC…	Horvu_GOLDEN_1H01G398600.1	CDS	ATGTCATCGGCCGCTGGCGGGTACGGGGGCGGCGCCGACCACCAGCACCAGCACCAGCACCAGCACCAGCTGCTGCTTGGCCAGGCCGCTGCGGGGCAGCTCTACCACGTGCCGCAGCACAGCCGGCGCGACAAGCTGCGGTTCCCGCCGGACCCCGCGGACTCGTCACCGCCCACGCCGGGCGCCTGGCCGCCGCCCACGGTGCCCTTCTACTCCTACGCCTCCTCCTCCTCCTCCTACTCGCCGCACAGCCCCACGCTGGCGCACGCGCACGCGCACAACCAGCTCCTGGCCCACGGGATGCCCGTGGGAGCCCAGATCCCGAGCCAGAACTTCGCGCTCTCGCTCTCCTCCTCGTCCTCCAACCCTCCGCCTCAGCAGCGGAGGCACCTCGCCGGT…	Horvu_FT11_1H01G454500.1	CDS	ATGTCATCGGCCGCTGGCGGGTACGGGGGCGGCGCCGACCACCAGCACCAGCACCAGCACCAGCACCAGCTGCTGCTTGGCCAGGCCGCTGCGGGGCAGCTCTACCACGTGCCGCAGCACAGCCGGCGCGACAAGCTGCGGTTCCCGCCGGACCCCGCGGACTCGTCACCGCCCACGCCGGGCGCCTGGCCGCCGCCCACGGTGCCCTTCTACTCCTACGCCTCCTCCTCCTCCTCCTACTCGCCGCACAGCCCCACGCTGGCGCACGCGCACGCGCACAACCAGCTCCTGGCCCACGGGATGCCCGTGGGAGCCCAGATCCCGAGCCAGAACTTCGCGCTCTCGCTCTCCTCCTCGTCCTCCAACCCTCCGCCTCAGCAGCGGAGGCACCTCGCCGGT…	Horvu_OUH_1H01G430300.1	CDS	ATGTCATCGGCCGCTGGCGGGTACGGGGGCGGCGCCGACCACCAGCACCAGCACCAGCACCAGCTGCTGCTTGGCCAGGCCGCTGCGGGGCAGCTCTACCACGTGCCGCAGCACAGCCGGCGCGACAAGCTGCGGTTCCCGCCGGACCCCGCGGACTCGTCACCGCCCACGCCGGGCGCCTGGCCGCCGCCCACGGTGCCCTTCTACTCCTACGCCTCCTCCTCCTCCTCCTACTCGCCGCACAGCCCCACGCTGGCGCACGCGCACGCGCACAACCAGCTCCTGGCCCACGGGATGCCCGTGGGAGCCCAGATCCCGAGCCAGAACTTCGCGCTCTCGCTCTCCTCCTCGTCCTCCAACCCTCCGCCTCAGCAGCGGAGGCACCTCGCCGGTGCCACC…
	Protein	MSSAAGGYGGGADHQHQHQHQHQLLLGQAAAGQLYHVPQHSRRDKLRFPPDPADSSPPTP GAWPPPTVPFYSYASSSSSYSPHSPTLAHAHAHNQLLAHGMPVGAQIPSQNFALSLSSSS SNPPPQQRRHLAGATGPYGPFTGYAAVLGRSRFLGPAQKLLEEICDVGGRPSQLDRCSDD GLLDLDAMDAAAEGGHEMDSSDRAAAEGGTVSGAEQQWRKTRLISLMEEVCKRYRQYYQQ LQAVITSFETVAGLSNAAPFASIALRTMSKHFKYLKSTIQNQLRNTSKAAAGKDSLGKED MAFGLMGGGAALMRGGNANAFSQPHNIWRPQRGLPERAVSVLRAWLFEHFLHPYPTDSDK QMLAKQTGLTRNQVSNWFINARVRLWKPMVEEI…		Protein	MSSAAGGYGGGADHQHQHQHQHQHQLLLGQAAAGQLYHVPQHSRRDKLRFPPDPADSSPPTPGAWPPPTVPFYSYASSSSSYSPHSPTLAHAHAHNQLLAHGMPVGAQIPSQNFALSLSSSSSNPPPQQRRHLAGATGPYGPFTGYAAVLGRSRFLGPAQKLLEEICDVGGRPSQLDRCSDDGLLDLDAMDAAAEGGHEMDSSDRAAAEGGTVSGAEQQWRKTRLISLMEEVCKRYRQYYQQLQAVITSFETVAGLSNAAPFASIALRTMSKHFKYLKSTIQNQLRNTSKAAAGKDSLGKEDMAFGLMGGGAALMRGGNANAFSQPHNIWRPQRGLPERAVSVLRAWLFEHFLHPYPTDSDKQMLAKQTGLTRNQVSNWFINARVRLWKPMVEEIHNLE…		Protein	MSSAAGGYGGGADHQHQHQHQHQLLLGQAAAGQLYHVPQHSRRDKLRFPPDPADSSPPTPGAWPPPTVPFYSYASSSSSYSPHSPTLAHAHAHNQLLAHGMPVGAQIPSQNFALSLSSSSSNPPPQQRRHLAGATGPYGPFTGYAAVLGRSRFLGPAQKLLEEICDVGGRPSQLDRCSDDGLLDLDAMDAAAEGGHEMDSSDRAAAEGGTVSGAEQQWRKTRLISLMEEVCKRYRQYYQQLQAVITSFETVAGLSNAAPFASIALRTMSKHFKYLKSTIQNQLRNTSKAAAGKDSLGKEDMAFGLMGGGAALMRGGNANAFSQPHNIWRPQRGLPERAVSVLRAWLFEHFLHPYPTDSDKQMLAKQTGLTRNQVSNWFINARVRLWKPMVEEIHNLEMR…		Protein	MSSAAGGYGGGADHQHQHQHQHQLLLGQAAAGQLYHVPQHSRRDKLRFPPDPADSSPPTPGAWPPPTVPFYSYASSSSSYSPHSPTLAHAHAHNQLLAHGMPVGAQIPSQNFALSLSSSSSNPPPQQRRHLAGATGPYGPFTGYAAVLGRSRFLGPAQKLLEEICDVGGRPSQLDRCSDDGLLDLDAMDAAAEGGHEMDSSDRAAAEGGTVSGAEQQWRKTRLISLMEEVCKRYRQYYQQLQAVITSFETVAGLSNAAPFASIALRTMSKHFKYLKSTIQNQLRNTSKAAAGKDSLGKEDMAFGLMGGGAALMRGGNANAFSQPHNIWRPQRGLPERAVSVLRAWLFEHFLHPYPTDSDKQMLAKQTGLTRNQVSNWFINARVRLWKPMVEEIHNLEMR…		Protein	MSSAAGGYGGGADHQHQHQHQLLLGQAAAGQLYHVPQHSRRDKLRFPPDPADSSPPTPGAWPPPTVPFYSYASSSSSYSPHSPTLAHAHAHNQLLAHGMPVGAQIPSQNFALSLSSSSSNPPPQQRRHLAGATGPYGPFTGYAAVLGRSRFLGPAQKLLEEICDVGGRPSQLDRCSDDGLLDLDAMDAAAEGGHEMDSSDRAAAEGGTVSGAEQQWRKTRLISLMEEVCKRYRQYYQQLQAVITSFETVAGLSNAAPFASIALRTMSKHFKYLKSTIQNQLRNTSKAAAGKDSLGKEDMAFGLMGGGAALMRGGNANAFSQPHNIWRPQRGLPERAVSVLRAWLFEHFLHPYPTDSDKQMLAKQTGLTRNQVSNWFINARVRLWKPMVEEIHNLEMRQG…
HORVU.MOREX.r3.2HG0154270.1	CDS	ATGGATCGGAGCAGCTTTGGGAATCTCGCAGCTGGAGGAGGGGGCAGCAGCAGCTCGAAG TCTTCTCCGTCCTTCCTGCAGCTCCAGCCACTGTCCACAACGACGGTGGCTGCGGGGCCA GGGCCGATGGGCGGAACGTACTACGGCACGCCGCTCGCGTTGCACCAGGGCGCCGCAGCC GCCGGGTCGTCGCAGTCGCCATACCAGTTCCACCACCACAAGAGCAGTGTCGGGGAGATC TCGCAGGCGGAGGCTGAGGCCATTAAGACCAAGATCATGGCGCATCCCCAGTACACCGCT CTCCTCGTCGCCTACCTTGACTGCCAGAAAGTCGGTGCGCCGCCGGACGTGCTGGAGCGG CTGACGGCCATGGCAGCGAAGCTTGACGCCCAC…	Horvu_AKASHIN_2H01G348700.1	CDS	ATGGATCGGAGCAGCTTTGGGAATCTCGCAGCTGGAGGAGGGGGCAGCAGCAGCTCGAAGTCTTCTCCGTCCTTCCTGCAGCTCCAGCCACTGTCCACAACGACGGTGGCTGCGGGGCCAGGGCCGATGGGCGGAACGTACTACGGCACGCCGCTCGCGTTGCACCAGGGCGCCGCAGCCGCCGGGTCGTCGCAGTCGCCATACCAGTTCCACCACCACAAGAGCAGTGTCGGGGAGATCTCGCAGGCGGAGGCTGAGGCCATTAAGACCAAGATCATGGCGCATCCCCAGTACACCGCTCTCCTCGTCGCCTACCTTGACTGCCAGAAAGTCGGTGCGCCGCCGGACGTGCTGGAGCGGCTGACGGCCATGGCAGCGAAGCTTGACGCCCACACGCCG…	Horvu_GOLDEN_2H01G319600.1	CDS	ATGGATCGGAGCAGCTTTGGGAATCTCGCAGCTGGAGGAGGGGGCAGCAGCAGCTCGAAGTCTTCTCCGTCCTTCCTGCAGCTCCAGCCACTGTCCACAACGACGGTGGCTGCGGGGCCAGGGCCGATGGGCGGAACGTACTACGGCACGCCGCTCGCGTTGCACCAGGGCGCCGCAGCCGCCGGGTCGTCGCAGTCGCCATACCAGTTCCACCACCACAAGAGCAGTGTCGGGGAGATCTCGCAGGCGGAGGCTGAGGCCATTAAGACCAAGATCATGGCGCATCCCCAGTACACCGCTCTCCTCGTCGCCTACCTTGACTGCCAGAAAGTCGGTGCGCCGCCGGACGTGCTGGAGCGGCTGACGGCCATGGCAGCGAAGCTTGACGCCCACACGCCG…	Horvu_FT11_2H01G353900.1	CDS	ATGGATCGGAGCAGCTTTGGGAATCTCGCAGCTGGAGGAGGGGGCAGCAGCAGCTCGAAGTCTTCTCCGTCCTTCCTGCAGCTCCAGCCACTGTCCACAACGACGGTGGCTGCGGGGCCAGGGCCGATGGGCGGAACGTACTACGGCACGCCGCTCGCGTTGCACCAGGGCGCCGCAGCCGCCGGGTCGTCGCAGTCGCCATACCAGTTCCATCACCACAAGAGCAGTGTCGGGGAGATCTCGCAGGCGGAGGCTGAGGCCATTAAGACCAAGATCATGGCGCATCCCCAGTACACCGCTCTCCTCGTCGCCTACCTTGACTGCCAGAAAGTCGGTGCGCCGCCGGACGTGCTGGAGCGGCTGACGGCCATGGCAGCGAAGCTTGACGCCCACACGCCG…	Horvu_OUH_2H01G342000.1	CDS	ATGGATCGGAGCAGCTTTGGGAATCTCGCAGCTGGAGGAGGGGGCAGCAGCAGCTCGAAGTCTTCTCCGTCCTTCCTGCAGCTCCAGCCACTGTCCACAACGACGGTGGCTGCGGGGCCAGGGCCGATGGGCGGAACGTACTACGGCACGCCGCTCGCGTTGCACCAGGGCGCCGCAGCCGCCGGGTCGTCGCAGTCGCCATACCAGTTCCACCACCACAAGAGCAGTGTCGGGGAGATCTCGCAGGCGGAGGCTGAGGCCATTAAGACCAAGATCATGGCGCATCCCCAGTACACCGCTCTCCTCGTCGCCTACCTTGACTGCCAGAAAGTCGGTGCGCCGCCGGACGTGCTGGAGCGGCTGACGGCCATGGCAGCGAAGCTTGACGCCCACACGCCG…
	Protein	MDRSSFGNLAAGGGGSSSSKSSPSFLQLQPLSTTTVAAGPGPMGGTYYGTPLALHQGAAA AGSSQSPYQFHHHKSSVGEISQAEAEAIKTKIMAHPQYTALLVAYLDCQKVGAPPDVLER LTAMAAKLDAHTPGRLHEARDPELDQFMEAYCNMLAKYREELTRPIEEAMEFLKRVEAQL DSITGGGHGSAPLSLAAGKYEGVGSSEDDMDASGRENEPPEIDPRAEDKDLKYQLLKKYS GYLSSLRQEFSKKKKKGKLPKEARQKLLHWWELHYKWPYPSETEKIALAESTGLDQKQIN NWFINQRKRHWKPSEDMPFVMMEGFHPQNAAALYMDGQFMADGMYRLGS		Protein	MDRSSFGNLAAGGGGSSSSKSSPSFLQLQPLSTTTVAAGPGPMGGTYYGTPLALHQGAAAAGSSQSPYQFHHHKSSVGEISQAEAEAIKTKIMAHPQYTALLVAYLDCQKVGAPPDVLERLTAMAAKLDAHTPGRLHEARDPELDQFMEAYCNMLAKYREELTRPIEEAMEFLKRVEAQLDSITGGGHGSAPLSLAAGKYEGVGSSEDDMDASGRENEPPEIDPRAEDKDLKYQLLKKYSGYLSSLRQEFSKKKKKGKLPKEARQKLLHWWELHYKWPYPSETEKIALAESTGLDQKQINNWFINQRKRHWKPSEDMPFVMMEGFHPQNAAALYMDGQFMADGMYRLGS		Protein	MDRSSFGNLAAGGGGSSSSKSSPSFLQLQPLSTTTVAAGPGPMGGTYYGTPLALHQGAAAAGSSQSPYQFHHHKSSVGEISQAEAEAIKTKIMAHPQYTALLVAYLDCQKVGAPPDVLERLTAMAAKLDAHTPGRLHEARDPELDQFMEAYCNMLAKYREELTRPIEEAMEFLKRVEAQLDSITGGGHGSAPLSLAAGKYEGVGSSEDDMDASGRENEPPEIDPRAEDKDLKYQLLKKYSGYLSSLRQEFSKKKKKGKLPKEARQKLLHWWELHYKWPYPSETEKIALAESTGLDQKQINNWFINQRKRHWKPSEDMPFVMMEGFHPQNAAALYMDGQFMADGMYRLGS		Protein	MDRSSFGNLAAGGGGSSSSKSSPSFLQLQPLSTTTVAAGPGPMGGTYYGTPLALHQGAAAAGSSQSPYQFHHHKSSVGEISQAEAEAIKTKIMAHPQYTALLVAYLDCQKVGAPPDVLERLTAMAAKLDAHTPGRLHEARDPELDQFMEAYCNMLAKYREELTRPIEEAMEFLKRVEAQLDSITGGGHGSAPLSLAAGKYEGVGSSEDDMDASGRENEPPEIDPRAEDKDLKYQLLKKYSGYLSSLRQEFSKKKKKGKLPKEARQKLLHWWELHYKWPYPSETEKIALAESTGLDQKQINNWFINQRKRHWKPSEDMPFVMMEGFHPQNAAALYMDGQFMADGMYRLGS		Protein	MDRSSFGNLAAGGGGSSSSKSSPSFLQLQPLSTTTVAAGPGPMGGTYYGTPLALHQGAAAAGSSQSPYQFHHHKSSVGEISQAEAEAIKTKIMAHPQYTALLVAYLDCQKVGAPPDVLERLTAMAAKLDAHTPGRLHEARDPELDQFMEAYCNMLAKYREELTRPIEEAMEFLKRVEAQLDSITGGGHGSAPLSLAAGKYEGVGSSEDDMDASGRENEPPEIDPRAEDKDLKYQLLKKYSGYLSSLRQEFSKKKKKGKLPKEARQKLLHWWELHYKWPYPSETEKIALAESTGLDQKQINNWFINQRKRHWKPSEDMPFVMMEGFHPQNAAALYMDGQFMADGMYRLGS
HORVU.MOREX.r3.3HG0302040.1	CDS	ATGTCGTCTCCCGCCGGCGGGTACGGCGGCGCCGAGGCCCACCACCACGGCCACATGCTG CTTCACAGCCATGCACACCACATGGCGGCCGCCGCCGCCGCGTCGGGCGGGCAGCTCTAC CACGTGCCGCAGCACAGCCGCCGCGAGAAGCTCCGGTTCCCGCCGGACGCCGCCGCGGAG GACTCACCGCCGACCCCCCTCGCCCCGCACCACCAGCACCACCAGGCCGGGGCGTGGCCT CCCCCGGCCTTCTACTCCTACGCGTCCTCCTCCTCCTCCTACTCACCGCACAGCCCCACG GTGCCGCAGGGCCAGCAGCTGGTGCTCAACGGGCTCACCGCCCAGCAGGTCACCGCGCAG CAGTTCCCGCACATCCCCACGCACAACTTCTCG…	Horvu_AKASHIN_3H01G509700.1	CDS	ATGTCGTCTCCCGCCGGCGGGTACGGCGGCGCCGAGGCCCACCACCACGGCCACATGCTGCTTCACAGCCATGCACACCACATGGCGGCCGCCGCCGCCGCGTCGGGCGGGCAGCTCTACCACGTGCCGCAGCACAGCCGCCGCGAGAAGCTCCGGTTCCCGCCTGACGCCGCCGCGGAGGACTCACCGCCGACCCCCCTCGCCCCGCACCACCAGCACCACCAGGCCGGGGCGTGGCCTCCCCCGGCCTTCTACTCCTACGCGTCCTCCTCCTCCTCCTACTCACCGCACAGCCCCACGGTGCCGCAGGGCCAGCAGCTGGTGCTCAACGGGCTCACCGCCCAGCAGGTCACCGCGCAGCAGTTCCCGCACATCCCCACGCACAACTTCTCGCTCTCC…	Horvu_GOLDEN_3H01G483500.1	CDS	ATGTCGTCTCCCGCCGGCGGGTACGGCGGCGCCGAGGCCCACCACCACGGCCACATGCTGCTTCACAGCCATGCACACCACATGGCGGCCGCCGCCGCCGCGTCGGGCGGGCAGCTCTACCACGTGCCGCAGCACAGCCGCCGCGAGAAGCTCCGGTTCCCGCCGGACGCCGCCGCGGAGGACTCACCGCCGACCCCCCTCGCCCCGCACCACCAGCACCACCAGGCCGGGGCGTGGCCTCCCCCGGCCTTCTACTCCTACGCGTCCTCCTCCTCCTCCTACTCACCGCACAGCCCCACGGTGCCGCAGGGCCAGCAGCTGGTGCTCAACGGGCTCACCGCCCAGCAGGTCACCGCGCAGCAGTTCCCGCACATCCCCACGCACAACTTCTCGCTCTCC…	Horvu_FT11_3H01G521600.1	CDS	ATGTCGTCTCCCGCCGGCGGGTACGGCGGCGCCGAGGCCCACCACCACGGCCACATGCTGCTTCACAGCCATGCACACCACATGGCGGCCGCCGCCGCCGCGTCGGGCGGGCAGCTCTACCACGTGCCGCAGCACAGCCGCCGCGAGAAGCTCCGGTTCCCGCCTGACGCCGCCGCGGAGGACTCACCGCCGACCCCCCTCGCCCCGCACCACCAGCACCACCAGGCCGGGGCGTGGCCGCCCCCGGCCTTCTACTCCTACGCGTCCTCCTCCTCCTCCTACTCACCGCACAGCCCCACGGTGCCGCAGGGCCAGCAGCTGGTGCTCAACGGGCTCACCGCCCAGCAGGTCACCGCGCAGCAGTTCCCGCACATCCCCACGCACAACTTCTCGCTCTCC…	Horvu_OUH_3H01G507600.1	CDS	ATGTCGTCTCCCGCCGGCGGGTACGGCGGCGCCGAGGCCCACCACCACGGCCACATGCTGCTTCACAGCCATGCACACCACATGGCGGCCGCCGCCGCCGCGTCGGGCGGGCAGCTCTACCACGTGCCGCAGCACAGCCGCCGCGAGAAGCTCCGGTTCCCGCCGGACGCCGCCGCGGAGGACTCACCGCCGACCCCCCTCGCCCCGCACCACCAGCACCACCAGGCCGGGGCGTGGCCGCCCCCGGCCTTCTACTCCTACGCGTCCTCCTCCTCCTCCTACTCACCGCACAGCCCCACGGTGCCGCAGGGCCAGCAGCTGGTGCTCAACGGGCTCACCGCCCAGCAGGTCACCGCGCAGCAGTTCCCGCACATCCCCACGCACAACTTCTCGCTCTCC…
	Protein	MSSPAGGYGGAEAHHHGHMLLHSHAHHMAAAAAASGGQLYHVPQHSRREKLRFPPDAAAE DSPPTPLAPHHQHHQAGAWPPPAFYSYASSSSSYSPHSPTVPQGQQLVLNGLTAQQVTAQ QFPHIPTHNFSLSLSSASSNPATAPPTPRKQQEPGGAGPCGPFTGYASVLGRSKFLVPAQ RLLEEICDVGGAAAHADRSLPDEGLLDADTMDVADDELDAAGPMYGAEQQWKKTRLISMM EEVCKRYRQYYQQVQSAIASFETVAGFSNAAPFTALALRVMAKHFKTIKEMILSQLRNTS KMPVKGSSMSKDITIFGLGGGGGAPVGGFQRGSSVNGFGQPHNIWRPQRGLPERSVTVLR AWLFEHFLHPYPTDGDKQMLAKQTGLTRNQVSN…		Protein	MSSPAGGYGGAEAHHHGHMLLHSHAHHMAAAAAASGGQLYHVPQHSRREKLRFPPDAAAEDSPPTPLAPHHQHHQAGAWPPPAFYSYASSSSSYSPHSPTVPQGQQLVLNGLTAQQVTAQQFPHIPTHNFSLSLSSASSNPATAPPTPRKQQEPGGAGPCGPFTGYASVLGRSKFLVPAQRLLEEICDVGGAAAHADRSLPDEGLLDADTMDVADDELDAAGPMYGAEQQWKKTRLISMMEEVCKRYRQYYQQVQSAIASFETVAGFSNAAPFTALALRVMAKHFKTIKEMILSQLRNTSKMPVKGSSMSKDITIFGLGGGGGAPVGGFQRGSSVNGFGQPHNIWRPQRGLPERSVTVLRAWLFEHFLHPYPTDGDKQMLAKQTGLTRNQVSNWFINAR…		Protein	MSSPAGGYGGAEAHHHGHMLLHSHAHHMAAAAAASGGQLYHVPQHSRREKLRFPPDAAAEDSPPTPLAPHHQHHQAGAWPPPAFYSYASSSSSYSPHSPTVPQGQQLVLNGLTAQQVTAQQFPHIPTHNFSLSLSSASSNPATAPPTPRKQQEPGGAGPCGPFTGYASVLGRSKFLVPAQRLLEEICDVGGAAAHADRSLPDEGLLDADTMDVADDELDAAGPMYGAEQQWKKTRLISMMEEVCKRYRQYYQQVQSAIASFETVAGFSNAAPFTALALRVMAKHFKTIKEMILSQLRNTSKMPVKGSSMSKDITIFGLGGGGGAPVGGFQRGSSVNGFGQPHNIWRPQRGLPERSVTVLRAWLFEHFLHPYPTDGDKQMLAKQTGLTRNQVSNWFINAR…		Protein	MSSPAGGYGGAEAHHHGHMLLHSHAHHMAAAAAASGGQLYHVPQHSRREKLRFPPDAAAEDSPPTPLAPHHQHHQAGAWPPPAFYSYASSSSSYSPHSPTVPQGQQLVLNGLTAQQVTAQQFPHIPTHNFSLSLSSASSNPATAPPTPRKQQEPGGAGPCGPFTGYASVLGRSKFLVPAQRLLEEICDVGGAAAHADRSLPDEGLLDADTMDVADDELDAAGPMYGAEQQWKKTRLISMMEEVCKRYRQYYQQVQSAIASFETVAGFSNAAPFTALALRVMAKHFKTIKEMILSQLRNTSKMPVKGSSMSKDITIFGLGGGGAPVGGFQRGSSVNGFGQPHNIWRPQRGLPERSVTVLRAWLFEHFLHPYPTDGDKQMLAKQTGLTRNQVSNWFINARV…		Protein	MSSPAGGYGGAEAHHHGHMLLHSHAHHMAAAAAASGGQLYHVPQHSRREKLRFPPDAAAEDSPPTPLAPHHQHHQAGAWPPPAFYSYASSSSSYSPHSPTVPQGQQLVLNGLTAQQVTAQQFPHIPTHNFSLSLSSASSNPATAPPTPRKQQEPGGAGPCGPFTGYASVLGRSKFLVPAQRLLEEICDVGGAAAHADRSLPDEGLLDADTMDVADDELDAAGPMYGAEQQWKKTRLISMMEEVCKRYRQYYQQVQSAIASFETVAGFSNAAPFTALALRVMAKHFKTIKEMILSQLRNTSKMPVKGSSMSKDITIFGLGGGGAPVGGFQRGSSVNGFGQPHNIWRPQRGLPERSVTVLRAWLFEHFLHPYPTDGDKQMLAKQTGLTRNQVSNWFINARV…
HORVU.MOREX.r3.4HG0333990.1	CDS	ATGGATCAGTTTCCCCTTCTTCCTAGTGGCTCCAAGGCCAACACCTCCACACCCTTGTAC CTCGCCTTAGACAACACAACCTCGGGGGCATCCACCTCACCAGTGCCGGAGCCGGCGCCG GCGCCGCCTGAACCTTCCGGACACTCCAACCATGACAGGGGAACGGATACAGTCAAAGCC AAGATCATGTCGCACCCTCTCTATCCTGCTCTCCTGACATCCTTCATAGAGTGCCAGAAG GTCGGAGCCCCGCCGGAGATTGTTGGTCGGTTGTCCGCCCTCGCCGCCGACCTCGATTCA GATCCTGGCGACCGGCGTCAAGACCCGGTGCCGGACCCTGAACTTGATGAGTTCATGGAG ACCTACTGCGATGTGCTTGTCAGGTACAAGCAG…	Horvu_AKASHIN_4H01G018400.1	CDS	ATGGATCAGTTTCCCCTTCTTCCTAGTGGCTCCAAGGCCAACACCTCCACACCCTTGTACCTCGCCTTAGACAACACAACCTCGGGGGCATCCACCTCACCAGTGCCGGAGCCGGCGCCGGCGCCGCCTGAACCTTCCGGACACTCCAACCATGACAGGGGAACGGATACAGTCAAAGCCAGGATCATGTCGCACCCTCTCTATCCTGCTCTCCTGACATCCTTCATAGAGTGCCAGAAGGTCGGAGCCCCGCCGGAGATTGTCGGTCGGTTGTCCGCCCTCGCCGCCGACCTCGATTCAGATCCTGGCGACCGGCGTCAAGACCCGGTGCCGGACCCTGAACTTGATGAGTTCATGGAGACCTACTGCGATGTGCTTGTCAGGTACAAGCAGGAGCTC…	Horvu_GOLDEN_4H01G014800.1	CDS	ATGGATCAGTTTCCCCTTCTTCCTAGTGGCTCCAAGGCCAACACCTCCACACCCTTGTACCTCGCCTTAGACAACACAACCTCGGGGGCATCCACCTCACCAGTGCCGGAGCCGGCGCCGGCGCCGCCTGAACCTTCCGGACACTCCAACCATGACAGGGGAACGGATACAGTCAAAGCCAGGATCATGTCGCACCCTCTCTATCCTGCTCTCCTGACATCCTTCATAGAGTGCCAGAAGGTCGGAGCCCCGCCGGAGATTGTCGGTCGGTTGTCCGCCCTCGCCGCCGACCTCGATTCAGATCCTGGCGACCGGCGTCAAGACCCGGTGCCGGACCCTGAACTTGATGAGTTCATGGAGACCTACTGCGATGTGCTTGTCAGGTACAAGCAGGAGCTC…	Horvu_FT11_4H01G021300.1	CDS	ATGGATCAGTTTCCCCTTCTTCCTAGTGGCTCCAAGGCCAACACCTCCACACCCTTGTACCTCGCCTTAGACAACACAACCTCGGGGGCATCCACCTCACCAGTGCCGGAGCCGGCGCCGGCGCCGCCTGAACCTTCCGGACACTCCAACCATGACAGGGGAACGGATACAGTCAAAGCCAGGATCATGTCGCACCCTCTCTATCCTGCTCTCCTGACATCCTTCATAGAGTGCCAGAAGGTCGGAGCCCCGCCGGAGATTGTCGGTCGGTTGTCCGCCCTCGCCGCCGACCTCGATTCAGATCCTGGCGACCGGCGTCAAGACCCGGTGCCGGACCCTGAACTTGATGAGTTCATGGAGACCTACTGCGATGTGCTTGTCAGGTACAAGCAGGAGCTC…	Horvu_OUH_4H01G015800.1	CDS	ATGGATCAGTTTCCCCTTCTTCCTAGTGGCTCCAAGGCCAACACCTCCACACCCTTGTACCTCGCCTTAGACAACACAACCTCGGGGGCATCCACCTCACCAGTGCCGGAGCCGGCGCCGGCGCCGCCTGAACCTTCCGGACACTCCAACCATGACAGGGGAACGGATACAGTCAAAGCCAAGATCATGTCGCACCCTCTCTATCCTGCTCTCCTGACATCCTTCATAGAGTGCCAGAAGGTCGGAGCCCCGCCGGAGATTGTCGGTCGGTTGTCCGCCCTCGCCGCCGACCTCGATTCAGATCCTGGCGACCGGCGTCAAGACCCGGTGCCGGACCCTGAACTTGATGAGTTCATGGAGACCTACTGCGATGTGCTTGTCAGGTACAAGCAGGAGCTC…
	Protein	MDQFPLLPSGSKANTSTPLYLALDNTTSGASTSPVPEPAPAPPEPSGHSNHDRGTDTVKA KIMSHPLYPALLTSFIECQKVGAPPEIVGRLSALAADLDSDPGDRRQDPVPDPELDEFME TYCDVLVRYKQELARPVQEADQFFRAMEAQMESFTLDDQSYEGGGSSEDEQETGDVGGLP EITSHCAEDKELKSHLLNKYSGYLSSLWKDLSKKKKKGKLPRDARQKLLHWWQLHYRWPY PSELEKAALAESTGLDAKQINNWFINQRKRHWKPTPPAMEYMPQQQNHHHPYGGASSSSP APFRTTEGHYFAGGSVYPRGP		Protein	MDQFPLLPSGSKANTSTPLYLALDNTTSGASTSPVPEPAPAPPEPSGHSNHDRGTDTVKARIMSHPLYPALLTSFIECQKVGAPPEIVGRLSALAADLDSDPGDRRQDPVPDPELDEFMETYCDVLVRYKQELARPVQEADQFFRAMEAQMESFTLDDQSYEGGGSSEDEQETGDVGGLPEITSHCAEDKELKSHLLNKYSGYLSSLWKDLSKKKKKGKLPRDARQKLLHWWQLHYRWPYPSELEKAALAESTGLDAKQINNWFINQRKRHWKPTPPAMEYMPQQQNHHHPYGGASSSSPAPFRTTEGHYFAGGSVYPRGP		Protein	MDQFPLLPSGSKANTSTPLYLALDNTTSGASTSPVPEPAPAPPEPSGHSNHDRGTDTVKARIMSHPLYPALLTSFIECQKVGAPPEIVGRLSALAADLDSDPGDRRQDPVPDPELDEFMETYCDVLVRYKQELARPVQEADQFFRAMEAQMESFTLDDQSYEGGGSSEDEQETGDVGGLPEITSHCAEDKELKSHLLNKYSGYLSSLWKDLSKKKKKGKLPRDARQKLLHWWQLHYRWPYPSELEKAALAESTGLDAKQINNWFINQRKRHWKPTPPAMEYMPQQQNHHHPYGGASSSSPAPFRTTEGHYFAGGSVYPRGP		Protein	MDQFPLLPSGSKANTSTPLYLALDNTTSGASTSPVPEPAPAPPEPSGHSNHDRGTDTVKARIMSHPLYPALLTSFIECQKVGAPPEIVGRLSALAADLDSDPGDRRQDPVPDPELDEFMETYCDVLVRYKQELARPVQEADQFFRAMEAQMESFTLDDQSYEGGGSSEDEQETGDVGGLPEITSHCAEDKELKSHLLNKYSGYLSSLWKDLSKKKKKGKLPRDARQKLLHWWQLHYRWPYPSELEKAALAESTGLDAKQINNWFINQRKRHWKPTPPAMEYMPQQQNHHHPYGGASSSSPAPFRTTEGHYFAGGSVYPRGP		Protein	MDQFPLLPSGSKANTSTPLYLALDNTTSGASTSPVPEPAPAPPEPSGHSNHDRGTDTVKAKIMSHPLYPALLTSFIECQKVGAPPEIVGRLSALAADLDSDPGDRRQDPVPDPELDEFMETYCDVLVRYKQELARPVQEADQFFRAMEAQMESFTLDDQSYEGGGSSEDEQETGDVGGLPEITSHCAEDKELKSHLLNKYSGYLSSLWKDLSKKKKKGKLPRDARQKLLHWWQLHYRWPYPSELEKAALAESTGLDAKQINNWFINQRKRHWKPTPPAMEYMPQQQNHHHPYGGASSSSPAPFRTTEGHYFAGGSVYPRGP
HORVU.MOREX.r3.4HG0334040.1	CDS	ATGGACAACTTCCATTTTGCCCTAAATAGGCCTCCTCCTACGATTAGACTTCGCCGGTCG AGTCACCAACCGGACAACCAACGCATGGATCATCAGCTCCATCTTCACGGGAGCGGCCCC GGAGCCACAGCCATTACCCCTTTCTTCGTCGCAATGGACCAGTACGCTGCCTCCACATCA ACTTCACCACCGGAAAAGGCGCCGGCGGCGGCACCGTTGGGAGCCCCGGAACACTGCGGA AAGTCGAGCTACAGCAGGAGGTCATCTGACACGATCAAGGCCAAGATCATGTCGCATCCT CTCTATCCGGCTCTCCTTGGAGCCTTCATAGACTGCCGGAAAGTCGGAGCGCCGCCGGAA GTCGTTGGTCGGCTCTCCTCCCTCGTCGACGAG…	Horvu_AKASHIN_4H01G018800.1	CDS	ATGGACAACTTCCATTTTGCCCTAAATAGGCCTCCTTCTACGATTAGACTTCGCCGGTCGAGTCACCAACCGGACAACCAACGCATGGATCATCAGCTCCATCTTCACGGGAGCGGCCCCGGAGCCACAGCCATTACCCCTTTCTTCGTCGCAATGGACCAGTACGCTGCCTCCACATCAACTTCACCACCGGAAAAGGCGCCGGCGGCGGCACCGTTGGGAGCCCCGGAACACTGCGGAAAGTCGAGCTACAGCAGGAGGTCATCTGACACGATCAAGGCCAAGATCATGTCGCATCCTCTCTATCCGGCTCTCCTTGGAGCCTTCATAGACTGCCGGAAAGTCGGAGCGCCGCCGGAAGTCGTTGGTCGGCTCTCCTCCCTCGTCGACGAGCTCCGG…	Horvu_GOLDEN_4H01G015100.1	CDS	ATGGACAACTTCCATTTTGCCCTAAATAGGCCTCCTTCTACGATTAGACTTCGCCGGTCGAGTCACCAACCGGACAACCAACGCATGGATCATCAGCTCCATCTTCACGGGAGCGGCCCCGGAGCCACAGCCATTACCCCTTTCTTCGTCGCAATGGACCAGTACGCTGCCTCCACATCAACTTCACCACCGGAAAAGGCGCCGGCGGCGGCACCGTTGGGAGCCCCGGAACACTGCGGAAAGTCGAGCTACAGCAGGAGGTCATCTGACACGATCAAGGCCAAGATCATGTCGCATCCTCTCTATCCGGCTCTCCTTGGAGCCTTCATAGACTGCCGGAAAGTCGGAGCGCCGCCGGAAGTCGTTGGTCGGCTCTCCTCCCTCGTCGACGAGCTCCGG…	Horvu_FT11_4H01G021600.1	CDS	ATGGACAACTTCCATTTTGCCCTAAATAGGCCTCCTTCTACGATTAGACTTCGCCGGTCGAGTCACCAACCGGACAACCAACGCATGGATCATCAGCTCCATCTTCACGGGAGCGGCCCCGGAGCCACAGCCATTACCCCTTTCTTCGTCGCAATGGACCAGTACGCTGCCTCCACATCAACTTCACCACCGGAAAAGGCGCCGGCGGCGGCACCGTTGGGAGCCCCGGAACACTGCGGAAAGTCGAGCTACAGCAGGAGGTCATCTGACACGATCAAGGCCAAGATCATGTCGCATCCTCTCTATCCGGCTCTCCTTGGAGCCTTCATAGACTGCCGGAAAGTCGGAGCGCCGCCGGAAGTCGTTGGTCGGCTCTCCTCCCTCGTCGACGAGCTCCGG…	Horvu_OUH_4H01G016100.1	CDS	ATGGACAACTTCCATTTTGCCCTAAATAGGCCTCCTCCTACGATTAGACTTGGCCGGTCGAGTCACCAACCGGACAACCAACGCATGGATCATCAGCTCCATCTTCACGGGAGCGGCCCCGGAGCCACAGCCATTACCCCTTTCTTCGTCGCAATGGACCAGTACGCTGCCTCCACATCAACTTCACCACCGGAAAAGGCGCCGGCGGCGGCACCGTTGGGAGCCCCGGAACACTGCGGAAAGTCGAGCTACAGCAGGAGGTCATCTGACACGATCAAGGCCAAGATCATGTCGCATCCTCTCTATCCGGCTCTCCTTGGAGCCTTCATAGACTGCCGGAAAGTCGGAGCGCCGCCGGAAGTCGTTGGTCGGCTCTCCTCCCTCGTCGACGAGCTCCGG…
	Protein	MDNFHFALNRPPPTIRLRRSSHQPDNQRMDHQLHLHGSGPGATAITPFFVAMDQYAASTS TSPPEKAPAAAPLGAPEHCGKSSYSRRSSDTIKAKIMSHPLYPALLGAFIDCRKVGAPPE VVGRLSSLVDELRPSSDGMQEQPVDPELDQFMETYRDMLVMYSQELTRQIQEANEFLKSS EAHIDSFALLGNNYDECGGVCEEDEQETGGVAGLLPSGEGKRLKRQLLDKYSGYLRSLWR QLSGKKKKSGRLPREARQRLLRWWQLHHGWPYPSDSEKAALAESTGLDTRQINNWFINQR KRHWRPTPPAMDSRLQQHINAGASSGSSPAVLGMEGQRFTGRSGCPDGGPLRP		Protein	MDNFHFALNRPPSTIRLRRSSHQPDNQRMDHQLHLHGSGPGATAITPFFVAMDQYAASTSTSPPEKAPAAAPLGAPEHCGKSSYSRRSSDTIKAKIMSHPLYPALLGAFIDCRKVGAPPEVVGRLSSLVDELRPSSDGMQEQPVDPELDQFMETYRDMLVMYSQELTRQIQEANEFLKSSEAHIDSFALLGNNYDECGGVCEEDEQETGGVAGLLPSGEGKRLKRQLLDKYSGYLRSLWRQLSGKKKKSGRLPREARQRLLRWWQLHHGWPYPSDSEKAALAESTGLDTRQINNWFINQRKRHWRPTPPAMDSRLQQHINAGASSGSSPAVLGMEGQRFTGRSGCPDGGPLRP		Protein	MDNFHFALNRPPSTIRLRRSSHQPDNQRMDHQLHLHGSGPGATAITPFFVAMDQYAASTSTSPPEKAPAAAPLGAPEHCGKSSYSRRSSDTIKAKIMSHPLYPALLGAFIDCRKVGAPPEVVGRLSSLVDELRPSSDGMQEQPVDPELDQFMETYRDMLVMYSQELTRQIQEANEFLKSSEAHIDSFALLGNNYDECGGVCEEDEQETGGVAGLLPSGEGKRLKRQLLDKYSGYLRSLWRQLSGKKKKSGRLPREARQRLLRWWQLHHGWPYPSDSEKAALAESTGLDTRQINNWFINQRKRHWRPTPPAMDSRLQQHINAGASSGSSPAVLGMEGQRFTGRSGCPDGGPLRP		Protein	MDNFHFALNRPPSTIRLRRSSHQPDNQRMDHQLHLHGSGPGATAITPFFVAMDQYAASTSTSPPEKAPAAAPLGAPEHCGKSSYSRRSSDTIKAKIMSHPLYPALLGAFIDCRKVGAPPEVVGRLSSLVDELRPSSDGMQEQPVDPELDQFMETYRDMLVMYSQELTRQIQEANEFLKSSEAHIDSFALLGNNYDECGGVCEEDEQETGGVVGLLPSGEGKRLKRQLLDKYSGYLRSLWRQLSGKKKKSGRLPREARQRLLRWWQLHHGWPYPSDSEKAALAESTGLDTRQINNWFINQRKRHWRPTPPAMDSRLQQHINAGASSGSSPAVLGMEGQRFTGRSGCPDGGPLRP		Protein	MDNFHFALNRPPPTIRLGRSSHQPDNQRMDHQLHLHGSGPGATAITPFFVAMDQYAASTSTSPPEKAPAAAPLGAPEHCGKSSYSRRSSDTIKAKIMSHPLYPALLGAFIDCRKVGAPPEVVGRLSSLVDELRPSSDGMQEQPVDPELDQFMETYRDMLVMYSQELTRQIQEANEFLRSSEAHIDSFALLGNNYDECGGVCEEDEQETGGVAGLLPSGEGKRLKRQLLDKYSGYLRSLWRQLSGKKKKSGRLPREARQRLLRWWQLHHGWPYPSDSEKAALAESTGLDTRQINNWFINQRKRHWRPTPPAMDSRLQQHINAGASSGSSPAVLGMEGQRFTGRSGCPDGGPLRP
HORVU.MOREX.r3.4HG0334350.1	CDS	ATGGTGACCAAGCGCCTCCAAGAAAGCGGCTCGCCGAAGCAAGCTCGCCCTGTCGCCACC GACAGCGCCAACGGCCCGCTGATGCTGCTCCATTTACGGGAGCAGCGCTGCGGCCACCAC CCGGCTGCCTCGCCCGCTGGCCCGCTGGCGCTGACGCTCGGCGCCCCGGCCGACGACGAC GCCTGCCGGCGCTGCGACGAGGCGCTGCGCGGCTCCCGCTACCTGAGGCCCGCGATGGAG CTGCTGCGCGACGCGGTTTCCGCCGTCGGCGGCGGCGGCGACGACGACGAGAGCGCGGGA GGAGGCAGCGAAGACGAGGCGACTCACCGTGATATGCGTCTGCGGGCGGCAGCGACGGGC CGCCGCGTGATCCAGGCCAAGAACGACGGCGGC…	Horvu_AKASHIN_4H01G021400.1	CDS	ATGGTGACCAAGCGCCTCCAAGAAAGCGGCTCGCCGAAGCAAGCTCGCCCTGTCGCCACCGACAGCGCCAACGGCCCGCTGATGCTGCTCCATTTACGGGAGCAGCGCTGCGGCCACCACCCGGCTGCCTCGCCCGCTGGCCCGCTGGCGCTGACGCTCGGCGCCCCGGCCGACGACGACGCCTGCCGGCGCTGCGACGAGGCACTGCGCGGCTCCCGCTACCTGAGGCCCGCGATGGAGCTGCTGCGCGACGCGGTTTCCGCCGTCGGCGGCGGCGGCGACGACGACGAGAGCGCGGGAGGAGGCAGCGAAGACGAGGCGACTCACCGTGATATGCGTCTGCGGGCGGCAGCGACGGGCCGCCGCGTGATCCAGGCCAAGAACGACGGCGGCGCGGTG…	Horvu_GOLDEN_4H01G017200.1	CDS	ATGGTGACCAAGCGCCTCCAAGAAAGCGGCTCGCCGAAGCAAGCTCGCCCTGTCGCCACCGACAGCGCCAACGGCCCGCTGATGCTGCTCCATTTACGGGAGCAGCGCTGCGGCCACCACCCGGCTGCCTCGCCCGCTGGCCCGCTGGCGCTCGGCGCCCCGGCCGACGACGACGCCTGCCGGCGCTGCGACGAGGCGCTGCGCGGCTCCCGCTACCTGAGGCCCGCGATGGAGCTGCTGCGCGACGCGGTTTCCGCCGTCGGCGGCGAGTTGGAGAGCCGGCAGGAGCACTACTTCCAGGAGCTGAGCCGCGTGGCGTCGTCGTTCGAGCCGGTGCTGGGGGCCGCCGCGACGGCCGGGTACACGTCGCTCATGTCGCGGGCCATGACGCGCCACTTC…	Horvu_FT11_4H01G023700.1	CDS	ATGGTGACCAAGCGCCTCCAAGAAAGCGGCTCGCCGAAGCAAGCTCGCCCTGTCGCCACCGACAGCGCCAACGGCCCGCTGATGCTGCTCCATTTACGGGAGCAGCGCTGCGGCCACCACCCGGCTGCCTCGCCCGCTGGCCCGCTGGCGCTGACGCTCGGCGCCCCGGCCGACGACGACGCCTGCCGGCGCTGCGACGAGGCGCTGCGCGGCTCCCGCTACCTGAGGCCCGCGATGGAGCTGCTGCACGACGCGGTTTCCGCCGTCGGCGGCGGCGGCGACGACGACGAGAGCGCGGGAGGAGGCAGCGAAGACGAGGCGACTCACCGTGATATGCGTCTGCGGGCGGCAGCGACGGGCCGCCGCGTGATCCAGGCCAAGAACGACGGCGGCACCGGC…	Horvu_OUH_4H01G018200.1	CDS	ATGGTGACCAAGCGCCTCCAAGAAAGCGGCTCGCCGAAGCAAGCTCGCCCTGTCGCCACCGACAGCGCCAACGGCCCGCTGATGCTGCTCCATTTACGGGAGCAGCGCTGCGGCCACCACCCGGCTGCCTCGCCCGCTGGCCCGCTGGCGCTGACGCTCGGCGCCCCGGCCGACGACGACGCCTGCCGGCGCTGCGACGAGGCGCTGCGCGGCTCCCGCTACCTGAGGCCCGCGATGGAGCTGCTGCGCGACGCGGTTTCCGCCGTCGGCGGCGGCGGCGACGACGACGAGAGCGCGGGAGGAGGCAGCGAAGACGAGGCGACTCACCGTGATATGCGTCTGCGGGCGGCAGCGACGGGCCGCCGCGTGATCCAGGCCAAGAACGACGGCGGCACCGGC…
	Protein	MVTKRLQESGSPKQARPVATDSANGPLMLLHLREQRCGHHPAASPAGPLALTLGAPADDD ACRRCDEALRGSRYLRPAMELLRDAVSAVGGGGDDDESAGGGSEDEATHRDMRLRAAATG RRVIQAKNDGGTGGAVQAKLLGLLSELESRQEHYFQELSRVASSFEPVLGAAATAGYTSL MSRAMTRHFGNLRRAILRKLATLWVVDEDSEEEEEDGDEYDYDPARRQEDMVGRLVRRTK QAAAARAAEQVCKPMRVLPEESVAVLRAWLFNHFLDPYPSDNEKLRLAVSTGLSRRQISN WFINARVRLWKPMIEEMYADEFSEDSSAVSSRDDGDAAASSQ		Protein	MVTKRLQESGSPKQARPVATDSANGPLMLLHLREQRCGHHPAASPAGPLALTLGAPADDDACRRCDEALRGSRYLRPAMELLRDAVSAVGGGGDDDESAGGGSEDEATHRDMRLRAAATGRRVIQAKNDGGAVQAKLLSLLSELESRQEHYFQELSRVAASFEPVLGAAATAGYTSLMSRAMTRHFGNLRRAILRKLATLWVVDEDSEEEEEDGDEYDYDPARRQEDMVGRLVRRTKQAAAARAAEQVCKPMRGLPEESVAVLRAWLFNHFLDPYPSDNEKLRLAVSTGLSRRQISNWFINARVRLWKPMIEEMYADEFSEDSSAVSSRDDDGAAASSQ		Protein	MVTKRLQESGSPKQARPVATDSANGPLMLLHLREQRCGHHPAASPAGPLALGAPADDDACRRCDEALRGSRYLRPAMELLRDAVSAVGGELESRQEHYFQELSRVASSFEPVLGAAATAGYTSLMSRAMTRHFGNLRRAILRKLATLWVVDEDSEEEEEDGDEYDYDPARRQEDMVGRLVRRTKQAAAARAAEQVCKPMRVLPEESVAVLRAWLFNHFLDPYPSDNEKLRLAVSTGLSRRQISNWFINARVRLWKPMIEEMYADEFSEDSSAVSSRDDGDAAASSQ		Protein	MVTKRLQESGSPKQARPVATDSANGPLMLLHLREQRCGHHPAASPAGPLALTLGAPADDDACRRCDEALRGSRYLRPAMELLHDAVSAVGGGGDDDESAGGGSEDEATHRDMRLRAAATGRRVIQAKNDGGTGGAVQAKLLGLLSELESRQEHYFQELSRVAASFEPVLGAAATAGYTSLMSRAMTRHFGNLRRAILRKLATLWVVDEDSEEEEEDGDEYDYDPARRQEDMVGRLVRRTKQAAAARAAEQVCKPVRGLPEESVAVLRAWLFNHFLDPYPSDNEKLRLAVSTGLSRRQISNWFINARVRLWKPMIEEMYADEFSEDSSAVSSRDDGDAAASSQ		Protein	MVTKRLQESGSPKQARPVATDSANGPLMLLHLREQRCGHHPAASPAGPLALTLGAPADDDACRRCDEALRGSRYLRPAMELLRDAVSAVGGGGDDDESAGGGSEDEATHRDMRLRAAATGRRVIQAKNDGGTGGAVQAKLLGLLSELESRQEHYFQELSRVAASFEPVLGAAATAGYTSLMSRAMTRHFGNLRRAILRKLATLWVVDEDSEEEEEDGDEYDYDPARRQEDMVGRLVRRTKQAAAARAAEQVCKPMRGLPEESVAVLRAWLFNHFLDPYPSDNEKLRLAVSTGLSRRQISNWFINARVRLWKPMIEEMYADEFSEDSSAVSSRDDGDAAASSQ
HORVU.MOREX.r3.4HG0334360.1	CDS	ATGTCTAATTATTACTCAAGCCCGGGCGACGAAAGGGACCCGCAAACCATGTACTCACCG GAGACGGGAAGCGCATCGTATCCCGTGCCATCAGCCCTGGGGAACTTGCTCTATTCAAAC AATGCATCTTCTGGGCCGTATACGGAATTCAGTGGCATAATCCAGCCTCAGCAGAATTTC ATGGAGCTGCATGGCCATCCTTCAGAACATTCATCATCAAGGGAACCTAACATGGTCACT TCGCTTGCAGAGCAAAGCTCCTTCGCTCCTGTCAAAGATATGAGAAATGAGATGTTGATG CATTTCATGGATGGCGCACACAGTGGTGGTGGTGATCTCATCCACAATGATGCCCATAGC AGTGCGCAGCTTGAGTTTGGCTTGTTGAACAAC…	Horvu_AKASHIN_4H01G021500.1	CDS	ATGTCTAATTATTACTCAAGCCCGGGCGACGAAAGGGACCCGCAAACCATGTACTCACCGGAGACGGGAAGCGCATCGTATCCCGTGCCATCAGCCCTGGGGAACTTGCTCTATTCAAACAATGCATCTTCTGGGCCGTATACGGAATTCAGTGGCATAATCCAGCCTCAGCAGAATTTCATGGAGCTGCATGGCCATCCTTCAGAACATTCATCATCAAGGGAACCTAACATGGTCACTTCGCTTGCAGAGCAAAGCTCCTTCGCTCCTGTCAAAGATATGAGAAATGAGATGTTGATGCATTTCATGGATGGCGCACACAGTGGTGGTGGTGATCTCATCCACAATGATGCCCATAGCAGTGCGCAGCTTGAGTTTGGCTTGTTGAACAACCCCAGC…	Horvu_GOLDEN_4H01G017300.1	CDS	ATGTCTAATTATTACTCAAGCCCGGGCGACGAAAGGGACCCGCAAACCATGTACTCACCGGAGACGGGAAGCGCATCGTATCCCGTGCCATCAGCCCTGGGGAACTTGCTCTATTCAAACAATGCATCTTCTGGGCCGTATACGGAATTCAGTGGCATAATCCAGCCTCAGCAGAATTTCATGGAGCTGCATGGCCATCCTTCAGAACATTCATCATCAAGGGAACCTAACATGGTCACTTCGCTTGCAGAGCAAAGCTCCTTCGCTCCTGTCAAAGATATGAGAAATGAGATGTTGATGCATTTCATGGATGGCGCACACAGTGGTGGTGGTGATCTCATCCACAATGATGCCCATAGCAGTGCGCAGCTTGAGTTTGGCTTGTTGAACAACCCCAGC…	Horvu_FT11_4H01G023900.1	CDS	ATGTCTAATTATTACTCAAGCCCGGGCGACGAAAGGGACCCGCAAACCATGTACTCACCGGAGACGGGAAGCGCATCGTATCCCGTGCCATCAGCCCTGGGGAACTTGCTCTATTCAAACAATGCATCTTCTGGGCCGTATACGGAATTCAGTGGCATAATCCAGCCTCAGCAGAATTTCATGGAGCTGCATGGCCATCCTTCAGAACATTCATCATCAAGGGAACCTAACATGGTCACTTCGCTTGCAGAGCAAAGCTCCTTCGCTCCTGTCAAAGATATGAGAAATGAGATGTTGATGCATTTCATGGATGGCGCACACAGTGGTGGTGGTGATCTCATCCACAATGATGCCCATAGCAGTGCGCAGCTTGAGTTTGGCTTGTTGAACAACCCCAGC…	Horvu_OUH_4H01G018300.1	CDS	ATGTCTAATTATTACTCAAGCCCGGGCGACGAAAGGGACCCGCAAACCATGTACTCACCGGAGACGGGAAGCGCATCGTATCCCGTGCCATCAGCCCTGGGGAACTTGCTCTATTCAAACAATGCATCTTCTGGGCCGTATACGGAATTCAGTGGCATAATCCAGCCTCAGCAGAATTTCATGGAGCTGCATGGCCATCCTTCAGAACATTCATCATCAAGGGAACCTAACATGGTCACTTCGCTTGCAGAGCAAAGCTCCTTCGCTCCTGTCAAAGATATGAGAAATGAGATGTTGATGCATTTCATGGATGGCGCACACAGTGGTGGTGGTGATCTCATCCACAATGATGCCCATAGCAGTGCGCAGCTTGAGTTTGGCTTGTTGAACAACCCCAGC…
	Protein	MSNYYSSPGDERDPQTMYSPETGSASYPVPSALGNLLYSNNASSGPYTEFSGIIQPQQNF MELHGHPSEHSSSREPNMVTSLAEQSSFAPVKDMRNEMLMHFMDGAHSGGGDLIHNDAHS SAQLEFGLLNNPSSAIVPSAPGQGLSLSLNTHILAPSYPYWSPKPDLLTTQSYQGDENGM KNMQSEASRAIRNSKYLKAAQELLDEIVSVWKSIKQNAQKDKVEAGKMDGKDADEVLKSE GVSSNPQESAANAEAEISAAEKQELQNKMAKLLAMLDEVDRKYKHYFHQMQIVVSSFDMI AGSGAAKPYTAVALQTISRHFRCLKDAINDQVNVIRKKLGEEDNSSGREGKLTRLRFIDQ QLRQQRAFQQYGMLQQNAWRPQRGLPENSVSIL…		Protein	MSNYYSSPGDERDPQTMYSPETGSASYPVPSALGNLLYSNNASSGPYTEFSGIIQPQQNFMELHGHPSEHSSSREPNMVTSLAEQSSFAPVKDMRNEMLMHFMDGAHSGGGDLIHNDAHSSAQLEFGLLNNPSSAIVPSAPGQGLSLSLNTHILAPSYPYWSPKPDLLMTQSYQGDENGMKNMQSEASRAIRNSKYLKAAQELLDEIVSVWKSIKQNAQKDKVEAGKMDGKDADEVLKSEGVSSNPQESAANAEAEISAAEKQELQNKMAKLLAMLDEVDRKYKHYFHQMQIVVSSFDMIAGSGAAKPYTAVALQTISRHFRCLKDAINDQVNVIRKKLGEEDNSSGREGKLTRLRFIDQQLRQQRAFQQYGMLQQNAWRPQRGLPENSVSILRAWLFE…		Protein	MSNYYSSPGDERDPQTMYSPETGSASYPVPSALGNLLYSNNASSGPYTEFSGIIQPQQNFMELHGHPSEHSSSREPNMVTSLAEQSSFAPVKDMRNEMLMHFMDGAHSGGGDLIHNDAHSSAQLEFGLLNNPSSAIVPSAPGQGLSLSLNTHILAPSYPYWSPKPDLLTTQSYQGDENGMKNMQSEASRAIRNSKYLKAAQELLDEIVSVWKSIKQNAQKDKVEAGKMDGKDADEVLKSEGVSSNPQESAANAEAEISAAEKQELQNKMAKLLAMLDEVDRKYKHYFHQMQIVVSSFDMIAGSGAAKPYTAVALQTISRHFRCLKDAINDQVNVIRKKLGEEDNSSGREGKLTRLRFIDQQLRQQRAFQQYGMLQQNAWRPQRGLPENSVSILRAWLFE…		Protein	MSNYYSSPGDERDPQTMYSPETGSASYPVPSALGNLLYSNNASSGPYTEFSGIIQPQQNFMELHGHPSEHSSSREPNMVTSLAEQSSFAPVKDMRNEMLMHFMDGAHSGGGDLIHNDAHSSAQLEFGLLNNPSSAIVPSAPGQGLSLSLNTHILAPSYPYWSPKPDLLTTQSYQGDENGMKNMQSEASRAIRNSKYLKAAQELLDEIVSVWKSIKQNAQKDKVEAGKMDGKDADEVLKSEGVSSNPQESAANAEAEISAAEKQELQNKMAKLLAMLDEVDRKYKHYFHQMQIVVSSFDMIAGSGAAKPYTAVALQTISRHFRCLKDAINDQVNVIRKKLGEEDNSSGREGKLTRLRFIDQQLRQQRAFQQYGMLQQNAWRPQRGLPENSVSILRAWLFE…		Protein	MSNYYSSPGDERDPQTMYSPETGSASYPVPSALGNLLYSNNASSGPYTEFSGIIQPQQNFMELHGHPSEHSSSREPNMVTSLAEQSSFAPVKDMRNEMLMHFMDGAHSGGGDLIHNDAHSSAQLEFGLLNNPSSAIVPSAPGQGLSLSLNTHILAPSYPYWSPKPDLLMTQSYQGDENGMKNMQSEASRAIRNSKYLKAAQELLDEIVSVWKSIKQNAQKDKVEAGKMDGKDADEVLKSEGVSSNPQESAANAEAEISAAEKQELQNKMAKLLAMLDEVDRKYKHYFHQMQIVVSSFDMIAGSGAAKPYTAVALQTISRHFRCLKDAINDQVNVIRKKLGEEDNSSGREGKLTRLRFIDQQLRQQRAFQQYGMLQQNAWRPQRGLPENSVSILRAWLFE…
HORVU.MOREX.r3.4HG0339120.1	CDS	ATGGAGGAGATCGGCCACCACTTCGGGCTGGGAGCCACCGCCCACGGCCAGCACCACAGC CAGCTCCCTTGGGGCTCTTCGCCGCTCAGCGCCGTCATCTCGCCGCCCCCACAGCAGCAG CAGCAGCACCAGCAACAGTCCGCCGGCTATCTGGCGCACAGCCCGCTCTCCCTAAACACC GCGCCGCCCGGGGTAAGCCACGGCGGCGGCAGCGGCTGTAGCAACCCGGTGCTGCAGCTC GCCAACGGCAGCCTCCTGGAGGCGTGCGCCAAGGCCGCCAAGGAGCCGTCGTCGTCGTCC TACGCCGCCGACGTCGAGGCCATCAAGGCCAAGATCATCTCCCACCCCCACTACTCCTCC CTCCTCGCCGCCTACCTCGACTGCCAGAAGGTG…	Horvu_AKASHIN_4H01G056300.1	CDS	ATGGAGGAGATCGGCCACCACTTCGGGCTGGGAGCCACCGCCCACGGCCAGCACCACAGCCAGCTCCCTTGGGGCTCTTCGCCGCTCAGCGCCGTCATCTCGCCGCCCCCACAGCAGCAGCAGCAGCACCAGCAACAGTCCGCCGGCTATCTGGCGCACAGCCCGCTCTCCCTAAACACCGCGCCGCCCGGGGTAAGCCACGGCGGCGGCAGCGGCTGTAGCAACCCGGTGCTGCAGCTCGCCAACGGCAGCCTCCTGGAGGCGTGCGCCAAGGCCGCCAAGGAGCCGTCGTCGTCGTCCTACGCCGCCGACGTCGAGGCCATCAAGGCCAAGATCATCTCCCACCCCCACTACTCCTCCCTCCTCGCCGCCTACCTCGACTGCCAGAAGGTGGGGGCG…	Horvu_GOLDEN_4H01G049500.1	CDS	ATGGAGGAGATCGGCCACCACTTCGGGCTGGGAGCCACCGCCCACGGCCAGCACCACAGCCAGCTCCCTTGGGGCTCTTCGCCGCTCAGCGCCGTCATCTCGCCGCCCCCACAGCAGCAGCAGCAGCACCAGCAACAGTCCGCCGGCTATCTGGCGCACAGCCCGCTCTCCCTAAACACCGCGCCGCCCGGGGTAAGCCACGGCGGCGGCAGCGGCTGTAGCAACCCGGTGCTGCAGCTCGCCAACGGCAGCCTCCTGGAGGCGTGCGCCAAGGCCGCCAAGGAGCCGTCGTCGTCGTCCTACGCCGCCGACGTCGAGGCCATCAAGGCCAAGATCATCTCCCACCCCCACTACTCCTCCCTCCTCGCCGCCTACCTCGACTGCCAGAAGGTGGGGGCG…	Horvu_FT11_4H01G059900.1	CDS	ATGGAGGAGATCGGCCACCACTTCGGGCTGGGAGCCACCGCCCACGGCCAGCACCACAGCCAGCTCCCTTGGGGCTCTTCGCCGCTCAGCGCCGTCATCTCGCCGCCCCCACAGCAGCACCAGCAGCACCAGCAACAGTCCGCCGGCTATCTGGCGCACAGCCCGCTCTCCCTAAACACCGCGCCGCCCGGGGTAAGCCACGGCGGCGGCAGCGGCTGTAGCAACCCGGTGCTGCAGCTCGCCAACGGCAGCCTCCTGGAGGCGTGCGCCAAGGCCGCCAAGGAGCCGTCGTCGTCGTCCTACGCCGCCGACGTCGAGGCCATCAAGGCCAAGATCATCTCCCACCCCCACTACTCCTCCCTCCTCGCCGCCTACCTCGACTGCCAGAAGGTGGGGGCG…	Horvu_OUH_4H01G053700.1	CDS	ATGGAGGAGATCGGCCACCACTTCGGGCTGGGAGCCACCGCCCACGGCCAGCACCACAGCCAGCTCCCTTGGGGCTCTTCGCCGCTCAGCGCCGTCATCTCGCCGCCCCCACAGCAGCAGCAGCAGCACCAGCAACAGTCCGCCGGCTATCTGGCGCACAGCCCGCTCTCCCTAAACACCGCGCCGCCCGGGGTAAGCCACGGCGGCGGCAGCGGCTGTAGCAACCCGGTGCTGCAGCTCGCCAACGGCAGCCTCCTGGAGGCGTGCGCCAAGGCCGCCAAGGAGCCGTCGTCGTCGTCCTACGCCGCCGACGTCGAGGCCATCAAGGCCAAGATCATCTCCCACCCCCACTACTCCTCCCTCCTCGCCGCCTACCTCGACTGCCAGAAGGTGGGGGCG…
	Protein	MEEIGHHFGLGATAHGQHHSQLPWGSSPLSAVISPPPQQQQQHQQQSAGYLAHSPLSLNT APPGVSHGGGSGCSNPVLQLANGSLLEACAKAAKEPSSSSYAADVEAIKAKIISHPHYSS LLAAYLDCQKVGAPPEVSARLTAVAQDLELRQRTALGGLGTATEPELDQFMEAYHEMLVK YREELTRPLQEAMEFLRRVETQLNSLSISGRSLRNILSTGSSEEDQEGSGGETELPEIDA HGVDQELKHHLLKKYSGYLSSLKQELSKKKKKGKLPKEARQQLLSWWEMHYKWPYPSESQ KVALAESTGLDLKQINNWFINQRKRHWKPTDEMQFVMMDAYHPPNAAFYMDGHFVNDSGL YRFG		Protein	MEEIGHHFGLGATAHGQHHSQLPWGSSPLSAVISPPPQQQQQHQQQSAGYLAHSPLSLNTAPPGVSHGGGSGCSNPVLQLANGSLLEACAKAAKEPSSSSYAADVEAIKAKIISHPHYSSLLAAYLDCQKVGAPPEVSARLTAVAQDLELRQRTALGGLGTATEPELDQFMEAYHEMLVKYREELTRPLQEAMEFLRRVETQLNSLSISGRSLRNILSTGSSEEDQEGSGGETELPEIDAHGVDQELKHHLLKKYSGYLSSLKQELSKKKKKGKLPKEARQQLLSWWEMHYKWPYPSESQKVALAESTGLDLKQINNWFINQRKRHWKPTDEMQFVMMDAYHPPNAAFYMDGHFVNDSGLYRFG		Protein	MEEIGHHFGLGATAHGQHHSQLPWGSSPLSAVISPPPQQQQQHQQQSAGYLAHSPLSLNTAPPGVSHGGGSGCSNPVLQLANGSLLEACAKAAKEPSSSSYAADVEAIKAKIISHPHYSSLLAAYLDCQKVGAPPEVSARLTAVAQDLELRQRTALGGLGTATEPELDQFMEAYHEMLVKYREELTRPLQEAMEFLRRVETQLNSLSISGRSLRNILSTGSSEEDQEGSGGETELPEIDAHGVDQELKHHLLKKYSGYLSSLKQELSKKKKKGKLPKEARQQLLSWWEMHYKWPYPSESQKVALAESTGLDLKQINNWFINQRKRHWKPTDEMQFVMMDAYHPPNAAFYMDGHFVNDSGLYRFG		Protein	MEEIGHHFGLGATAHGQHHSQLPWGSSPLSAVISPPPQQHQQHQQQSAGYLAHSPLSLNTAPPGVSHGGGSGCSNPVLQLANGSLLEACAKAAKEPSSSSYAADVEAIKAKIISHPHYSSLLAAYLDCQKVGAPPEVSARLTAVAQDLELRQRTALGGLGTATEPELDQFMEAYHEMLVKYREELTRPLQEAMEFLRRVETQLNSLSISGRSLRNILSTGSSEEDQEGSGGETELPEIDAHGVDQELKHHLLKKYSGYLSSLKQELSKKKKKGKLPKEARQQLLSWWEMHYKWPYPSESQKVALAESTGLDLKQINNWFINQRKRHWKPTDEMQFVMMDAYHPPNAAFYMDGHFVNDSGLYRFG		Protein	MEEIGHHFGLGATAHGQHHSQLPWGSSPLSAVISPPPQQQQQHQQQSAGYLAHSPLSLNTAPPGVSHGGGSGCSNPVLQLANGSLLEACAKAAKEPSSSSYAADVEAIKAKIISHPHYSSLLAAYLDCQKVGAPPEVSARLTAVAQDLELRQRTALGGLGTATEPELDQFMEAYHEMLVKYREELTRPLQEAMEFLRRVETQLNSLSISGRSLRNILSTGSSEEDQEGSGGETELPEIDAHGVDQELKHHLLKKYSGYLSSLKQELSKKKKKGKLPKEARQQLLSWWEMHYKWPYPSESQKVALAESTGLDLKQINNWFINQRKRHWKPTDEMQFVMMDAYHPPNAAFYMDGHFVNDSGLYRFG
HORVU.MOREX.r3.4HG0339810.1	CDS	ATGGGTTCTTCTTCTTCTTTTTTTTCTCTTTCTGATGGTTGTTGCCGACGAACTTGTCAG GTTTGCTGCTGCGCGCGGCCTGCGGGAGAAGGGGATTTTTTTTCTTTGCGCCGACGACCA GACGACGATGATGACAGTGGCGCCGCCAGTATGGGGATAGCGGCGCCACCGTGTCAGGCG ACCAGGCAGCACGTGAGCACGCCCAAGAGCAGTGCGGCGATCCACGACGACGGCCGGCCG GCCACGGCGAGTTCTATGTCCCACTCCCAGGGATTCCACCAGGGCAGCAGCGGCGTCTAT GGCTTCTCCTCGGATGGCTTCGACCGCCCGGGATCCAGCCAGGACCAGCAGCATCAAGAG CACGACCACGTGGCGCAGCAGAGCCGACGAGAC…	Horvu_AKASHIN_4H01G060600.1	CDS	ATGGGTTCTTCTTCTTCTTTTTTTTCTCTTTCTGATGGTTGTTGCCGACGAACTTGTCAGGTTTGCTGCCGCGCGCGGCCTGCGGGAGAAGGGGATTTTTTTTCTTTGCGCCGACGACCAGACGACGATGATGACAGTGGCGCCGCCAGTATGGGGATAGCGGCGCCACCGTGTCAGGCGACCAGGCAGCACGTGAGCACGCCCAAGAGCAGTGCGGCGATCCACGACGACGGCCGGCCGGCCACGGCGAGTTCTATGTCCCACTCCCAGGGATTCCACCAGGGCAGCAGCGGCGTCTATGGCTTCTCCTCGGATGGCTTCGACCGCCCGGGATCCAGCCAGGACCAGCAGCATCAAGAGCACGACCACGTGGCGCAGCAGAGCCGACGAGACAAGCTG…	Horvu_GOLDEN_4H01G052500.1	CDS	ATGGGTTCTTCTTCTTCTTTTTTTTCTCTTTCTGATGGTTGTTGCCGACGAACTTGTCAGGTTTGCTGCTGCGCGCGGCCTGCGGGAGAAGGGGATTTTTTTTCTTTGCGCCGACGACCAGACGACGATGATGACAGTGGCGCCGCCAGTATGGGGATAGCGGCGCCACCGTGTCAGGCGACCAGGCAGCACGTGAGCACGCCCAAGAGCAGTGCGGCGATCCAGGACGACGGCCGGCCGGCCACGGCGAGTTCTATGTCCCACTCCCAGGGATTCCACCAGGGCAGCAGCGGCGTCTATGGCTTCTCCTCGGATGGCTTCGACCGCCCGGGATCCAGCCAGGACCAGCAGCATCAAGAGCACGACCACGTGGCGCAGCAGAGCCGACGAGACAAGCTG…	Horvu_FT11_4H01G064500.1	CDS	ATGGGTTCTTCTTCTTCTTTTTTTTCTCTTTCTGATGGTTGTTGCCGACGAACTTGTCAGGTTTGCTGCTGCGCGCGGCCTGCGGGAGAAGGGGATTTTTTTTCTTTGCGCCGACGACCAGACGACGATGATGACAGTGGCGCCGCCAGTATGGGGATAGCGGCGCCACCGTGTCAGGCGACCAGGCAGCACGTGAGCACGCCCAAGAGCAGTGCGGCGATCCACGACGACGGCCGGCCGGCCACGGCGAGTTCTATGTCCCACTCCCAGGGATTCCACCAGGGCAGCAGCGGCGTCTATGGCTTCTCCTCGGATGGCTTCGACCGCCCGGGATCCAGCCAGGACCAGCAGCATCAAGAGCACGACCACGTGGCGCAGCAGAGCCGACGAGACAAGCTG…	Horvu_OUH_4H01G058000.1	CDS	ATGGGTTCTTCTTCTTCTTTTTTTTCTCTTTCTGATGGTTGTTGCCGACGAACTTGTCAGGTTTGCTGCTGCGCGCGGCCTGCGGGAGAAGGGGATTTTTTTTCTTTGCGCCGACGACCAGACGACGATGATGACAGTGGCGCCGCCAGTATGGGGATAGCGGCGCCACCGTGTCAGGCGACCAGGCAGCACGTGAGCACGCCCAAGAGCAGTGCGGCGATCCACGACGACGGCCGGCCGGCCACGGCGAGTTCTATGTCCCACTCCCAGGGATTCCACCAGGGCAGCAGCGGCGTCTATGGCTTCTCCTCGGATGGCTTCGACCGCCCGGGATCCAGCCAGGACCAGCAGCATCAAGAGCACGACCACGTGGCGCAGCAGAGCCGACGAGACAAGCTG…
	Protein	MGSSSSFFSLSDGCCRRTCQVCCCARPAGEGDFFSLRRRPDDDDDSGAASMGIAAPPCQA TRQHVSTPKSSAAIHDDGRPATASSMSHSQGFHQGSSGVYGFSSDGFDRPGSSQDQQHQE HDHVAQQSRRDKLRVQGFDPAAAGLLPIDGDQHVEPGAMYDHAAATGASNMLAEMFNFSA QTPSGPSATELLASQMNANYRFGFRQQAPGAVAGLPGDGGWFGSAGPGRAGVVLGGANLL GETSSPKQQGGMAGLATDPAAAMQLFLMNPQQQQQSRSSPTSPPPSDAQSAIQHHEAFQA YGNAASSFGGGGAGVVEGQGLSLSLSPSLQQLEMAKQAEELRVRDGVLYFNRQQQQQQQQ QQAASVQQLPMALHGQVGSMGQQLHVGYGPAGV…		Protein	MGSSSSFFSLSDGCCRRTCQVCCRARPAGEGDFFSLRRRPDDDDDSGAASMGIAAPPCQATRQHVSTPKSSAAIHDDGRPATASSMSHSQGFHQGSSGVYGFSSDGFDRPGSSQDQQHQEHDHVAQQSRRDKLRVQGFDPAAAGLLPIDGDQHVEPGAMYDHAAAAGASNMLAEMFNFSAQTPSGPSATELLASQMNANYRFGFRQQAPGAVAGLPGDGGWFGSAGPGRAGVVLGGANLLGETSSPKQQGGMAGLATDPAAAMQLFLMNPQQQQQSRSSPTSPPPSDAQSAIQHHEAFQAYGNAASSFGGGGAGVVEGQGLSLSLSPSLQQLEMAKQAEELRVRDGVLYFNRQQQQQQAASVQQLPMALHGQVGSMGQQLHVGYGPAGVAGVLRNSKYT…		Protein	MGSSSSFFSLSDGCCRRTCQVCCCARPAGEGDFFSLRRRPDDDDDSGAASMGIAAPPCQATRQHVSTPKSSAAIQDDGRPATASSMSHSQGFHQGSSGVYGFSSDGFDRPGSSQDQQHQEHDHVAQQSRRDKLRVQGFDPAAAGLLPIDGDQHVEPGAMYDHAAAAGASNMLAEMFNFSAQTPSGPSATELLASQMNANYRFGFRQQAPGAVAGLPGDGGWFGSAGPGRAGVVLGGANLLGETSSPKQQGGMAGLATDPAAAMQLFLMNPQQQQQSRSSPTSPPPSDAQSAIQHHEAFQAYGNAASSFGGGGAGVVEGQGLSLSLSPSLQQLEMAKQAEELRVRDGVLYFNRQQQQQQQQQAASVQQLPMALHGQVGSMGQQLHVGYGPAGVAGVLRNS…		Protein	MGSSSSFFSLSDGCCRRTCQVCCCARPAGEGDFFSLRRRPDDDDDSGAASMGIAAPPCQATRQHVSTPKSSAAIHDDGRPATASSMSHSQGFHQGSSGVYGFSSDGFDRPGSSQDQQHQEHDHVAQQSRRDKLRVQGFDPAAAGLLPIDGDQHVEPGAMYDHAAAAGASNMLAEMFNFSAQTPSGPSATELLASQMNANYRFGFRQQAPGAVAGLPGDGGWFGSAGPGRAGVVLGGGNLLGETSSPKQQGGMAGLATDPAAAMQLFLMNPQQQQQSRSSPTSPPPSDAQSAIQHHEAFQAYGNAASSFGGGGAGVVEGQGLSLSLSPSLQQLEMAKQAEELRVRDGVLYFNRQQQQQQQQQQAASVQQLPMALHGQVGSMGQQLHVGYGPAGVAGVLRN…		Protein	MGSSSSFFSLSDGCCRRTCQVCCCARPAGEGDFFSLRRRPDDDDDSGAASMGIAAPPCQATRQHVSTPKSSAAIHDDGRPATASSMSHSQGFHQGSSGVYGFSSDGFDRPGSSQDQQHQEHDHVAQQSRRDKLRVQGFDPAAAGLLPIDGDQHVEPGAMYDHAAAAGASNMLAEMFNFSAQTPSGPSATELLASQMNANYRFGFRQQAPGAVAGLPGDGGWFGSAGPGRAGVVLGGANLLGETSSPKQQGGMAGLATDPAAAMQLFLMNPQQQQQSRSSPTSPPPSDAQSAIQHHEAFQAYGNAASSFGGGGAGVVEGQGLSLSLSPSLQQLEMAKQAEELRVRDGVLYFNRQQQQQQQAASVQQLPMALHGQVGSMGQQLHVGYGPAGVAGVLRNSKY…
HORVU.MOREX.r3.4HG0350220.1	CDS	ATGGCAGCGTACTACCACGGCGGCACCGGCACGGACATCCACCAGGCCGGCAGCGACGGC CTGCAAACACTGTACCTCATGAACCCGAGCTACGGCACCGGTGGCTACGGGGACGCCGCG CCCTCCGGGGCCAACATGATGCTCCTCAACTCGTCGGTGAGCTCCATGACCCCTGCCTCC TTCGGCGGCCACCAGGCGTCGCCGCCGCCGCCGCCAGGGCAGCACTTCGTCGGCATCCCT CTTCAAGCGCCCCCCTCGGGCTACAACCTGTGGACCCCGACCACAACCGGCATCGCCGAC GTCATGTCGCCGCCGACGCAGCAGGCGCATGGCGTGAGCGCCGTGCTCAGCCTGTCGTCC CGCGAGACGCCGCCGGTCACGGTGGCCTCCATC…	Horvu_AKASHIN_4H01G131400.1	CDS	ATGGCAGCGTACTACCACGGCGGCACCGGCACGGACATCCACCAGGCCGGCAGCGACGGCCTGCAAACACTGTACCTCATGAACCCGAGCTACGGCACCGGTGGCTACGGGGACGCCGCGCCCTCCGGGGCCAACATGATGCTCCTCAACTCGTCGGTGAGCTCCATGACCCCTGCCTCCTTCGGCGGCCACCAGGCGTCGCCGCCGCCAGGGCAGCACTTCGTCGGCATCCCTCTTCAAGCGCCCCCCTCGGGCTACAACCTGTGGACCCCGACCACAACCGGCATCGCCGACGTCATGTCGCCGCCGACGCAGCAGGCGCATGGCGTGAGCGCCGTGCTCAGCCTGTCGTCCCGCGAGACGCCGCCGGTCACGGTGGCCTCCATCGCCGGCGACGAA…	Horvu_GOLDEN_4H01G120000.1	CDS	ATGGCAGCGTACTACCACGGCGGCACCGGCACGGACATCCACCAGGCCGGCAGCGACGGCCTGCAAACACTGTACCTCATGAACCCGAGCTACGGCACCGGTGGCTACGGGGACGCCGCGCCCTCCGGGGCCAACATGATGCTCCTCAACTCGTCGGTGAGCTCCATGACCCCTGCCTCCTTCGGCGGCCACCAGGCGTCGCCGCCGCCGCCGCCAGGGCAGCACTTCGTCGGCATCCCTCTTCAAGCGCCCCCCTCGGGCTACAACCTGTGGACCCCGACCACAACCGGCATCGCCGACGTCATGTCGCCGCCGACGCAGCAGGCGCATGGCGTGAGCGCCGTGCTCAGCCTGTCGTCCCGCGAGACGCCGCCGGTCACGGTGGCCTCCATCGCCGGC…	Horvu_FT11_4H01G138200.1	CDS	ATGGCAGCGTACTACCACGGCGGCACCGGCACGGACATCCACCAGGCCGGCAGCGACGGCCTGCAAACACTGTACCTCATGAACCCGAGCTACGGCACCGGTGGCTACGGGGACGCCGCGCCCTCTGGGGCCAACATGATGCTCCTCAACTCGTCGGTGAGCTCCATGACCCCTGCCTCCTTCGGCGGCCACCAGGCGTCGCCGCCGCCAGGGCAGCACTTCGTCGGCATCCCTCTTCAAGCGCCCCCCTCGGGCTACAACCTGTGGACCCCGACCACAACCGGCATCGCCGACGTCATGTCGCCGCCGACGCAGCAGGCGCATGGCGTGAGCGCCGTGCTCAGCCTGTCGTCCCGCGAGACGCCGCCGGTCACGGTGGCCTCCATCGCCGGCGACGAA…	Horvu_OUH_4H01G127600.1	CDS	ATGGCAGCGTACTACCACGGCGGCACCGGCACGGACATCCACCAGGCCGGCAGCGACGGCCTGCAAACACTGTACCTCATGAACCCGAGCTACGGCACCGGTGGCTACGGGGACGCCGCGCCCTCCGGGGCCAACATGATGCTCCTCAACTCGTCGGTGAGCTCCATGACCCCTGCCTCCTTCGGCGGCCACCAGGCGTCGCCGCCGCCAGGGCAGCACTTCGTCGGCATCCCTCTTCAAGCGCCCCCCTCGGGCTACAACCTGTGGACCCCGACCACAACCGGCATCGCCGACGTCATGTCGCCGCCGACGCAGCAGGCGCATGGCGTGAGCGCCGTGCTCAGCCTGTCGTCCCGCGAGACGCCGCCGGTCACGGTGGCCTCCATCGCCGGCGACGAA…
	Protein	MAAYYHGGTGTDIHQAGSDGLQTLYLMNPSYGTGGYGDAAPSGANMMLLNSSVSSMTPAS FGGHQASPPPPPGQHFVGIPLQAPPSGYNLWTPTTTGIADVMSPPTQQAHGVSAVLSLSS RETPPVTVASIAGDEGRYQLGATTAASQGQVVMNSKYLRAAQELLDEVVSVSKGVDDVDA KAKSSALVKKKEDSEGLSGGGGEDGASGAKEGAPAPEMSTAERQELQMKKGKLVNMLDEV EQRYRQYHQQMASVSSSFEAVAGAGSARTYTALALRTISRQFRCLRDAIASQVRAASRAL GEDCDADGLGGGLGGGRGVGSRLRYIDHQLRQQRALQQLGMMQSSAWRPQRGLPERSVSI LRAWLFEHFLHPYPKDSDKIMLAKQTGLTRSQV…		Protein	MAAYYHGGTGTDIHQAGSDGLQTLYLMNPSYGTGGYGDAAPSGANMMLLNSSVSSMTPASFGGHQASPPPGQHFVGIPLQAPPSGYNLWTPTTTGIADVMSPPTQQAHGVSAVLSLSSRETPPVTVASIAGDEGRYQLGATTAASQGQVVMNSKYLRAAQELLDEVVSVSKGVDDVDAKAKSSALVKKKEDSEGLSGGGGEDGASGAKEGAPAPEMSTAERQELQMKKGKLVNMLDEVEQRYRQYHQQMASVSSSFEAVAGAGSARTYTALALRTISRQFRCLRDAIASQVRAASRALGEDCDADGLGGGLGGGRGVGSRLRYIDHQLRQQRALQQLGMMQSSAWRPQRGLPERSVSILRAWLFEHFLHPYPKDSDKIMLAKQTGLTRSQVSNWFINAR…		Protein	MAAYYHGGTGTDIHQAGSDGLQTLYLMNPSYGTGGYGDAAPSGANMMLLNSSVSSMTPASFGGHQASPPPPPGQHFVGIPLQAPPSGYNLWTPTTTGIADVMSPPTQQAHGVSAVLSLSSRETPPVTVASIAGDEGRYQLGATTAASQGQVVMNSKYLRAAQELLDEVVSVSKGVDDVDAKAKSSALVKKKEDSEGLSGGGGEDGASGAKEGAPAPEMSTAERQELQMKKGKLVNMLDEVEQRYRQYHQQMASVSSSFEAVAGAGSARTYTALALRTISRQFRCLRDAIASQVRAASRALGEDCDADGLGGGLGGGRGVGSRLRYIDHQLRQQRALQQLGMMQSSAWRPQRGLPERSVSILRAWLFEHFLHPYPKDSDKIMLAKQTGLTRSQVSNWFIN…		Protein	MAAYYHGGTGTDIHQAGSDGLQTLYLMNPSYGTGGYGDAAPSGANMMLLNSSVSSMTPASFGGHQASPPPGQHFVGIPLQAPPSGYNLWTPTTTGIADVMSPPTQQAHGVSAVLSLSSRETPPVTVASIAGDEGRYQLGATTAASQGQVVMNSKYLRAAQELLDEVVSVSKGVDDVDAKAKSSALVKKKEDSEGLSGGGGEDGASGAKEGAPAPEMSTAERQELQMKKGKLVNMLDEVEQRYRQYHQQMASVSSSFEAVAGAGSARTYTALALRTISRQFRCLRDAIASQVRAASRALGEDCDADGLGGGLGGGRGVGSRLRYIDHQLRQQRALQQLGMMQSSAWRPQRGLPERSVSILRAWLFEHFLHPYPKDSDKIMLAKQTGLTRSQVSNWFINAR…		Protein	MAAYYHGGTGTDIHQAGSDGLQTLYLMNPSYGTGGYGDAAPSGANMMLLNSSVSSMTPASFGGHQASPPPGQHFVGIPLQAPPSGYNLWTPTTTGIADVMSPPTQQAHGVSAVLSLSSRETPPVTVASIAGDEGRYQLGATTAASQGQVVMNSKYLRAAQELLDEVVSVSKGVDDVDAKAKSSALVKKKEDSEGLSGGGGEDGASGAKEGAPAPEMSTAERQELQMKKGKLVNMLDEVEQRYRQYHQQMASVSSSFEAVAGAGSARTYTALALRTISRQFRCLRDAIASQVRAASRALGEDCDADGLGGGLGGGRGVGSRLRYIDHQLRQQRALQQLGMMQSSAWRPQRGLPERSVSILRAWLFEHFLHPYPKDSDKIMLAKQTGLTRSQVSNWFINAR…
HORVU.MOREX.r3.4HG0402730.1	CDS	ATGGCCACGTTCTTCTCCGCTTCAAACGATCAGAGGGGCCTCGCCGGCGGCGGCGGAGGC GGCGCCGACATGTCGTTCCACCACCACTACCCCATGTCCAACCAATACCCGGACTCCTCG ACCGGCGGCCTGATCCCGCTCCCGGCGTCCATCGTGCAGCAGAGCCACATCGCGCACGGT GGCGGTGGCGACGGCGGGGATGACGAGCAGGCCGCGTTCATGAACTCGAGGGACGGAGCT GAGATCGGCGGCCTGCAGACGCAGATGCTCATGGGAGACGGCGGCGCGTCGGCCGGGCAG CGTAGTCACCAGGGCGGCCTGTCGCTCAGCCTCGGCTCGCAGGTGCCGGTGTCCCTCTAC CAGTATGGCCGTCCGGGCGGCATGACTGCGGCC…	Horvu_AKASHIN_4H01G412700.1	CDS	ATGGCCACGTTCTTCTCCGCTTCAAACGATCAGAGGGGCCTCGCCGGCGGCGGCGGAGGCGGCGCCGACATGTCGTTCCACCACCACTACCCCATGTCCAACCAATACCCGGACTCCTCGACCGGCGGCCTGATCCCGCTCCCGGCGTCCATCGTGCAGCAGAGCCACATCGCGCACGGTGGCGGTGGCGACGGCGGGGATGACGAGCAGGCCGCGTTCATGAACTCGAGGGACGGAGCTGAGATCGGCGGCCTGCAGACGCAGATGCTCATGGGAGACGGCGGCGCGTCGGCCGGGCAGCGTAGTCACCAGGGCGGCCTGTCGCTCAGCCTCGGCTCGCAGGTGCCGGTGTCCCTCTACCAGTATGGCCGTCCGGGCGGCATGACTGCGGCCGCTTCC…	Horvu_GOLDEN_4H01G388700.1	CDS	ATGGCCACGTTCTTCTCCGCTTCAAACGATCAGAGGGGCCTCGCCGGCGGCGGCGGAGGCGGCGCCGACATGTCGTTCCACCACCACTACCCCATGTCCAACCAATACCCGGACTCCTCGACCGGCGGCCTGATCCCGCTCCCGGCGTCCATCGTGCAGCAGAGCCACATCGCGCACGGTGGCGGTGGCGACGGCGGGGACGACGAGCAGGCCGCGTTCATGAACTCGAGGGACGGAGCTGAGATCGGCGGCCTGCAGACGCAGATGCTCATGGGAGACGGCGGCGCGTCGGCCGGTCAGCGTAGTCACCAGGGCGGCCTGTCGCTCAGCCTCGGCTCGCAGGTGCCGGTGTCCCTCTACCAGTATGGCCGTCCGGGCGGCATGGCTGCGGCCGCTTCC…	Horvu_FT11_4H01G420000.1	CDS	ATGGCCACGTTCTTCTCCGCTTCAAACGATCAGAGGGGCCTCGCCGGCGGCGGCGGAGGCGGCGCCGACATGTCGTTCCACCACCACTACCCCATGTCCAACCAATACCCGGACTCCTCGACCGGCGGCCTGATCCCGCTCCCGGCGTCCATCGTGCAGCAGAGCCACATCGCGCACGGTGGCGGTGGCGACGGCGGGGATGACGAGCAGGCCGCGTTCATGAACTCGAGGGACGGAGCTGAGATCGGCGGCCTGCAGACGCAGATGCTCATGGGAGACGGCGGCGCGTCGGCCGGGCAGCGTAGTCACCAGGGCGGCCTGTCGCTCAGCCTCGGCTCGCAGGTGCCGGTGTCCCTCTACCAGTATGGCCGTCCGGGCGGCATGACTGCGGCCGCTTCC…	Horvu_OUH_4H01G403800.1	CDS	ATGGCCACGTTCTTCTCCGCTTCAAACGATCAGAGGGGCCTCGCCGGCGGCGGCGGAGGCGGCGCCGACATGTCGTTCCACCACCACTACCCCATGTCCAACCAATACCCGGACTCCTCGACCGGCGGCCTGATCCCGCTCCCGGCGTCCATCGTGCAGCAGAGCCACATCGCGCACGGTGGCGGTGGCGACGGCGGGGACGACGAGCAGGCCGCGTTCATGAACTCGAGGGACGGAGCTGAGATCGGCGGCCTGCAGACGCAGATGCTCATGGGAGACGGCGGCGCGTCGGCCGGGCAGCGTAGTCACCAGGGCGGCCTGTCGCTCAGCCTCGGCTCGCAGGTGCCGGTGTCCCTCTACCAGTATGGCCGTCCGGGCGGCATGGCTGCGGCCGCTTCC…
	Protein	MATFFSASNDQRGLAGGGGGGADMSFHHHYPMSNQYPDSSTGGLIPLPASIVQQSHIAHG GGGDGGDDEQAAFMNSRDGAEIGGLQTQMLMGDGGASAGQRSHQGGLSLSLGSQVPVSLY QYGRPGGMTAAASPSLMSPNQSAMAMAASRNAQVNVYVQNSRFLKAARELLDEVVSVRDA IKRKGDRKDDSAGNGECGKVEGDKGDENEGSSTAELSPAERQDLQNKVTALMAMLDQVDR RYRHYHQQMQMVVSSFDAVAGSGAARPYTALALQTISRHFRSLRDAIGAQVQSARRSLGE PQDGSGAGGLSRLRYIDQHLRQQRAMQQFGMMQQPQHAWRPQRGLPESAVSVLRAWLFEH FLHPYPKDSEKVMLARQAGLSRGQVSNWFINAR…		Protein	MATFFSASNDQRGLAGGGGGGADMSFHHHYPMSNQYPDSSTGGLIPLPASIVQQSHIAHGGGGDGGDDEQAAFMNSRDGAEIGGLQTQMLMGDGGASAGQRSHQGGLSLSLGSQVPVSLYQYGRPGGMTAAASPSLMSPNQSAMAMAASRNAQVNVYVQNSRFLKAARELLDEVVSVRDAIKRKGDRKDDSAGNGECGKVEGDKGDENEGSSTAELSPAERQDLQNKVTALMAMLDQVDRRYRHYHQQMQMVVSSFDAVAGSGAARPYTALALQTISRHFRSLRDAIGAQVQSARRSLGEPQDGSGAGGLSRLRYIDQHLRQQRAMQQFGMMQQPQHAWRPQRGLPESAVSVLRAWLFEHFLHPYPKDSEKVMLARQAGLSRGQVSNWFINARVRLWKP…		Protein	MATFFSASNDQRGLAGGGGGGADMSFHHHYPMSNQYPDSSTGGLIPLPASIVQQSHIAHGGGGDGGDDEQAAFMNSRDGAEIGGLQTQMLMGDGGASAGQRSHQGGLSLSLGSQVPVSLYQYGRPGGMAAAASPSLMSPNQSAMAMAASRNAQVNVYVQNSRFLKAARELLDEVVSVRDAIKRKGDRKDDSAGNGECGKVEGDKGDENEGSSTAELSPAERQDLQNKVTALMAMLDQVDRRYRHYHQQMQMVVSSFDAVAGSGAARPYTALALQTISRHFRSLRDAIGAQVQSARRSLGEPQDGSGAGGLSRLRYIDQHLRQQRAMQQFGMMQQPQHAWRPQRGLPESAVSVLRAWLFEHFLHPYPKDSEKVMLARQAGLSRGQVSNWFINARVRLWKP…		Protein	MATFFSASNDQRGLAGGGGGGADMSFHHHYPMSNQYPDSSTGGLIPLPASIVQQSHIAHGGGGDGGDDEQAAFMNSRDGAEIGGLQTQMLMGDGGASAGQRSHQGGLSLSLGSQVPVSLYQYGRPGGMTAAASPSLMSPNQSAMAMAASRNAQVNVYVQNSRFLKAARELLDEVVSVRDAIKRKGDRKDDSAGNGECGKVEGDKGDENEGSSTAELSPAERQDLQNKVTALMAMLDQVDRRYRHYHQQMQMVVSSFDAVAGSGAARPYTALALQTISRHFRSLRDAIGAQVQSARRSLGEPQDGSGAGGLSRLRYIDQHLRQQRAMQQFGMMQQPQHAWRPQRGLPESAVSVLRAWLFEHFLHPYPKDSEKVMLARQAGLSRGQVSNWFINARVRLWKP…		Protein	MATFFSASNDQRGLAGGGGGGADMSFHHHYPMSNQYPDSSTGGLIPLPASIVQQSHIAHGGGGDGGDDEQAAFMNSRDGAEIGGLQTQMLMGDGGASAGQRSHQGGLSLSLGSQVPVSLYQYGRPGGMAAAASPSLMSPNQSAMAMAASRNAQVNVYVQNSRFLKAARELLDEVVSVRDAIKRKGDRKDDSAGNGECGKVEGDKGDENEGSSTAELSPAERQDLQNKVTALMAMLDQVDRRYRHYHQQMQMVVSSFDAVAGSGAARPYTALALQTISRHFRSLRDAIGAQVQSARRSLGEPQDGSGAGGLSRLRYIDQHLRQQRAMQQFGMMQQPQHAWRPQRGLPESAVSVLRAWLFEHFLHPYPKDSEKVMLARQAGLSRGQVSNWFINARVRLWKP…
HORVU.MOREX.r3.4HG0412330.1	CDS	ATGGCGCACGATCCGAGCCTCGGGTTCGCGGACTACTTCTCGGCGGCGGACGCGGCGGCG GCGTCGCTCATGCCGCAGATGGACGAGGGCGCGCCGGAGCTGTACGGCTTGCAGGCCGGG ATGGAGCTGCTCGGCATGCGCGGCCTGCACGCTGCCGCCATGCCCGGCGCGACGTCCGCC GCTGAGGATGTTCACTGCGACGGAGGAGGAGACGGCCACGATGGCTCCACCATGCGCTTC TTCCTCGAGCAGCAGCAGCAGCAGCAGCAGCAACATCATCAACATCACCATCCGAGCCAG GCGCCGCTGTCCCTGTCGCTGTGCCGGCCGGAGGAAGTCGCGCAGCTGCACCAGCAGCAT CACCAGCATCACCATCTCGGCGGCTCGTCTCAG…	Horvu_AKASHIN_4H01G484400.1	CDS	ATGGCGCACGATCCGAGCCTCGGGTTCGCGGACTACTTCTCGGCGGCGGACGCGGCGGCGGCGTCGCTCATGCCGCAGATGGACGAGGGCGCGCCGGAGCTGTACGGCTTGCAGGCCGGGATGGAGCTGCTCGGCATGCGCGGCCTGCACGCTGCCGCCATGCCCGGCGCGACGTCCGCCGCTGAGGATGTTCACTGCGACGGAGGAGGAGACGGCCACGATGGCTCCACCATGCGCTTCTTCCTCGAGCAGCAGCAGCAGCAGCAGCAGCAACATCATCAACATCACCATCCGAGCCAGGCGCCGCTGTCCCTGTCGCTGTGCCGGCCGGAGGAAGTCGCGCAGCTGCACCAGCAGCAGCACCAGCATCACCATCTCGGCGGGTCGTCTCAGCAGCAG…	Horvu_GOLDEN_4H01G453400.1	CDS	ATGGCGCACGATCCGAGCCTCGGGTTCGCGGACTACTTCTCGGCGGCGGACGCGGCGGCGGCGTCGCTCATGCCGCAGATGGACGAGGGCGCGCCGGAGCTGTACGGCTTGCAGGCCGGGATGGAGCTGCTCGGCATGCGCGGCCTGCACGCTGCCGCCATGCCCGGCGCGACGTCCGCCGCTGAGGATGTTCACTGCGACGGAGGAGGAGACGGCCACGATGGCTCCACCATGCGCTTCTTCCTCGAGCAGCAGCAGCAGCAGCAGCAGCAACATCATCAACATCACCATCCGAGCCAGGCGCCGCTGTCCCTGTCGCTGTGCCGGCCGGAGGAAGTCGCGCAGCTGCACCAGCAGCATCACCAGCATCACCATCTCGGCGGCTCGTCTCAGCAGCAG…	Horvu_FT11_4H01G489300.1	CDS	ATGGCGCACGATCCGAGCCTCGGGTTCGCGGACTACTTCTCGGCGGCGGACGCGGCGGCGGCGTCGCTCATGCCGCAGATGGACGAGGGCGCGCCGGAGCTGTACGGCTTGCAGGCCGGGATGGAGCTGCTCGGCATGCGCGGCCTGCACGCTGCCGGCATGCCCGGCGCGACGTCCGCCGCTGAGGATGTTCACTGCGACGGAGGAGGAGACGGCCACGATGGCTCCACCATGCGCTTCTTCCTCGAGCAGCAGCAGCAGCAGCAGCAGCAACATCATCAACATCACCATCCGAGCCAGGCGCCGCTGTCCCTGTCGCTGTGCCGGCCGGAGGAAGTCGCGCAGCTGCACCAGCAGCAGCACCAGCATCACCATCTCGGCGGCTCGTCTCAGCAGCAG…	Horvu_OUH_4H01G474000.1	CDS	ATGGCGCACGATCCGAGCCTCGGGTTCGCGGACTACTTCTCGGCGGCGGACGCGGCGGCGGCGTCGCTCATGCCGCAGATGGACGAGGGCGCGCCGGAGCTGTACGGCTTGCAGGCCGGGATGGAGCTGCTCGGCATGCGCGGCCTGCACGCTGCCGCCATGCCCGGCGCGACGTCCGCCGCTGAGGATGTTCACTGCGACGGAGGAGGAGACGGCCACGATGGCTCCACCATGCGCTTCTTCCTCGAGCAGCAGCAGCAACATCATCAACATCACCATCCGAGCCAGGCGCCGCTGTCCCTGTCGCTGTGCCGGCCGGAGGAAGTCGCGCAGCTGCACCAGCAGCAGCACCAGCATCACCATCTCGGCGGCTCGTCTCAGCAGCAGGAGCAGCAGCAG…
	Protein	MAHDPSLGFADYFSAADAAAASLMPQMDEGAPELYGLQAGMELLGMRGLHAAAMPGATSA AEDVHCDGGGDGHDGSTMRFFLEQQQQQQQQHHQHHHPSQAPLSLSLCRPEEVAQLHQQH HQHHHLGGSSQQQEQQQHEVAVATWMLPHDHDAATYAQAQGHGAPWPLRSSRFLAPAQQL LQGYCSLPVDTTPKRGKPQQQDEAGGGGEVSSSSTSDWTPSPQIQAMDALELKRLRDRLY VMLEEVDRRYRRYCEQMRGLAGGFEAAAGERAASGYTAVAARTISRHFRSLRDGIVAQLQ AVRKALGEKDVSPPGMTRGDTPRLKVLDQCIRQQKAMHQNGGMMMDSHPWRPQRGLPERA VTILRAWLFEHFLNPYPSDVDKHILARQTGLSR…		Protein	MAHDPSLGFADYFSAADAAAASLMPQMDEGAPELYGLQAGMELLGMRGLHAAAMPGATSAAEDVHCDGGGDGHDGSTMRFFLEQQQQQQQQHHQHHHPSQAPLSLSLCRPEEVAQLHQQQHQHHHLGGSSQQQEQQQHEVAVATWMLPHDHDAATYAQAQGHGAPWPLRSSRFLAPAQQLLQGYCSLPVDTTPKRGKPQQQDEAGGGGEVSSSSTSDWTPSPQIQAMDALELKRLRDRLYVMLEEVDRRYRRYCEQMRGLAGGFEAAAGERAASGYTAVAARTISRHFRSLRDGIVAQLQAVRKALGEKDVSPPGMTRGDTPRLKVLDQCIRQQKAMHQNGGMMMDSHPWRPQRGLPERAVTILRAWLFEHFLNPYPSDVDKHILARQTGLSRSQVSNW…		Protein	MAHDPSLGFADYFSAADAAAASLMPQMDEGAPELYGLQAGMELLGMRGLHAAAMPGATSAAEDVHCDGGGDGHDGSTMRFFLEQQQQQQQQHHQHHHPSQAPLSLSLCRPEEVAQLHQQHHQHHHLGGSSQQQEQQQHEVAVATWMLPHDHDAATYAQAQGHGAPWPLRSSRFLAPAQQLLQGYCSLPVDTTPKRGKPQQQDEAGGGGEVSSSSTSDWTPSPQIQAMDALELKRLRDRLYVMLEEVDRRYRRYCEQMRGLAGGFEAAAGERAASGYTAVAARTISRHFRSLRDGIVAQLQAVRKALGEKDVSPPGMTRGDTPRLKVLDQCIRQQKAMHQNGGMMMDSHPWRPQRGLPERAVTILRAWLFEHFLNPYPSDVDKHILARQTGLSRSQVSNW…		Protein	MAHDPSLGFADYFSAADAAAASLMPQMDEGAPELYGLQAGMELLGMRGLHAAGMPGATSAAEDVHCDGGGDGHDGSTMRFFLEQQQQQQQQHHQHHHPSQAPLSLSLCRPEEVAQLHQQQHQHHHLGGSSQQQEQQQHEVAVATWMLPHDHDAATYAQAQGHGAAWPLRSSRFLAPAQQLLQGYCSLPVDTTPKRGKPQQQDEAGGGGEVSSSSTSDWTPSPQIQAMDALELKRLRDRLYVMLEEVDRRYRRYCEQMRGLAGGFEAAAGERAASGYTAVAARTISRHFRSLRDGIVAQLQAVRKALGEKDVSPPGMTRGDTPRLKVLDQCIRQQKAMHQNGGMMMDSHPWRPQRGLPERAVTILRAWLFEHFLNPYPSDVDKHILARQTGLSRSQVSNW…		Protein	MAHDPSLGFADYFSAADAAAASLMPQMDEGAPELYGLQAGMELLGMRGLHAAAMPGATSAAEDVHCDGGGDGHDGSTMRFFLEQQQQHHQHHHPSQAPLSLSLCRPEEVAQLHQQQHQHHHLGGSSQQQEQQQHEVAVATWMLPHDHDAATYAQAQGHGAAWPLRSSRFLAPAQQLLQGYCSLPVDTTPKRGKPQQQDEAGGGGEVSSSSTSDWTPSPQIQAMDALELKRLRDRLYVMLEEVDRRYRRYCEQMRGLAGGFEAAAGERAASGYTAVAARTISRHFRSLRDGIVAQLQAVRKALGEKDVSPPGMTRGDTPRLKVLDQCIRQQKAMHQNGGMMMDSHPWRPQRGLPERAVTILRAWLFEHFLNPYPSDVDKHILARQTGLSRSQVSNWFINA…
HORVU.MOREX.r3.4HG0412370.1	CDS	ATGCGATCGATGCAAGGCGTCGGTGACCACGGAGGAGGCATGGAGATGAGCTTCGGGGGC GGTGGTGGCGGCGGAGGAGAGTGCTCCTCGTCATCCGCGGCGGCGGTGGCAGTCGCGGCG GCGTCGGCGGCCGAGGCGGAGGAGCGGCAGCTGCTCAAGGGGGAGATGGCGGTGCACCCG CTGTGCGAGCAGCTGGTGGCGGCGCACGTCGGGTGCCTGCGCGTGGCCACCCCCATCGAC CACCTCCCGCTCATCGACGCGCAGCTCGCGCAGTCCAACGGCCTCCTCCACTCCTACGCC GCCCACCACCGCCCCTTCCTCTCCCCGCACGACAAGCAGGAGCTCGACTCCTTCCTCGCG CAGTACCTGATGCTGCTGTGCTCGTTCAGGGAG…	Horvu_AKASHIN_4H01G484700.1	CDS	ATGCGATCGATGCAAGGCGTCGGTGACCACGGAGGAGGCATGGAGATGAGCTTCGGGGGCGGTGGTGGCGGCGGAGGAGAGTGCTCCTCGTCATCCGCGGCGGCGGTGGCAGTCGCGGCGGCGTCGGCGGCCGAGGCGGAGGAGCGGCAGCTGCTCAAGGGGGAGATGGCGGTGCACCCGCTGTGCGAGCAGCTGGTGGCGGCGCACGTCGGGTGCCTGCGCGTGGCCACCCCCATCGACCACCTCCCGCTCATCGACGCGCAGCTCGCGCAGTCCAACGGCCTCCTCCACTCCTACGCCGCCCACCACCGCCCCTTCCTCTCCCCGCACGACAAGCAGGAGCTCGACTCCTTCCTCGCGCAGTACCTGATGCTGCTGTGCTCGTTCAGGGAGCAGCTG…	Horvu_GOLDEN_4H01G453700.1	CDS	ATGCGATCGATGCAAGGCGTCGGTGACCACGGAGGAGGCATGGAGATGAGCTTCGGGGGCGGTGGTGGCGGCGGAGGAGAGTGCTCCTCGTCATCCGCGGCGGCGGTGGCAGTCGCGGCGGCGTCGGCGGCCGAGGCGGAGGAGCGGCAGCTGCTCAAGGGGGAGATGGCGGTGCACCCGCTGTGCGAGCAGCTGGTGGCGGCGCACGTCGGGTGCCTGCGCGTGGCCACCCCCATCGACCACCTCCCGCTCATCGACGCGCAGCTCGCGCAGTCCAACGGCCTCCTCCACTCCTACGCCGCCCACCACCGCCCCTTCCTCTCCCCGCACGACAAGCAGGAGCTCGACTCCTTCCTCGCGCAGTACCTGATGCTGCTGTGCTCGTTCAGGGAGCAGCTG…	Horvu_FT11_4H01G489600.1	CDS	ATGCGATCGATGCAAGGCGTCGGTGACCACGGAGGAGGCATGGAGATGAGCTTCGGGGGCGGTGGTGGCGGCGGAGGAGAGTGCTCCTCGTCATCCGCGGCGGCGGTGGCAGTCGCGGCGGCGTCGGCGGCCGAGGCGGAGGAGCGGCAGCTGCTCAAGGGGGAGATGGCGGTGCACCCGCTGTGCGAGCAGCTGGTGGCGGCGCACGTCGGGTGCCTGCGCGTGGCCACCCCCATCGACCACCTCCCGCTCATCGACGCGCAGCTCGCGCAGTCCAACGGCCTCCTCCACTCCTACGCCGCCCACCACCGCCCCTTCCTCTCCCCGCACGACAAGCAGGAGCTCGACTCCTTCCTCGCGCAGTACCTGATGCTGCTGTGCTCGTTCAGGGAGCAGCTG…	Horvu_OUH_4H01G474300.1	CDS	ATGCGATCGATGCAAGGCGTCGGTGACCACGGAGGAGGCATGGAGATGAGCTTCGGGGGCGGCGGTGGCGGCGGAGGAGAGTGCTCCTCGTCATCCGCGGCGGCGGTGGCAGTCGCGGCGGCGTCGGCGGCCGAGGCGGAGGAGCGGCAGCTGCTCAAGGGGGAGATGGCGGTGCACCCGCTGTGCGAGCAGCTGGTGGCGGCGCACGTCGGGTGCCTGCGCGTGGCCACACCCATCGACCACCTCCCGCTCATCGACGCGCAGCTCGCCCAGTCCAACGGCCTCCTCCACTCCTACGCCGCCCACCACCGCCCCTTCCTCTCCCCGCACGACAAGCAGGAGCTCGACTCCTTCCTCGCGCAGTACCTGATGCTGCTGTGCTCGTTCAGGGAGCAGCTG…
	Protein	MRSMQGVGDHGGGMEMSFGGGGGGGGECSSSSAAAVAVAAASAAEAEERQLLKGEMAVHP LCEQLVAAHVGCLRVATPIDHLPLIDAQLAQSNGLLHSYAAHHRPFLSPHDKQELDSFLA QYLMLLCSFREQLQQHVRVHAVEAVMACREIEQSLQDLTGASLEEGTGATMSEDEDEGPL MIMEAAPLDMSSNGHDMMGFGPLVPTDTERSLMERVRQELKIELKQGFKSRIGDVREEIL RKRRAGKLPGDTTTILKQWWQEHAKWPYPTEDDKAKLVEETGLQLKQINNWFINQRKRNW HNNSQTSTLKSKRKR		Protein	MRSMQGVGDHGGGMEMSFGGGGGGGGECSSSSAAAVAVAAASAAEAEERQLLKGEMAVHPLCEQLVAAHVGCLRVATPIDHLPLIDAQLAQSNGLLHSYAAHHRPFLSPHDKQELDSFLAQYLMLLCSFREQLQQHVRVHAVEAVMACREIEQSLQDLTGASLEEGTGATMSEDEDEGPLMIMEAAPLDMSSNGHDMMGFGPLVPTDTERSLMERVRQELKIELKQGFKSRIGDVREEILRKRRAGKLPGDTTTILKQWWQEHAKWPYPTEDDKAKLVEETGLQLKQINNWFINQRKRNWHNNSQTSTLKSKRKR		Protein	MRSMQGVGDHGGGMEMSFGGGGGGGGECSSSSAAAVAVAAASAAEAEERQLLKGEMAVHPLCEQLVAAHVGCLRVATPIDHLPLIDAQLAQSNGLLHSYAAHHRPFLSPHDKQELDSFLAQYLMLLCSFREQLQQHVRVHAVEAVMACREIEQSLQDLTGASLEEGTGATMSEDEDEGPLMIMEAAPLDMSSNGHDMMGFGPLVPTDTERSLMERVRQELKIELKQGFKSRIGDVREEILRKRRAGKLPGDTTTILKQWWQEHAKWPYPTEDDKAKLVEETGLQLKQINNWFINQRKRNWHNNSQTSTLKSKRKR		Protein	MRSMQGVGDHGGGMEMSFGGGGGGGGECSSSSAAAVAVAAASAAEAEERQLLKGEMAVHPLCEQLVAAHVGCLRVATPIDHLPLIDAQLAQSNGLLHSYAAHHRPFLSPHDKQELDSFLAQYLMLLCSFREQLQQHVRVHAVEAVMACREIEQSLQDLTGASLEEGTGATMSEDEDEGPLMIMEAAPLDMSSNGHDMMGFGPLVPTDTERSLMERVRQELKIELKQGFKSRIGDVREEILRKRRAGKLPGDTTTILKQWWQEHAKWPYPTEDDKAKLVEETGLQLKQINNWFINQRKRNWHNNSQTSTLKSKRKR		Protein	MRSMQGVGDHGGGMEMSFGGGGGGGGECSSSSAAAVAVAAASAAEAEERQLLKGEMAVHPLCEQLVAAHVGCLRVATPIDHLPLIDAQLAQSNGLLHSYAAHHRPFLSPHDKQELDSFLAQYLMLLCSFREQLQQHVRVHAVEAVMACREIEQSLQDLTGASLEEGTGATMSEDEDEGPLMIMEAAPLDMSSNGHDMMGFGPLVPTDTERSLMERVRQELKIELKQGFKSRIGDVREEILRKRRAGKLPGDTTTILKQWWQEHAKWPYPTEDDKAKLVEETGLQLKQINNWFINQRKRNWHNNSQTSTLKSKRKR
HORVU.MOREX.r3.5HG0420480.1	CDS	ATGGCTACTTACTACTCGAGCCCCGGCAGCGAAAGAGAGTCGCAAGACATGTACTCAAGA GACCCAGGCAATGCGTCCTACCCGATGTCATCAGCTCTAGGCAACCTGCTTTATCTCAAC AACAATCCGTCCTCTGGGCCATACACAGCAGAGTTCGGCGGCATCCTGCAGACCCAGCAG AACTTCATGGAGATGCCTGGCCATGGCCATCATCCTGCAATGTCCCAGGACTCATCGGCG AGGGAGTCGCATGACATGCTTGCTTCCCACCATGGCCAACGCCCGTTCGGTCATGTGAAA GATATGAAGGATGAGATGTTGATGCATATGATGGACGGAGCGCGGAGTGGTGGTGGTGAA CTCATCCATGACGACCCCCACAATGGCGCGCAG…	Horvu_AKASHIN_5H01G007500.1	CDS	ATGGCTACTTACTACTCGAGCCCCGGCAGCGAAAGAGAGTCGCAAGACATGTACTCAAGAGACCCAGGCAATGCGTCCTACCCGATGTCATCAGCTCTAGGCAACCTGCTTTATCTCAACAACAATCCGTCTTCTGGGCCATACACAGCAGAGTTCAGCGGCATCCTGCAGACCCAGCAGAACTTCATGGAGATGCCTGGCCATGGCCATCATCCTGCAATGTCCCAGGACTCATCGGCGAGGGAGTCTCATGACATGCTTGCTTCCCACCATGGCCAACGCCCGTTCGGTCATGTGAAAGATATGAAGGATGAGATGTTGATGCATATGATGGACGGAGCGCGGAGTGGTGGTGGTGAACTCATCCATGACGACCCCCACAATGGCGCGCAGTTCGAG…	Horvu_GOLDEN_5H01G006800.1	CDS	MATYYSSPGSERESQDMYSRDPGNASYPMSSALGNLLYLNNNPSSGPYTAEFSGILQTQQNFMEMPGHGHHPAMSQDSSARESHDMLASHHGQRPFGHVKDMKDEMLMHMMDGARSGGGELIHDDPHNGAQFEFGVLNNHDSSDVPESLRIDDIRMKNMQSEASRAIRHSRYLKAAQEVLDEVVNVWKNIKRKAQKEQAEPGKADGKESDGGPKSEGASQESGANAAPELSTAEKQELQNKMAKLMAMLDEVDRKYKHYYHQMQNVVASFDMVAGPGSAKPYTAVALQTISRHFRCLKDAINDQINVIRKKLGEEENSSGKEGKLTRLRYIDQQLRQQRAFQQYGMIPQNAWRPQRGLPENSVTVLRAWLFEHFLHPYPKDSEKLMLARQTGLTRSQIS…	Horvu_FT11_5H01G008000.1	CDS	ATGGCTACTTACTACTCGAGCCCCGGCAGCGAAAGAGAGTCGCAAGACATGTACTCAAGAGACCCAGGCAATGCGTCCTACCCGATGTCATCAGCTCTAGGCAACTTGCTTTATCTCAACAACAACCCGTCTTCTGGGCCATACACAGCAGAGTTCAGCGGCATCCTGCAGACCCAGCAGAACTTCATGGAGATGCCTGGCCATGGCCATCATCCTGCAATGTCCCACGACTCATCGGCGAGGGAGTCTCATGACATGCTTGCTTCCCACCATGGCCAACGCCCGTTCGGTCATGTGAAAGATATGAAGGATGAGATGTTGATGCATATGATGGACGGAGCGCGGACTGGTGGTGGTGAACTCATCCATGACGACCCCCACAATGGCGCGCAGTTCGAG…	Horvu_OUH_5H01G007600.1	CDS	ATGGCTACTTACTACTCGAGCCCCGGCAGCGAAAGAGAGTCGCAAGACATGTACTCAAGAGACCCAGGCAATGCGTCCTACCCGATATCATCAGCTCTAGGCAACTTGCTTTATCTCAACAACAACCCGTCTTCTGGGCCATACACAGCAGAGTTCAGCGGCATCCTGCAGACCCAGCAGAACTTCATGGAGATGCCTGGCCATGGCCATCATCCTGCAATGTCCCACGACTCATCGGCGAGGGAGTCTCATGACATGCTTGCTTCCCACCATGGCCAACGCCCGTTCGGTCATGTGAAAGATATGAAGGATGAGATGTTGATGCATATGATGGACGGAGCGCGGAGTGGTGGTGGTGAACTCATCCATGACGACCCCCACAATGGCGCGCAGTTCGAG…
	Protein	MATYYSSPGSERESQDMYSRDPGNASYPMSSALGNLLYLNNNPSSGPYTAEFGGILQTQQ NFMEMPGHGHHPAMSQDSSARESHDMLASHHGQRPFGHVKDMKDEMLMHMMDGARSGGGE LIHDDPHNGAQFEFGVLNNHDSSDVPVGQGQGLSLSLNTQILAPSLPYWSIKPDMLTPNS YQESLRIDDIRMKNMQSEASRAIRHSRYLKAAQEVLDEVVNVWKNIKRKAQKEQAEPGKA DGKESDGGPKSEGASQESGANAAPELSTAEKQELQNKMAKLMAMLDEVDRKYKHYYHQMQ NVVASFDMVAGPGSAKPYTAVALQTISRHFRCLKDAINDQINVIRKKLGEEENSSGKEGK LTRLRYIDQQLRQQRAFQQYGMIPQNAWRPQRG…		Protein	MATYYSSPGSERESQDMYSRDPGNASYPMSSALGNLLYLNNNPSSGPYTAEFSGILQTQQNFMEMPGHGHHPAMSQDSSARESHDMLASHHGQRPFGHVKDMKDEMLMHMMDGARSGGGELIHDDPHNGAQFEFGVLNNHDSSDVPESLRIDDIRMKNMQSEASRAIRHSRYLKAAQEVLDEVVNVWKNIKRKAQKEQAEPGKADGKESDGGPKSEGASQESGANAAPELSTAEKQELQNKMAKLMAMLDEVDRKYKHYYHQMQNVVASFDMVAGPGSAKPYTAVALQTISRHFRCLKDAINDQINVIRKKLGEEENSSGKEGKLTRLRYIDQQLRQQRAFQQYGMIPQNAWRPQRGLPENSVTVLRAWLFEHFLHPYPKDSEKLMLARQTGLTRSQIS…		Protein	MATYYSSPGSERESQDMYSRDPGNASYPMSSALGNLLYLNNNPSSGPYTAEFSGILQTQQNFMEMPGHGHHPAMSQDSSARESHDMLASHHGQRPFGHVKDMKDEMLMHMMDGARSGGGELIHDDPHNGAQFEFGVLNNHDSSDVPESLRIDDIRMKNMQSEASRAIRHSRYLKAAQEVLDEVVNVWKNIKRKAQKEQAEPGKADGKESDGGPKSEGASQESGANAAPELSTAEKQELQNKMAKLMAMLDEVDRKYKHYYHQMQNVVASFDMVAGPGSAKPYTAVALQTISRHFRCLKDAINDQINVIRKKLGEEENSSGKEGKLTRLRYIDQQLRQQRAFQQYGMIPQNAWRPQRGLPENSVTVLRAWLFEHFLHPYPKDSEKLMLARQTGLTRSQIS…		Protein	MATYYSSPGSERESQDMYSRDPGNASYPMSSALGNLLYLNNNPSSGPYTAEFSGILQTQQNFMEMPGHGHHPAMSHDSSARESHDMLASHHGQRPFGHVKDMKDEMLMHMMDGARTGGGELIHDDPHNGAQFEFGVLNNHDSSDVPESLRIDDIRMKNMQSEASRAIRHSRYLKAAQEVLDEVVNVWKNIKRKAQKEQAEPGKADGKESDGGPKSEGASQESGANAAPELSTAEKQELQNKMAKLMAMLDEVDRKYKHYYHQMQNVVASFDMVAGPGSAKPYTAVALQTISRHFRCLKDAINDQINVIRKKLGEEENSSGKEGKLTRLRYIDQQLRQQRAFQQYGMIPQNAWRPQRGLPENSVTVLRAWLFEHFLHPYPKDSEKLMLARQTGLTRSQIS…		Protein	MATYYSSPGSERESQDMYSRDPGNASYPISSALGNLLYLNNNPSSGPYTAEFSGILQTQQNFMEMPGHGHHPAMSHDSSARESHDMLASHHGQRPFGHVKDMKDEMLMHMMDGARSGGGELIHDDPHNGAQFEFGVLNNHDSSDVPESLRIDDIRMKNMQSEASRAIRHSRYLKAAQEVLDEVVNVWKNIKRKAQKEQAEPGKADGKESDGGPKSEGASQESGANAAPELSTAEKQELQNKMAKLMAMLDEVDRKYKHYYHQMQNVVASFDMVAGPGSAKPYTAVALQTISRHFRCLKDAINDQINVIRKKLGEEENSSGKEGKLTRLRYIDQQLRQQRAFQQYGMIPQNAWRPQRGLPENSVTVLRAWLFEHFLHPYPKDSEKLMLARQTGLTRSQIS…
HORVU.MOREX.r3.5HG0513530.1	CDS	ATGGGAACAAAGCCATCCCTTCCCACCAGCCACACACACACTCGCTCATCATTCATTCAC CTTCCGGCCTCCTCCTCCTCCTTTCTTCCTCCGTCCGTCCACCCCACCCCCCAGTTTCGT CCTCCACCACTCCTCTTCTTTTCGGGGGAGTTCATCTCATCTCCTGCCTTGTTAGCTAGG GTTTCTTGGCCTTGTCGTCCGTTCCTGATTTGTCGATTCGCTGCGCAAATTAAGCGCCAG CTGGCGTATATGGAGAGGTTCGCGAATCTTGGGGGAGGAGGAGGGGGCGGTAGCAGCAGC AGTAGTGCCTCCATGGCCTCCTTCTTGCAGCTCCCGCCTCCCGCCGCGCCGTCGCCCAAG CCGGAGCTGGCAGGCGAGCATCACGGCTCGCGG…	Horvu_AKASHIN_5H01G550800.1	CDS	ATGGGAACAAAGCCATCCCTTCCCACCAGCCACACACACACTCGCTCATCATTCATTCACCTTCCGGCCTCCTCCTCCTCCTTTCTTCCTCCGTCCGTCCACCCCACCCCCCAGTTTCGTCCTCCACCACTCCTCTTCTTTTCGGGGGAGTTCATCTCATCTCCTGCCTTGTTAGCTAGGGTTTCTTGGCCTTGTCGTCCGTTCCTGATTTGTCGATTCGCTGCGCAAATTAAGCGCCAGCTGGCGTATATGGAGAGGTTCGCGAATCTTGGGGGAGGAGGAGGGGGCGGTAGCAGCAGCAGTAGTGCCTCCATGGCCTCCTTCTTGCAGCTCCCGCCTCCCGCCGCGCCGTCGCCCAAGCCGGAGCTGGCAGGCGAGCATCACGGCTCGCGGCTCGCG…	Horvu_GOLDEN_5H01G518300.1	CDS	ATGGAGAGGTTCGCGAATCTTGGGGGAGGAGGAGGGGGCGGTAGCAGCAGCAGTAGTGCCTCCATGGCCTCCTTCTTGCAGCTCCCGCCTCCCGCCGCGCCGTCGCCCAAGCCGGAGCTGGCAGGCGAGCATCACGGCTCGCGGCTCGCGTTGCAGCAGCTCCTGGCCGTCCCGCCGCCGTCGGCGCAACAGCAGCAGCAGCGCAGGGAGATCTCGCCGGCGGACGCCGCGACCATCAAGGCCAAGATCATGGCGCACCCGCTCTACTCCCCGCTCCTCGCCTCCTACCTGGACTGCCAGAAGGTCGGCGCCCCGCCGGAGGTGCTGGAAAGGCTATCGGCCGTGGCCGCGAAGCTGGACGCTGGTCATGGCCGGGGGCAGCACGAGGCCCCGCGCCCC…	Horvu_FT11_5H01G564600.1	CDS	ATGGGAACAAAGCCATCCCTTCCCACCAGCCACACACACACTCGCTCATCATTCATTCACCTTCCGGCCTCCTCCTCCTCCTTTCTTCCTCCGTCCGTCCACCCCACCCCCCAGTTTCGTCCTCCACCACTCCTCTTCTTTTCGGGGGAGTTCATCTCATCTCCTGCCTTGTTAGCTAGGGTTTCTTGGCCTTGTCGTCCGTTCCTGATTTGTCGATTCGCTGCGCAAATTAAGCGCCAGCTGGCGTATATGGAGAGGTTCGCGAATCTTGGGGGAGGAGGAGGGGGCGGTAGCAGCAGCAGTAGTGCCTCCATGGCCTCCTTCTTGCAGCTCCCGCCTCCCGCCGCGCCGTCGCCCAAGCCGGAGCTGGCAGGCGAGCATCACGGCTCGCGGCTCGCG…	Horvu_OUH_5H01G542900.1	CDS	ATGGGAACAAAGCCATCCCTTCCCACCAGCCACACACACACTCGCTCATCATTCATTCACCTTCCGGCCTCCTCCTCCTCCTTTCTTCCTCCGTCCGTCCACCCCACCCCCCAGTTTCGTCCTCCACCACTCCTCTTCTTTTCGGGGGAGTTCATCTCATCTCCTGCCTTGTTAGCTAGGGTTTCTTGGCCTTGTCGTCCGTTCCTGATTTGTCGATTCGCTGCGCAAATTAAGCGCCAGCTGGCGTATATGGAGAGGTTCGCGAATCTTGGGGGAGGAGGAGGGGGCGGTAGCAGCAGCAGTAGTGCCTCCATGGCCTCCTTCTTGCAGCTCCCGCCTCCCGCCGCGCCGTCGCCCAAGCCGGAGCTGGCAGGCGAGCATCACGGCTCGCGGCTCGCG…
	Protein	MGTKPSLPTSHTHTRSSFIHLPASSSSFLPPSVHPTPQFRPPPLLFFSGEFISSPALLAR VSWPCRPFLICRFAAQIKRQLAYMERFANLGGGGGGGSSSSSASMASFLQLPPPAAPSPK PELAGEHHGSRLALQQLLAVPPPSAQQQQQRREISPADAATVKAKIMAHPLYSPLLASYL DCQKVGAPPEVLERLSAVAAKLDAGHGRGQHEAPRPDPELDQFMEAYCNMLVKYREELAR PIQEATEFFKSVETQLDSITFTDSTNCEGAGSSEDDLDASCVEEIDPSAEDKELKHQLLR KYGGYVGSLRQEFCKRRKKGKLPKEARQKLLHWWELHSKWPYPSETEKIALAESTGLDQK QINNWFINQRKRHWKPAPEDMPFSVMDGGVGVS…		Protein	MGTKPSLPTSHTHTRSSFIHLPASSSSFLPPSVHPTPQFRPPPLLFFSGEFISSPALLARVSWPCRPFLICRFAAQIKRQLAYMERFANLGGGGGGGSSSSSASMASFLQLPPPAAPSPKPELAGEHHGSRLALQQLLAVPPPSAQQQQQRREISPADAATVKAKIMAHPLYSPLLASYLDCQKVGAPPEVLERLSAVAAKLDAGHGRGQHEAPRPDPELDQFMEAYCNMLVKYREELARPIQEATEFFKSVETQLDSITFTDSTNCEGAGSSEDDLDASCVEEIDPSAEDKELKHQLLRKYGGYVGSLRQEFCKRRKKGKLPKEARQKLLHWWELHSKWPYPSETEKIALAESTGLDQKQINNWFINQRKRHWKPAPEDMPFSVMDGGVGVSFLSAPQ…		Protein	MERFANLGGGGGGGSSSSSASMASFLQLPPPAAPSPKPELAGEHHGSRLALQQLLAVPPPSAQQQQQRREISPADAATIKAKIMAHPLYSPLLASYLDCQKVGAPPEVLERLSAVAAKLDAGHGRGQHEAPRPDPELDQFMEAYCNMLVKYREELARPIQEATEFFKSVETQLDSITFTDSTNCEGAGSSEDDLDASCVEEIDPSAEDKELKHQLLRKYGGYVGSLRQEFCKRRKKGKLPKEARQKLLHWWELHSKWPYPSETEKIALAESTGLDQKQINNWFINQRKRHWKPAPEDMPFSVMDGGVGVSFLSAPQGPAMYMDRAPFMVDGMYRLGS		Protein	MGTKPSLPTSHTHTRSSFIHLPASSSSFLPPSVHPTPQFRPPPLLFFSGEFISSPALLARVSWPCRPFLICRFAAQIKRQLAYMERFANLGGGGGGGSSSSSASMASFLQLPPPAAPSPKPELAGEHHGSRLALQQLLAVPPPSAQQQQQRREISPADAATIKAKIMAHPLYSPLLASYLDCQKVGAPPEVLERLSAVAAKLDAGHGRGQHEAPRPDPELDQFMEAYCNMLVKYREELARPIQEATEFFKSVETQLDSITFTDSTNCEGAGSSEDDLDASCVEEIDPSAEDKELKHQLLRKYGGYVGSLRQEFCKRRKKGKLPKEARQKLLHWWELHSKWPYPSETEKIALAESTGLDQKQINNWFINQRKRHWKPAPEDMPFSVMDGGVGVSFLSAPQ…		Protein	MGTKPSLPTSHTHTRSSFIHLPASSSSFLPPSVHPTPQFRPPPLLFFSGEFISSPALLARVSWPCRPFLICRFAAQIKRQLAYMERFANLGGGGGGGSSSSSASMASFLQLPPPAAPSPKPELAGEHHGSRLALQQLLAVPPPSAQQQQQRREISPADAATIKAKIMAHPLYSPLLASYLDCQKVGSPPEVLERLSSVAAKLDAGHGRGQHEAPRPDPELDQFMEAYCNMLVKYREELARPIQEATEFFKSVETQLDSITFTDSTNCEGAGSSEDDLDASCVEEIDPSAEDKELKHQLLRKYGGYVGSLRQEFCKRRKKGKLPKEARQKLLHWWELHSKWPYPSETEKIALAESTGLDQKQINNWFINQRKRHWKPAPEDMPFSVMDGGVGVSFLSAPQ…
HORVU.MOREX.r3.6HG0568300.1	CDS	ATGTCGTTCCACTACCCGGACCACGGGCTCGCGATGGACGCGGCGGCGGCTGCCGCGGCC GCCGCCTCGTCGCCAAACCCTAGCTTCTCCCCCGGCGGCGGCGGCGGGGAGAGGGAGAAG GCGGCCGTCGCGGCCCACCCGCTGTACGAGCGGCTCCTGGAGGCCCACGTCGCCTGCCTC CGCGTCGCCACCCCCGTCGACCAGCTCCCCCGCATCGACGCGCAGATCGCGGCCCGCCCG CCCCCGCTCGCCGCCGCCGCCGCCGCCGCGGGCGGGCCCTCCGGAGGCGAGGAGCTCGAC CTCTTCATGACACATTATGTATTGCTTCTCTGTTCATTTAAAGAACAGCTCCAGCAGCAT GTACGTGTTCACGCAATGGAAGCGGTGATGGGC…	Horvu_AKASHIN_6H01G172300.1	CDS	ATGTCGTTCCACTACCCGGACCACGGGCTCGCGATGGACGCGGCGGCGGCTGCCGCGGCCGCCGCCTCGTCGCCAAACCCTAGCTTCTCCCCCGGCGGCGGCGGCGGGGAGAGGGAGAAGGCGGCCGTCGCGGCCCACCCGCTGTACGAGCGGCTCCTGGAGGCCCACGTCGCCTGCCTCCGCGTCGCCACCCCCGTCGACCAGCTCCCCCGCATCGACGCGCAGATCGCGGCCCGCCCGCCCCCGCTCGCCGCCGCCGCCGCCGCCGCGGGCGGGCCCTCCGGAGGCGAGGAGCTCGACCTCTTCATGACACATTATGTATTGCTTCTCTGTTCATTTAAAGAACAGCTCCAGCAGCATGTACGTGTTCACGCAATGGAAGCGGTGATGGGCTGCTGG…	Horvu_GOLDEN_6H01G157900.1	CDS	ATGTCGTTCCACTACCCGGACCACGGGCTCGCGATGGACGCGGCGGCGGCTGCCGCGGCCGCCGCCTCGTCGCCAAACCCTAGCTTCTCCCCCGGCGGCGGCGGCGGGGAGAGGGAGAAGGCGGCCGTCGCGGCCCACCCGCTGTACGAGCGGCTCCTGGAGGCCCACGTCGCCTGCCTCCGCGTCGCCACCCCCGTCGACCAGCTCCCCCGCATCGACGCGCAGATCGCGGCCCGCCCGCCCCCGCTCGCCGCCGCCGCCGCCGCCGCGGGCGGGCCCTCCGGAGGCGAGGAGCTCGACCTCTTCATGACACATTATGTATTGCTTCTCTGTTCATTTAAAGAACAGCTCCAGCAGCATGTACGTGTTCACGCAATGGAAGCGGTGATGGGCTGCTGG…	Horvu_FT11_6H01G182800.1	CDS	ATGTCGTTCCACTACCCGGACCACGGGCTCGCGATGGACGCGGCGGCGGCTGCCGCGGCCGCCGCCTCGTCGCCAAACCCTAGCTTCTCCCCCGGCAGCGGCGGCGGGGAGAGGGAGAAGGCGGCCGTCGCGGCCCACCCGCTGTACGAGCGGCTCCTGGAGGCCCACGTCGCCTGCCTCCGCGTCGCCACCCCCGTCGACCAGCTCCCCCGCATCGACGCGCAGATCGCGGCCCGCCCGCCCCCGCTTGCCGCCGCCGCCGCCGCCGCGGGCGGGCCCTCCGGAGGCGAGGAGCTCGACCTCTTCATGACACATTATGTATTGCTTCTCTGTTCATTTAAAGAACAGCTCCAGCAGCATGTACGTGTTCACGCAATGGAAGCGGTGATGGGCTGCTGG…	Horvu_OUH_6H01G171900.1	CDS	ATGTCGTTCCACTACCCGGACCACGGGCTCGCGATGGACGCGGCGGCGGCTGCCGCGGCCGCCGCCTCGTCGCCAAACCCTAGCTTCTCCCCCGGCAGCGGCGGCGGGGAGAGGGAGAAGGCGGCCGTCGCGGCCCACCCGCTGTACGAGCGGCTCCTGGAGGCCCACGTCGCCTGCCTCCGCGTCGCCACCCCCGTCGACCAGCTCCCCCGCATCGACGCGCAGATCGCGGCCCGCCCGCCCCCGCTTGCCGCCGCCGCCGCCGCCGCGGGCGGGCCCTCCGGAGGCGAGGAGCTCGACCTCTTCATGACACATTATGTATTGCTTCTCTGTTCATTTAAAGAACAGCTCCAGCAGCATGTACGTGTTCACGCAATGGAAGCGGTGATGGGCTGCTGG…
	Protein	MSFHYPDHGLAMDAAAAAAAAASSPNPSFSPGGGGGEREKAAVAAHPLYERLLEAHVACL RVATPVDQLPRIDAQIAARPPPLAAAAAAAGGPSGGEELDLFMTHYVLLLCSFKEQLQQH VRVHAMEAVMGCWELEQSLQSLTGASPGEGTGATMSDDEDNQVDSETNMFDGNDGSDGMG FGPLILTEGERSLIERVRHELKSELKQGYKEKLVDIREEIMRKRRAGKLPGDTAATLKAW WQAHSKWPYPTEDDKARLVQETGLQLKQINNWFINQRKRNWHSSNTASSSEKTKKKR		Protein	MSFHYPDHGLAMDAAAAAAAAASSPNPSFSPGGGGGEREKAAVAAHPLYERLLEAHVACLRVATPVDQLPRIDAQIAARPPPLAAAAAAAGGPSGGEELDLFMTHYVLLLCSFKEQLQQHVRVHAMEAVMGCWELEQSLQSLTGASPGEGTGATMSDDEDNQVDSETNMFDGNDGSDGMGFGPLILTEGERSLIERVRHELKSELKQGYKEKLVDIREEIMRKRRAGKLPGDTAATLKAWWQAHSKWPYPTEDDKARLVQETGLQLKQINNWFINQRKRNWHSSNTASSSEKTKKKRNVTGNDGAEQSW		Protein	MSFHYPDHGLAMDAAAAAAAAASSPNPSFSPGGGGGEREKAAVAAHPLYERLLEAHVACLRVATPVDQLPRIDAQIAARPPPLAAAAAAAGGPSGGEELDLFMTHYVLLLCSFKEQLQQHVRVHAMEAVMGCWELEQSLQSLTGASPGEGTGATMSDDEDNQVDSETNMFDGNDGSDGMGFGPLILTEGERSLIERVRHELKSELKQGYKEKLVDIREEIMRKRRAGKLPGDTAATLKAWWQAHSKWPYPTEDDKARLVQETGLQLKQINNWFINQRKRNWHSSNTASSSEKTKKKRNVTGNDGAEQSW		Protein	MSFHYPDHGLAMDAAAAAAAAASSPNPSFSPGSGGGEREKAAVAAHPLYERLLEAHVACLRVATPVDQLPRIDAQIAARPPPLAAAAAAAGGPSGGEELDLFMTHYVLLLCSFKEQLQQHVRVHAMEAVMGCWELEQSLQSLTGASPGEGTGATMSDDEDNQVDSETNMFDGNDGSDGMGFGPLILTEGERSLIERVRHELKSELKQGYKEKLVDIREEIMRKRRAGKLPGDTAATLKAWWQAHSKWPYPTEDDKARLVQETGLQLKQINNWFINQRKRNWHSSNTASSSEKTKKKRNVTGNDGAEQSW		Protein	MSFHYPDHGLAMDAAAAAAAAASSPNPSFSPGSGGGEREKAAVAAHPLYERLLEAHVACLRVATPVDQLPRIDAQIAARPPPLAAAAAAAGGPSGGEELDLFMTHYVLLLCSFKEQLQQHVRVHAMEAVMGCWELEQSLQSLTGASPGEGTGATMSDDEDNQVDSETNMFDGNDGSDGMGFGPLILTEGERSLIERVRHELKSELKQGYKEKLVDIREEIMRKRRAGKLPGDTAATLKAWWQAHSKWPYPTEDDKARLVQETGLQLKQINNWFINQRKRNWHSSNTASSSEKTKKKRNVTGNDGAEQSW
HORVU.MOREX.r3.7HG0636950.1	CDS	ATGATGGCGTCCCATGAACCCCACCACCACCTCCTCGGCTTCTCCTCCTCGTCCCCAGTG ACCCCCAACCCTGCCGCCATGGCCATGGCCTTCGACCACCACGGCCTCTTCGCCCCACTC CAGGAGGACATGCCACCGCGATCCGGAGGCGACAGGCCATGGCCGCCGCATGTGTCAATG CTCTCTCTCGACAACACAGCCAGCCAGCATGAGCTGCAACCTTTCACAGTGGCACCGCCA TCGATGATGACCATGCAGCAGCAGTCCTTCTGGTTAAATAGCTCCAGGTACCTAGGCCCT GCGAGGGAGCTGCTCAGTGAATTCTGCAACCTCGAAGGAGATGCCATGAACCGCGGTGCG ACGATGCAAGCTCCGAAGCTGGACAGCGACAAG…	Horvu_AKASHIN_7H01G013200.1	CDS	ATGATGGCGTCCCATGAACCCCACCATCACCTCCTCGGCTTCTCCTCCTCGTCGCCGGTGACTCCCAACCCTGCCGCCATGGCCATGGCCTTCGACCACCATGGCCTCTTTGCCCCACTCCATGAGGACATGCCACCGCGATCCGGAGGTGCCGACGACAGGCCATGGCCGCCGCAAGTGTCGATGCTCTCTCTCGACGACACGGCCAGCCAACATGAGCTACAACCTTTCACAGTGGCGCCGCCATCGATGATGTCCATGCAGCAGCAGTCCTTTTGGTTAAATAGCTCCAGGTACCTGGGCCCTGCGAGGGAGCTGCTCAGTGAATTCTGCAACCTCGAAGGAGATGCCATGAACCGCGGTGCGACGATGCAAGCTCCAAAGCGGGACAGCGACATG…	Horvu_GOLDEN_7H01G014900.1	CDS	ATGATGGCATCCCATGAACCCCACCACCACCTCCTCGGCTTCTCCTCCTCGTCCCCAGTGACCCCCAACCCTGCCGCCATGGCCATGGCCTTCGACCACCACGGCCTCTTCGCCCCACTCCAGGAGGACATGCCACCACGATCCGGAGGCGACAGGCCATGGCCGCCGCATGTGTCAATGCTCTCTCTCGACAACACAGCCAGCCAGCATGAGCTGCAACCTTTCACAGTGGCACCGCCATCGATGATGACCATGCAGCAGCAGTCCTTCTGGTTAAATAGCTCCAGGTACCTAGGCCCTGCGAGGGAGCTGCTCAGTGAATTCTGCAACCTCGAAGGAGATGCCATGAACTGCGGTGCGACGATGCAAGCTCCGAAGCTGGACAGCGACAAGTCGCCG…	Horvu_FT11_7H01G020400.1	CDS	ATGATGGCGTCCCATGAACCCCACCACCACCTCCTCGGCTTCTCCTCCTCGTCCCCAGTGACCCCCAACCCTGCCGCCATGGCCATGGCCTTCGACCACCACGGCCTCTTCGCCCCACTCCAGGAGGACATGCCACCGCGATCCGGAGGCGACAGGCCATGGCCGCCGCATGTGTCAATGCTCTCTCTCGACAACACAGCCAGCCAGCATGAGCTGCAACCTTTCACAGTGGCACCGCCATCGATGATGACCATGCAGCAGCAGTCCTTCTGGTTAAATAGCTCCAGGTACCTAGGCCCTGCGAGGGAGCTGCTCAGTGAATTCTGCAACCTCGAAGGAGATGCCATGAACCGCGGTGCGACGATGCAAGCTCCGAAGCTGGACAGCGACAAGTCGCCG…	Horvu_OUH_7H01G015600.1	CDS	ATGATGGCATCCCATGAACCCCACCACCACCTCCTCGGCTTCTCCTCCTCGTCCCCAGTGACCCCCAACCCTGCCGCCATGGCCATGGCCTTCGACCACCACGGCCTCTTCGCCCCACTCCAGGAGGACATGCCACCACGATCCGGAAGCGACAGGCCATGGCCGCCGCATGTGTCAATGCTCTCTCTCGACAACACAGCCAGCCAGCATGAGCTGCAACCTTTCACAGTGGCACCGCCATCGATGATGACCATGCAGCAGCAGTCCTTCTGGTTAAATAGCTCCAGGTACCTAGGCCCTGCGAGGGAGCTGCTCAGTGAATTCTGCAACCTCGAAGGAGATGCCATGAACCGCGGTGCGACGATGCAAGCTCCGAAGCTGGACAGCGACAAGTCGCCG…
	Protein	MMASHEPHHHLLGFSSSSPVTPNPAAMAMAFDHHGLFAPLQEDMPPRSGGDRPWPPHVSM LSLDNTASQHELQPFTVAPPSMMTMQQQSFWLNSSRYLGPARELLSEFCNLEGDAMNRGA TMQAPKLDSDKSPACGPWGANPSVSSMDYMALERRKTRLLSMVEEVDRCYRRYREKMRAT EMSFDEVAGMGAAQVYTKLAMRAMSRHFRCLRDALVGQIRTLKKSMGESRDADGMLAAPG ASKGDTPRLRVVDQCLRRQRAFQQYGGAAAIESCPWRPQRGLPERAVAVLRSWLFEHFLH PYPNDVDKHILARQSGLSRSQVSNWFINARVRLWKPMIEEMYAEETIQHDDNGASDGRAE PSPADHQKNKLAAWTKVATIRDESCHRFSSTNN…		Protein	MMASHEPHHHLLGFSSSSPVTPNPAAMAMAFDHHGLFAPLHEDMPPRSGGADDRPWPPQVSMLSLDDTASQHELQPFTVAPPSMMSMQQQSFWLNSSRYLGPARELLSEFCNLEGDAMNRGATMQAPKRDSDMEASSLACGQWGANPSVSSMDYMALERRKARLLSMVEEVDRCYRRYREKMRATEMSFDAVAGMGAAQVYTKLAMRAMSRHFRCLRDALVGQIRTLKKSMGESRDADGMLAAPGASKGDTPRLRVVDQCLRRQRAFQQYGGAAAIESCPWRPQRGLPERAVAVLRSWLFEHFLHPYPNDVDKHILARQSGLSRSQVSNWFINARVRLWKPMIEEMYAEETIQHDDNGASGGRGEPSPTDHHKNKLAAWTKVATIRDESRHRLSSTNNP…		Protein	MMASHEPHHHLLGFSSSSPVTPNPAAMAMAFDHHGLFAPLQEDMPPRSGGDRPWPPHVSMLSLDNTASQHELQPFTVAPPSMMTMQQQSFWLNSSRYLGPARELLSEFCNLEGDAMNCGATMQAPKLDSDKSPACGPWGANPSVSSMDYMALERRKTRLLSMVEEVDRCYRRYREKMRATEMSFDAVAGMGAAQVYTKLAMRAMSRHFRCLRDALVGQIRTLKKSMGESRDADGMLAAPGASKGDTPRLRVVDQCLRRQRAFQQYGGAAAIESCPWRPQRGLPERAVAVLRSWLFEHFLHPYPNDVDKHILARQSGLSRSQVSNWFINARVRLWKPMIEEMYAEETIQHDDNGASGGRGEPSPADHQKNKLAAWTKVATIRDESFHRLSSTNNPSDCFI…		Protein	MMASHEPHHHLLGFSSSSPVTPNPAAMAMAFDHHGLFAPLQEDMPPRSGGDRPWPPHVSMLSLDNTASQHELQPFTVAPPSMMTMQQQSFWLNSSRYLGPARELLSEFCNLEGDAMNRGATMQAPKLDSDKSPACGPWGANPSVSSMDYMALERRKTRLLSMVEEVDRCYRRYREKMRATEMSFDAVAGMGAAQVYTKLAMRAMSRHFRCLRDALVGQIRTLKKSMGESRDADGMLAAPGASKGDTPRLRVVDQCLRRQRAFQQYGGAAAIESCPWRPQRGLPERAVAVLRSWLFEHFLHPYPNDVDKHILARQSGLSRSQVSNWFINARVRLWKPMIEEMYAEETIQHDDNGASGGRGDPSPADHHKNKLAAWTKVVTIRDESCHRLGSTNNPSDCFI…		Protein	MMASHEPHHHLLGFSSSSPVTPNPAAMAMAFDHHGLFAPLQEDMPPRSGSDRPWPPHVSMLSLDNTASQHELQPFTVAPPSMMTMQQQSFWLNSSRYLGPARELLSEFCNLEGDAMNRGATMQAPKLDSDKSPACGPWGANPSVSSMDYMALERRKTRLLSMVEEVDRCYRRYREKMRATEMSFDAVAGMGAAQVYTKLAMRAMSRHFRCLRDALVGQIRTLKKSMGESRDADGMLAAPGASKGDTPRLRVVDQCLRRQRAFQQYGGAAAIESCPWRPQRGLPERAVAVLRSWLFEHFLHPYPNDVDKHILARQSGLSRSQVSNWFINARVRLWKPMIEEMYAEETIQHDDNGASDGRAEPSPADHQKNKLAAWTKVATIRDESCHRFSRNNPSGCFIP…
HORVU.MOREX.r3.7HG0717740.1	CDS	ATGTCTAGCAATCCATCCTATCAGCAGCAGCTGGGGTTGGATGCCATGAACACTTGTTTC TTCGGCGGTGGCGGGATGATCGGTTCAGAGGCGCCATTCTTCTACCCAAGCATGCCTCAC GACGTGCACTTCGGCTCCGGCTCCGGCTCCGGCGGCGCGGAGGTGGCCGCGCATTTCATG GCCAGCAACGCCGTGATGGTGGCGAACCAGCTCGTCTGGCCCGGCGCCCCTTCTCAGGAC AGCCACCTCGCGAGCATGTCCACGGACGAGATGAACGACGACGCCCACGCTGTCGCCGGC GAGAGCTGCAGCACCGTGCACTCCATGCTCCATTCCGCCTCCGCGGACTTCTTCCAGTAC GCGCCGGCGGAGGTCACCATCGCCCAGCCATCA…	Horvu_AKASHIN_7H01G480300.1	CDS	ATGTCTAGCAATCCATCCTATCAGCAGCAGCTGGGGTTGGATGCCATGAACACTTGTTTCTTCGGCGGTGGCGGGATGATCGGTTCAGAGGCGCCATTCTTCTACCCAAGCATGCCTCACGACGTGCACTTCGGCTCTGGCTCCGGCTCCGGCGGCGCGGAGGTGGCCGCGCATTTCATGGCCAGCAACGCCGTGATGGTGGCGAACCAGCTCGTCTGGCCCGGCGCCCCTTCTCAGGACAGCCACCTCGCGAGCATGTCCACGGACGAGATGAACGACGACGCCCACGCTGTCGCCGGCGAGAGCTGCAGCACCGTGCACTCCATGCTCCATTCCGCCTCCGCGGACTTCTTCCAGTACGCGCCGGCGGAGGTCACCATCGCCCAGCCATCAAAGATG…	Horvu_GOLDEN_7H01G452300.1	CDS	ATGTCTAGCAATCCATCCTATCAGCAGCAGCTGGGGTTGGATGCCATGAACACTTGTTTCTTCGGCGGTGGCGGGATGATCGGTTCAGAGGCGCCATTCTTCTACCCAAGCATGCCTCACGACGTGCACTTCGGCTCCGGCTCCGGCTCCGGCGGCGCGGAGGTGGCCGCGCATTTCATGGCCAGCAACGCCGTGATGGTGGCGAACCAGCTCGTCTGGCCCGGCGCCCCTTCTCAGGACAGCCACCTCGCGAGCATGTCCACGGACGAGATGAACGACGACGCCCACGCTGTCGCCGGCGAGAGCTGCAGCACCGTGCACTCCATGCTCCATTCCGCCTCCGCGGACTTCTTCCAGTACGCGCCGGCGGAGGTCACCATCGCCCAGCCATCAAAGATG…	Horvu_FT11_7H01G483900.1	CDS	ATGTCTAGCAATCCATCCTATCAGCAGCAGCTGGGGTTGGATGCCATGAACACTTGTTTCTTCGGCGGTGGCGGGATGATCGGTTCAGAGGCGCCATTCTTCTACCCAAGCATGCCTCACGACGTGCACTTCGGCTCCGGCTCCGGCTCCGGCGGCGCGGAGGTGGCCGCGCATTTCATGGCCAGCAACGCCGTGATGGTGGCGAACCAGCTCGTCTGGCCCGGCGCCCCTTCTCAGGACAGCCACCTCGCGAGCATGTCCACGGACGAGATGAACGACGACGCCCACGCTGTCGCCGGCGAGAGCTGCAGCACCGTGCACTCCATGCTCCATTCCGCCTCCGCGGACTTCTTCCAGTACGCGCCGGCGGAGGTCACCATCGCCCAGCCATCAAAGATG…	Horvu_OUH_7H01G471300.1	CDS	ATGTCTAGCAATCCATCCTATCAGCAGCAGCTGGGGTTGGATGCCATGAACACTTGTTTCTTCGGCGGTGGCGGGATGATCGGTTCAGAGGCGCCATTCTTCTACCCAAGCATGCCTCACGACGTGCACTTCGGCTCTGGCTCCGGCTCCGGCGGCGCGGAGGTGGCCGCGCATTTCATGGCCAGCAACGCCGTGATGGTGGCGAACCAGCTCGTCTGGCCCGGCGCCCCTTCTCAGGACAGCCACCTCGCGAGCATGTCCACGGACGAGATGAACGACGACGCCCACGCTGTCGCCGGCGAGAGCTGCAGCACCGTGCACTCCATGCTCCATTCCGCCTCCGCGGACTTCTTCCAGTACGCGCCGGCGGAGGTCACCATCGCCCAGCCATCAAAGATG…
	Protein	MSSNPSYQQQLGLDAMNTCFFGGGGMIGSEAPFFYPSMPHDVHFGSGSGSGGAEVAAHFM ASNAVMVANQLVWPGAPSQDSHLASMSTDEMNDDAHAVAGESCSTVHSMLHSASADFFQY APAEVTIAQPSKMAKLIAGEPHCSWLYDGPGAASTHEPYYLTAFSGGTDFPDPVAAVASG LSLRLGARSSSVTMASMPEQSSEVSCSGLTHVNSEGFGYQQPQAVSAHAGAGQFHLPPYG DDELRHVYPQMYSRPPHFSQVLPRSGYAHIAQELLNGFAGCMLKDVAEMSGDSVSGAGSE ASLLLSSSCSARTPSSVSSNHLMLPSEEQSADGGRWMEAQRARNDLLKLLQLMDQRCNRC FDDIQTTASKFSSMLAHPGGGGGAIAPPPFAQR…		Protein	MSSNPSYQQQLGLDAMNTCFFGGGGMIGSEAPFFYPSMPHDVHFGSGSGSGGAEVAAHFMASNAVMVANQLVWPGAPSQDSHLASMSTDEMNDDAHAVAGESCSTVHSMLHSASADFFQYAPAEVTIAQPSKMAKLIAGEPHCSWLYDGPGAASTHEPYYLTAFSGGTDFPDPVAAVASGLSLRLGARSSSVTMASMPEQSSEVSCSGLTHVNSEGFGYQQPQAVSAHAGAGQFHLPPYGDDELRHVYPQMYSRPPHFSQVLPRSGYAHIAQELLNGFAGCMLKDVAEMSGDSVSGAGSEASLLLSSSCSARTPSSLSSNHLMLPSEEQSADGGRWMEAQRARNDLLKLLQLMDQRCNRCFDDIQTTASKFSSMVAHPGGGGGAIAPPPFAQRAVSAVY…		Protein	MSSNPSYQQQLGLDAMNTCFFGGGGMIGSEAPFFYPSMPHDVHFGSGSGSGGAEVAAHFMASNAVMVANQLVWPGAPSQDSHLASMSTDEMNDDAHAVAGESCSTVHSMLHSASADFFQYAPAEVTIAQPSKMAKLIAGEPHCSWLYDGPGAASTHEPYYLTAFSGGTDFPDPVAAVASGLSLRLGARSSSVTMASMPEQSSEVSCSGLTHVNSEGFGYQQPQAVSAHAGAGQFHLPPYGDDELRHVYPQMYSRPPHFSQVLPRSGYAHIAQELLNGFAGCMLKDVAEMSGDSVSGAGSEASLLLSSSCSARTPSSVSSNHLMLPSEEQSADGGRWMEAQRARNDLLKLLQLMDQRCNRCFDDIQTTASKFSSMLAHPGGGGGAIAPPPFAQRAVSAVY…		Protein	MSSNPSYQQQLGLDAMNTCFFGGGGMIGSEAPFFYPSMPHDVHFGSGSGSGGAEVAAHFMASNAVMVANQLVWPGAPSQDSHLASMSTDEMNDDAHAVAGESCSTVHSMLHSASADFFQYAPAEVTIAQPSKMAKLIAGEPHCSWLYDGPGAASTHEPYYLAAFSGGTDFPDPVAAVASGLSLRLGARSSSVTMASMPEQSSEVSCSGLTHVNSEGFGYQQPQAVSAHAGAGQFHLPPYGDDELRHVYPQMYSRPPHFSQVLPRSGYAHIAQELLNGFAGCMLKDVAEMSGDSVSGAGSEASLLLSSSCSARTPSSVSSNHLMLPSEEQSADGGRWMEAQRARNDLLKLLQLMDQRCNRCFDDIQTTASKFSSMVAHPGGGGGAIAPPPFAQRAVSAVY…		Protein	MSSNPSYQQQLGLDAMNTCFFGGGGMIGSEAPFFYPSMPHDVHFGSGSGSGGAEVAAHFMASNAVMVANQLVWPGAPSQDSHLASMSTDEMNDDAHAVAGESCSTVHSMLHSASADFFQYAPAEVTIAQPSKMAKLIAGEPHCSWLYDGPGAASTHEPYYLTAFSGGTDFPDPVAAVASGLSLRLGARSSSVTMASMPEQSSEVSCSGLTHVNSEGFGYQQPQAVSAHAGAGQFHLPPYGDDELRHVYPQMYSRPPHFSQVLPRSGYAHIAQELLNGFAGCMLKDVAEMSGDSVSGAGSEASLLLSSSCSARTPSSLSSNHLMLPSEEQSADGGRWMEAQRARNDLLKLLQLMDQRCNRCFDDIQTTASKFSSMVAHPGGGGGAIAPPPFAQRAVSAVY…
HORVU.MOREX.r3.7HG0744200.1	CDS	ATGGCGTACCAGTACCACCACCACCAGGACCACGCGCTGGGGATGGACGCGGCGGCGGCG GCGGCGGCGGGGGGGAACCCTGGCGGCGGCGGCTTCGCGCCGGGCTTAAGCGCGGGCGGC GCGTGGGAGGGGGAGAAGGCGGCCGTCGAGGCGCACCCGCTGTACGAGCGGCTGCTGGAG GCGCACGTCGCCTGCCTCCGCGTCGCCACCCCCGTCGACCAGCTCCCCCGCATCGACGCG CAGATCGCCGCGCGCGCCCCGCCTCCCATGCCCCCCGCCGGCGCGCTCTCCGGCGGCGAG GAGCTCGACCTCTTCATGACACACTACGTGCTCCTCCTCTGTTCCTTCAAGGAACAGCTC CAGCAGCATGTGCGCGTCCACGCCATGGAAGCG…	Horvu_AKASHIN_7H01G648400.1	CDS	ATGGCGTACCAGTACCACCACCACCAGGACCACGCGCTGGGGATGGACGCGGCGGCGGCGGCGGCGGCGGGGGGGAACCCTGGCGGCGGCGGCTTCGCGCCGGGCTTAAGCGCGGGCGGCGCGTGGGAGGGGGAGAAGGCGGCCGTCGAGGCGCACCCGCTGTACGAGCGGCTGCTGGAGGCGCACGTCGCCTGCCTCCGCGTCGCCACCCCCGTCGACCAGCTCCCCCGCATCGACGCGCAGATCGCCGCGCGCGCCCCGCCTCCCATGCCCCCCGCCGGCGCGCTCTCCGGCGGCGAGGAGCTCGACCTCTTCATGACACACTACGTGCTCCTCCTCTGTTCCTTCAAGGAACAGCTCCAGCAGCATGTGCGCGTCCACGCCATGGAAGCGGTGATG…	Horvu_GOLDEN_7H01G606000.1	CDS	ATGGCGTACCAGTACCACCACCACCAGGACCACGCGCTGGGGATGGACGCGGCGGCGGCGGCGGCGGCGGGGGGGAACCCTGGCGGCGGCGGCTTCGCGCCGGGCTTAAGCGCGGGCGGCGCGTGGGAGGGGGAGAAGGCGGCCGTCGAGGCGCACCCGCTGTACGAGCGGCTGCTGGAGGCGCACGTCGCCTGCCTCCGCGTCGCCACCCCCGTCGACCAGCTCCCCCGCATCGACGCGCAGATCGCCGCGCGCGCCCCGCCTCCCATGCCCCCCGCCAGCGCGCTCTCCGGCGGCGAGGAGCTCGACCTCTTCATGACACACTACGTGCTCCTCCTCTGTTCCTTCAAGGAACAGCTCCAGCAGCATGTGCGCGTCCACGCCATGGAAGCGGTGATG…	Horvu_FT11_7H01G655600.1	CDS	ATGGCGTACCAGTACCACCACCACCAGGACCACGCGCTGGGGATGGACGCGGCGGCGGCGGCGGCGGCGGGGGGGAACCCTGGCGGCGGCGGCTTCGCGCCGGCCTTAAGCGCGGGCGGCGCGTGGGAGGGGGAGAAGGCGGCCGTCGAGGCGCACCCGCTGTACGAGCGGCTGCTGGAGGCGCACGTCGCCTGCCTCCGCGTCGCCACCCCCGTCGACCAGCTCCCCCGCATCGACGCGCAGATCGCCGCGCGCGCCCCGCCTCCCATGCCCCCCGCCGGCGCGCTCTCCGGCGGCGAGGAGCTCGACCTCTTCATGACACACTACGTGCTCCTCCTCTGTTCCTTCAAGGAACAGCTCCAGCAGCATGTGCGCGTCCACGCCATGGAAGCGGTGATG…	Horvu_OUH_7H01G631600.1	CDS	ATGGCGTACCAGTACCACCACCACCAGGACCACGCGCTGGGGATGGACGCGGCGGCGGCGGCGGCGGCGGCGGGGGGGAACCCTGGCGGCGGCGGCTTCGCGCCGGGCTTAAGCGCGGGCGGCGCGTGGGAGGGGGAGAAGGCGGCCGTCGAGGCGCACCCGCTGTACGAGCGGCTGCTGGAGGCGCACGTCGCCTGCCTCCGCGTCGCCACCCCCGTCGACCAGCTCCCCCGCATCGACGCGCAGATCGCCGCGCGCGCCCCGCCTCCCATGCCCCCCGCCGGCGCGCTCTCCGGCGGCGAGGAGCTCGACCTCTTCATGACACACTACGTGCTCCTCCTCTGTTCCTTCAAGGAACAGCTCCAGCAGCATGTGCGCGTCCACGCCATGGAAGCGGTG…
	Protein	MAYQYHHHQDHALGMDAAAAAAAGGNPGGGGFAPGLSAGGAWEGEKAAVEAHPLYERLLE AHVACLRVATPVDQLPRIDAQIAARAPPPMPPAGALSGGEELDLFMTHYVLLLCSFKEQL QQHVRVHAMEAVMACWELEQTLQSLTGASPGEGTGATMSDDEDNPVDSESNMFDGNDVSD GMGFGMLTEGERSLVERVRQELKHELKQGYREKLVDIREEILRKRRAGKLPGDTASTLKA WWQAHAKWPYPTEEDKARLVQETGLQLKQINNWFINQRKRNWHSNPTSSSSDKSKRKR		Protein	MAYQYHHHQDHALGMDAAAAAAAGGNPGGGGFAPGLSAGGAWEGEKAAVEAHPLYERLLEAHVACLRVATPVDQLPRIDAQIAARAPPPMPPAGALSGGEELDLFMTHYVLLLCSFKEQLQQHVRVHAMEAVMACWELEQTLQSLTGASPGEGTGATMSDDEDNPVDSESNMFDGNDVSDGMGFGMLTEGERSLVERVRQELKHELKQGYREKLVDIREEILRKRRAGKLPGDTASTLKAWWQAHAKWPYPTEEDKARLVQETGLQLKQINNWFINQRKRNWHSNPTSSSSDKSKRKRNNAGDGNAEQSW		Protein	MAYQYHHHQDHALGMDAAAAAAAGGNPGGGGFAPGLSAGGAWEGEKAAVEAHPLYERLLEAHVACLRVATPVDQLPRIDAQIAARAPPPMPPASALSGGEELDLFMTHYVLLLCSFKEQLQQHVRVHAMEAVMACWELEQTLQSLTGASPGEGTGATMSDDEDNPVDSESNMFDGNDVSDGMGFGMLTEGERSLVERVRQELKHELKQGYREKLVDIREEILRKRRAGKLPGDTASTLKAWWQAHAKWPYPTEEDKARLVQETGLQLKQINNWFINQRKRNWHSNPTSSSSDKSKRKRNNAGDGNAEQSW		Protein	MAYQYHHHQDHALGMDAAAAAAAGGNPGGGGFAPALSAGGAWEGEKAAVEAHPLYERLLEAHVACLRVATPVDQLPRIDAQIAARAPPPMPPAGALSGGEELDLFMTHYVLLLCSFKEQLQQHVRVHAMEAVMACWELEQTLQSLTGASPGEGTGATMSDDEDNPVDSESNMFDGNDVSDGMGFGMLTEGERSLVERVRQELKHELKQGYREKLVDIREEILRKRRAGKLPGDTASTLKAWWQAHAKWPYPTEEDKARLVQETGLQLKQINNWFINQRKRNWHSNPTSSSSDKSKRKRNNAGDGNAEQSW		Protein	MAYQYHHHQDHALGMDAAAAAAAAGGNPGGGGFAPGLSAGGAWEGEKAAVEAHPLYERLLEAHVACLRVATPVDQLPRIDAQIAARAPPPMPPAGALSGGEELDLFMTHYVLLLCSFKEQLQQHVRVHAMEAVMACWELEQTLQSLTGASPGEGTGATMSDDEDNPVDSESNMFDGNDVSDGMGFGMLTEGERSLVERVRQELKHELKQGYREKLVDIREEILRKRRAGKLPGDTASTLKAWWQAHAKWPYPTEEDKARLVQETGLQLKQINNWFINQRKRNWHSNPTSSSSDKSKRKRNNAGDGNAEQSW
