# Supplementary material for: Genome-wide identification, characterization, and evolutionary analysis of the barley TALE gene family and its expression profiles in response to exogenous hormones
Source: Front Plant Sci. 2024 Jun 27;15:1421702. doi: 10.3389/fpls.2024.1421702 (PMC11236544; doi:10.3389/fpls.2024.1421702)
Supplement: Supplementary file 4 [file Table_4.xls]

## Sheet: Table S4
Table S4 HD domain sequences of the barley (morex) HvTALE members.
Gene name	gene ID	homeodomain(HD)sequences	domain
HvKNOX1	HORVU.MOREX.r3.1HG0016370.1	WPYPTEEDKVRLAAMTGLDPKQINNWFINQRKRH	237-270
HvKNOX2	HORVU.MOREX.r3.2HG0154270.1	YKWPYPSETEKIALAESTGLDQKQINNWFINQRKRH	275-310
HvKNOX3	HORVU.MOREX.r3.4HG0333990.1	WPYPSELEKAALAESTGLDAKQINNWFINQRKRH	238-271
HvKNOX4	HORVU.MOREX.r3.4HG0334040.1	WPYPSDSEKAALAESTGLDTRQINNWFINQRKRH	270-303
HvKNOX5	HORVU.MOREX.r3.4HG0339120.1	EMHYKWPYPSESQKVALAESTGLDLKQINNWFINQRKRH	288-326
HvKNOX6	HORVU.MOREX.r3.4HG0412370.1	AKWPYPTEDDKAKLVEETGLQLKQINNWFINQRKR	264-298
HvKNOX7	HORVU.MOREX.r3.5HG0513530.1	KWPYPSETEKIALAESTGLDQKQINNWFINQRKRH	339-373
HvKNOX8	HORVU.MOREX.r3.6HG0568300.1	KWPYPTEDDKARLVQETGLQLKQINNWFINQRKR	246-279
HvKNOX9	HORVU.MOREX.r3.7HG0744200.1	KWPYPTEEDKARLVQETGLQLKQINNWFINQRKR	247-280
HvBELL1	HORVU.MOREX.r3.1HG0052320.1	FEHFLHPYPSDVDKHILARQTGLSRSQVSNWFINARVR	360-397
HvBELL2	HORVU.MOREX.r3.1HG0073900.1	FEHFLHPYPTDSDKQMLAKQTGLTRNQVSNWFINARVR	347-384
HvBELL3	HORVU.MOREX.r3.3HG0302040.1	FEHFLHPYPTDGDKQMLAKQTGLTRNQVSNWFINARVR	364-401
HvBELL4	HORVU.MOREX.r3.4HG0334350.1	FNHFLDPYPSDNEKLRLAVSTGLSRRQISNWFINARVR	271-308
HvBELL5	HORVU.MOREX.r3.4HG0334360.1	FEHFLHPYPKDSEKLMLARQTGLTRSQISNWFINARVR	398-435
HvBELL6	HORVU.MOREX.r3.4HG0339810.1	FEHFLHPYPSDADKHLLARQTGLSRNQVSNWFINARVR	604-641
HvBELL7	HORVU.MOREX.r3.4HG0350220.1	FEHFLHPYPKDSDKIMLAKQTGLTRSQVSNWFINARVR	366-403
HvBELL8	HORVU.MOREX.r3.4HG0402730.1	FEHFLHPYPKDSEKVMLARQAGLSRGQVSNWFINARVR	358-395
HvBELL9	HORVU.MOREX.r3.4HG0412330.1	FEHFLNPYPSDVDKHILARQTGLSRSQVSNWFINARVR	369-406
HvBELL10	HORVU.MOREX.r3.5HG0420480.1	FEHFLHPYPKDSEKLMLARQTGLTRSQISNWFINARVR	407-444
HvBELL11	HORVU.MOREX.r3.7HG0636950.1	FEHFLHPYPNDVDKHILARQSGLSRSQVSNWFINARVR	295-332
HvBELL12	HORVU.MOREX.r3.7HG0717740.1	MFENFLRPYPKDHEKDMLAARSGLSRSQVSNWFINARVR	470-508
