# Supplementary material for: Genome-wide identification, characterization, and evolutionary analysis of the barley TALE gene family and its expression profiles in response to exogenous hormones
Source: Front Plant Sci. 2024 Jun 27;15:1421702. doi: 10.3389/fpls.2024.1421702 (PMC11236544; doi:10.3389/fpls.2024.1421702)
Supplement: Supplementary file 6 [file Table_6.xls]

## Sheet: Table S6
Table S6a. Tandemly and segmentally duplicated HvTALE gene pairs in barley.
Gene1	Gene1 ID	Gene2	Gene2 ID	Duplication type	Ka	Ks	Ka/Ks	Selective pressure
HvBELL4	Hv.4HG0334350.1	HvBELL5	Hv.4HG0334360.1	Tandem duplication	0.643461	NA	NA	NA
HvKNOX2	Hv.2HG0154270.1	HvKNOX7	Hv.5HG0513530.1	Segmental duplication	0.181763	0.759025	0.23947	purifying selection
HvBELL2	Hv.1HG0073900.1	HvBELL3	Hv.3HG0302040.1	Segmental duplication	0.209391	0.675092	0.310167	purifying selection
HvBELL5	Hv.4HG0334360.1	HvBELL10	Hv.5HG0420480.1	Segmental duplication	0.153617	1.37066	0.112076	purifying selection
Table S6b. The Ka/Ks ratios of duplicated TALE gene pairs bewteen barley and other plants.
Gene 1	Gene 2	Ka	Ks	Ka/Ks	Selective pressure
barley	Arabidopsis
HORVU.MOREX.r3.1HG0073900	AT5G02030	0.498875	NaN	NaN
HORVU.MOREX.r3.3HG0302040	AT5G02030	0.501721	NaN	NaN
HORVU.MOREX.r3.6HG0568300	AT5G11060	0.201846	NaN	NaN
barley	popular
HORVU.MOREX.r3.1HG0073900	PNT17543	0.519172	NaN	NaN
HORVU.MOREX.r3.1HG0073900	PNT23045	0.513821	NaN	NaN
HORVU.MOREX.r3.3HG0302040	PNT17543	0.551557	NaN	NaN
HORVU.MOREX.r3.3HG0302040	PNT23045	0.546207	NaN	NaN
HORVU.MOREX.r3.4HG0339120	PNT49166	0.335635	NaN	NaN
barley	rice
HORVU.MOREX.r3.1HG0073900	Os05t0455200	0.0991787	0.799151	0.124105	purifying selection
HORVU.MOREX.r3.1HG0016370	Os05t0129700	0.0674784	0.614216	0.109861	purifying selection
HORVU.MOREX.r3.2HG0154270	Os07t0129700	0.0780582	0.581119	0.134324	purifying selection
HORVU.MOREX.r3.4HG0412330	Os03t0124000	0.192879	0.486491	0.39647	purifying selection
HORVU.MOREX.r3.4HG0412370	Os03t0123500	0.0430607	0.429535	0.10025	purifying selection
HORVU.MOREX.r3.4HG0334350	Os03t0680700	0.254012	0.411084	0.617908	purifying selection
HORVU.MOREX.r3.4HG0334360	Os03t0680800	0.105426	0.636323	0.16568	purifying selection
HORVU.MOREX.r3.4HG0339120	Os03t0727000	0.0736233	0.346676	0.212369	purifying selection
HORVU.MOREX.r3.4HG0339810	Os03t0732100	0.0988407	0.396766	0.249116	purifying selection
HORVU.MOREX.r3.5HG0420480	Os12t0636200	0.0702458	0.744294	0.0943792	purifying selection
HORVU.MOREX.r3.6HG0568300	Os02t0182800	0.0203505	0.570223	0.0356886	purifying selection
HORVU.MOREX.r3.6HG0568300	Os06t0646600	0.0701937	1.04913	0.0669068	purifying selection
HORVU.MOREX.r3.7HG0717740	Os02t0226600	0.410914	0.772215	0.532124	purifying selection
HORVU.MOREX.r3.7HG0717740	Os06t0562300	0.271059	0.552177	0.490892	purifying selection
HORVU.MOREX.r3.7HG0744200	Os06t0646600	0.0341718	1.0425	0.0327786	purifying selection
barley	soybean
HORVU.MOREX.r3.1HG0073900	KRH75724	0.471357	NaN	NaN
HORVU.MOREX.r3.3HG0302040	KRH75724	0.485989	NaN	NaN
barley	wheat
HORVU.MOREX.r3.1HG0073900	TraesCS1A02G281100	0.0270194	0.167358	0.161447	purifying selection
HORVU.MOREX.r3.1HG0016370	TraesCS1A02G072700	0.0600219	0.231817	0.25892	purifying selection
HORVU.MOREX.r3.1HG0052320	TraesCS1A02G183400	0.021766	0.122148	0.178193	purifying selection
HORVU.MOREX.r3.1HG0052320	TraesCS1B02G191800	0.0170937	0.122019	0.140091	purifying selection
HORVU.MOREX.r3.1HG0016370	TraesCS1B02G091600	0.0590767	0.252573	0.233899	purifying selection
HORVU.MOREX.r3.1HG0073900	TraesCS1B02G290200	0.0236944	0.182088	0.130126	purifying selection
HORVU.MOREX.r3.1HG0016370	TraesCS1D02G075600	0.0529927	0.234415	0.226064	purifying selection
HORVU.MOREX.r3.1HG0073900	TraesCS1D02G280300	0.0293675	0.176116	0.166751	purifying selection
HORVU.MOREX.r3.1HG0052320	TraesCS1D02G193800	0.019965	0.142029	0.14057	purifying selection
HORVU.MOREX.r3.2HG0154270	TraesCS2A02G267400	0.022888	0.155214	0.147461	purifying selection
HORVU.MOREX.r3.2HG0154270	TraesCS2D02G256400	0.02417	0.176054	0.137288	purifying selection
HORVU.MOREX.r3.3HG0302040	TraesCS3A02G363900	0.0445497	0.17587	0.25331	purifying selection
HORVU.MOREX.r3.3HG0302040	TraesCS3B02G396100	0.0445975	0.16955	0.263035	purifying selection
HORVU.MOREX.r3.4HG0333990	TraesCS4A02G292200	0.021647	0.12654	0.171069	purifying selection
HORVU.MOREX.r3.4HG0334040	TraesCS4A02G292100	0.0831698	0.181739	0.457632	purifying selection
HORVU.MOREX.r3.4HG0334350	TraesCS4A02G289500	0.0653886	0.112618	0.580621	purifying selection
HORVU.MOREX.r3.4HG0334360	TraesCS4A02G289400	0.0202692	0.224831	0.0901529	purifying selection
HORVU.MOREX.r3.4HG0339120	TraesCS4A02G256700	0.0115445	0.111042	0.103965	purifying selection
HORVU.MOREX.r3.4HG0339810	TraesCS4A02G252100	0.015479	0.102558	0.150929	purifying selection
HORVU.MOREX.r3.4HG0402730	TraesCS4A02G022700	0.0189739	0.102063	0.185905	purifying selection
HORVU.MOREX.r3.4HG0350220	TraesCS4A02G200800	0.0230866	0.135977	0.169783	purifying selection
HORVU.MOREX.r3.4HG0402730	TraesCS4B02G280700	0.0189956	0.110521	0.171872	purifying selection
HORVU.MOREX.r3.4HG0333990	TraesCS4B02G021900	0.0243133	0.152329	0.159611	purifying selection
HORVU.MOREX.r3.4HG0334360	TraesCS4B02G025500	0.0230774	0.233619	0.0987823	purifying selection
HORVU.MOREX.r3.4HG0339120	TraesCS4B02G057900	0.0102783	0.115776	0.0887776	purifying selection
HORVU.MOREX.r3.4HG0412330	TraesCS4B02G345600	0.0289192	0.197606	0.146348	purifying selection
HORVU.MOREX.r3.4HG0412370	TraesCS4B02G346100	0.00559052	0.124561	0.044882	purifying selection
HORVU.MOREX.r3.4HG0350220	TraesCS4B02G114600	0.0224864	0.134487	0.1672	purifying selection
HORVU.MOREX.r3.4HG0333990	TraesCS4D02G019600	0.022193	0.103126	0.215202	purifying selection
HORVU.MOREX.r3.4HG0334040	TraesCS4D02G019800	0.069203	0.195684	0.353647	purifying selection
HORVU.MOREX.r3.4HG0334360	TraesCS4D02G022600	0.0195865	0.240038	0.0815975	purifying selection
HORVU.MOREX.r3.4HG0339120	TraesCS4D02G058000	0.0103084	0.12064	0.0854479	purifying selection
HORVU.MOREX.r3.4HG0339810	TraesCS4D02G062100	0.0334217	0.120425	0.277531	purifying selection
HORVU.MOREX.r3.4HG0402730	TraesCS4D02G279300	0.0163153	0.103613	0.157464	purifying selection
HORVU.MOREX.r3.4HG0350220	TraesCS4D02G111900	0.0223923	0.131202	0.17067	purifying selection
HORVU.MOREX.r3.4HG0412330	TraesCS4D02G340700	0.0251705	0.192664	0.130644	purifying selection
HORVU.MOREX.r3.4HG0412370	TraesCS4D02G341000	0.00842114	0.147558	0.0570701	purifying selection
HORVU.MOREX.r3.4HG0412330	TraesCS5A02G514700	0.0352719	0.201419	0.175118	purifying selection
HORVU.MOREX.r3.4HG0412370	TraesCS5A02G515000	0.00558922	0.119259	0.0468663	purifying selection
HORVU.MOREX.r3.5HG0513530	TraesCS5A02G405900	0.0226684	0.12319	0.184012	purifying selection
HORVU.MOREX.r3.5HG0420480	TraesCS5A02G007800	0.0154749	0.263669	0.0586905	purifying selection
HORVU.MOREX.r3.5HG0513530	TraesCS5B02G410600	0.0167996	0.0993577	0.169082	purifying selection
HORVU.MOREX.r3.5HG0420480	TraesCS5B02G006400	0.0195627	0.273631	0.0714928	purifying selection
HORVU.MOREX.r3.5HG0513530	TraesCS5D02G415900	0.0237226	0.112065	0.211686	purifying selection
HORVU.MOREX.r3.5HG0420480	TraesCS5D02G013300	0.0161586	0.256948	0.0628866	purifying selection
HORVU.MOREX.r3.6HG0568300	TraesCS6A02G145500	0.00296443	0.144058	0.020578	purifying selection
HORVU.MOREX.r3.6HG0568300	TraesCS6B02G173900	0.00152497	0.159723	0.0095476	purifying selection
HORVU.MOREX.r3.7HG0636950	TraesCS4A02G469900	0.0809709	0.267265	0.302961	purifying selection
HORVU.MOREX.r3.7HG0717740	TraesCS7A02G358300	0.0495862	0.14855	0.333801	purifying selection
HORVU.MOREX.r3.7HG0744200	TraesCS7A02G511800	0.0103834	0.18934	0.0548397	purifying selection
HORVU.MOREX.r3.7HG0636950	TraesCS7A02G022600	0.0702911	0.246492	0.285166	purifying selection
HORVU.MOREX.r3.7HG0717740	TraesCS7B02G269400	0.0400132	0.12408	0.322479	purifying selection
HORVU.MOREX.r3.7HG0744200	TraesCS7B02G423100	0.0135597	0.205031	0.066135	purifying selection
HORVU.MOREX.r3.7HG0636950	TraesCS7D02G019800	0.0668754	0.235116	0.284435	purifying selection
HORVU.MOREX.r3.7HG0717740	TraesCS7D02G364500	0.0405352	0.0987361	0.410541	purifying selection
HORVU.MOREX.r3.7HG0744200	TraesCS7D02G501000	0.00894087	0.236691	0.0377744	purifying selection
barley	zea
HORVU.MOREX.r3.1HG0052320	Zm00001eb021970	0.232871	0.478964	0.486197	purifying selection
HORVU.MOREX.r3.1HG0073900	Zm00001eb147970	0.180152	0.776436	0.232024	purifying selection
HORVU.MOREX.r3.1HG0016370	Zm00001eb264910	0.0902386	0.360027	0.250644	purifying selection
HORVU.MOREX.r3.1HG0073900	Zm00001eb289480	0.107542	0.584747	0.183912	purifying selection
HORVU.MOREX.r3.2HG0154270	Zm00001eb117820	0.0868361	0.64675	0.134265	purifying selection
HORVU.MOREX.r3.2HG0154270	Zm00001eb299420	0.0789397	0.630216	0.125258	purifying selection
HORVU.MOREX.r3.3HG0302040	Zm00001eb147970	0.16281	0.674939	0.241222	purifying selection
HORVU.MOREX.r3.4HG0402730	Zm00001eb005020	0.170838	0.383187	0.445834	purifying selection
HORVU.MOREX.r3.4HG0339810	Zm00001eb056260	0.0862177	0.391402	0.220279	purifying selection
HORVU.MOREX.r3.4HG0412330	Zm00001eb001770	0.196939	0.458946	0.429112	purifying selection
HORVU.MOREX.r3.4HG0412370	Zm00001eb001720	0.0469189	0.436886	0.107394	purifying selection
HORVU.MOREX.r3.4HG0334360	Zm00001eb051900	0.131328	0.780591	0.168241	purifying selection
HORVU.MOREX.r3.5HG0420480	Zm00001eb032780	0.138606	1.11885	0.123882	purifying selection
HORVU.MOREX.r3.6HG0568300	Zm00001eb234270	0.0227612	0.640821	0.0355188	purifying selection
Table S6c. TALE members of collinear pairs bewteen barley and other plants.
Hordeum vulgare	Oryza sativa	Triticum aestivum	Zea mays	Arabidopsis thaliana	Populus trichocarpa	Glycine max
HORVU.MOREX.r3.1HG0016370	Os05t0129700	TraesCS1A02G072700	Zm00001eb264910
		TraesCS1B02G091600
		TraesCS1D02G075600
HORVU.MOREX.r3.1HG0052320		TraesCS1A02G183400	Zm00001eb021970
		TraesCS1B02G191800
		TraesCS1D02G193800
HORVU.MOREX.r3.1HG0073900	Os05t0455200	TraesCS1A02G281100	Zm00001eb147970	AT5G02030	PNT17543	KRH75724
		TraesCS1B02G290200	Zm00001eb289480		PNT23045
		TraesCS1D02G280300
HORVU.MOREX.r3.2HG0154270	Os07t0129700	TraesCS2A02G267400	Zm00001eb117820
		TraesCS2D02G256400	Zm00001eb299420
HORVU.MOREX.r3.3HG0302040		TraesCS3A02G363900	Zm00001eb147970	AT5G02030	PNT17543	KRH75724
		TraesCS3B02G396100			PNT23045
HORVU.MOREX.r3.4HG0333990		TraesCS4A02G292200
		TraesCS4B02G021900
		TraesCS4D02G019600
HORVU.MOREX.r3.4HG0334040		TraesCS4A02G292100
		TraesCS4D02G019800
HORVU.MOREX.r3.4HG0334350	Os03t0680700	TraesCS4A02G289500
HORVU.MOREX.r3.4HG0334360	Os03t0680800	TraesCS4A02G289400	Zm00001eb051900
		TraesCS4B02G025500
		TraesCS4D02G022600
HORVU.MOREX.r3.4HG0339120	Os03t0727000	TraesCS4A02G256700			PNT49166
		TraesCS4B02G057900
		TraesCS4D02G058000
HORVU.MOREX.r3.4HG0339810	Os03t0732100	TraesCS4A02G252100	Zm00001eb056260
		TraesCS4D02G062100
HORVU.MOREX.r3.4HG0350220		TraesCS4A02G200800
		TraesCS4B02G114600
		TraesCS4D02G111900
HORVU.MOREX.r3.4HG0402730		TraesCS4A02G022700	Zm00001eb005020
		TraesCS4B02G280700
		TraesCS4D02G279300
HORVU.MOREX.r3.4HG0412330	Os03t0124000	TraesCS4B02G345600	Zm00001eb001770
		TraesCS4D02G340700
		TraesCS5A02G514700
HORVU.MOREX.r3.4HG0412370	Os03t0123500	TraesCS4B02G346100	Zm00001eb001720
		TraesCS4D02G341000
		TraesCS5A02G515000
HORVU.MOREX.r3.5HG0420480	Os12t0636200	TraesCS5A02G007800	Zm00001eb032780
		TraesCS5B02G006400
		TraesCS5D02G013300
HORVU.MOREX.r3.5HG0513530		TraesCS5A02G405900
		TraesCS5B02G410600
		TraesCS5D02G415900
HORVU.MOREX.r3.6HG0568300	Os02t0182800	TraesCS6A02G145500	Zm00001eb234270	AT5G11060
	Os06t0646600	TraesCS6B02G173900
HORVU.MOREX.r3.7HG0636950		TraesCS4A02G469900
		TraesCS7A02G022600
		TraesCS7D02G019800
HORVU.MOREX.r3.7HG0717740	Os02t0226600	TraesCS7A02G358300
	Os06t0562300	TraesCS7B02G269400
		TraesCS7D02G364500
HORVU.MOREX.r3.7HG0744200	Os06t0646600	TraesCS7A02G511800
		TraesCS7B02G423100
		TraesCS7D02G501000
