# Supplementary material for: Genome-wide identification, characterization, and evolutionary analysis of the barley TALE gene family and its expression profiles in response to exogenous hormones
Source: Front Plant Sci. 2024 Jun 27;15:1421702. doi: 10.3389/fpls.2024.1421702 (PMC11236544; doi:10.3389/fpls.2024.1421702)
Supplement: Supplementary file 7 [file Table_7.xlsx]

## Sheet: Table 7
Table S7a. Ka/Ks ratios of TALE orthologous pairs between wild (OUH602) and cultivated (Morex) barley.
Orthologus pair		Ka	Ks	Ka/Ks	Selective pressure
Gene ID in OUH602 genome	Gene ID in Morex genome
Horvu_OUH_1H01G089500.1	HORVU.MOREX.r3.1HG0016370.1	NA	0.00438598	0
Horvu_OUH_1H01G288200.1	HORVU.MOREX.r3.1HG0052320.1	0.00222717	NA	NA	NA
Horvu_OUH_1H01G430300.1	HORVU.MOREX.r3.1HG0073900.1	0.00152149	0.00483288	0.314821	purifying selection
Horvu_OUH_2H01G342000.1	HORVU.MOREX.r3.2HG0154270.1	NA	NA	NA	NA
Horvu_OUH_3H01G507600.1	HORVU.MOREX.r3.3HG0302040.1	NA	0.0139539	0
Horvu_OUH_4H01G015800.1	HORVU.MOREX.r3.4HG0333990.1	NA	0.0132259	0
Horvu_OUH_4H01G016100.1	HORVU.MOREX.r3.4HG0334040.1	0.00248191	0.00398143	0.62337	purifying selection
Horvu_OUH_4H01G018200.1	HORVU.MOREX.r3.4HG0334350.1	0.00261837	NA	NA	NA
Horvu_OUH_4H01G018300.1	HORVU.MOREX.r3.4HG0334360.1	0.000677201	0.00934592	0.0724596	purifying selection
Horvu_OUH_4H01G053700.1	HORVU.MOREX.r3.4HG0339120.1	NA	NA	NA	NA
Horvu_OUH_4H01G058000.1	HORVU.MOREX.r3.4HG0339810.1	0.0016485	0.0135406	0.121746	purifying selection
Horvu_OUH_4H01G127600.1	HORVU.MOREX.r3.4HG0350220.1	0.000666371	0.00204082	0.326521	purifying selection
Horvu_OUH_4H01G403800.1	HORVU.MOREX.r3.4HG0402730.1	0.00149738	0.011719	0.127774	purifying selection
Horvu_OUH_4H01G474000.1	HORVU.MOREX.r3.4HG0412330.1	0.00142315	0.0181004	0.0786252	purifying selection
Horvu_OUH_4H01G474300.1	HORVU.MOREX.r3.4HG0412370.1	NA	0.0276529	0
Horvu_OUH_5H01G007600.1	HORVU.MOREX.r3.5HG0420480.1	0.00210699	0.0221056	0.0953149	purifying selection
Horvu_OUH_5H01G542900.1	HORVU.MOREX.r3.5HG0513530.1	0.00315071	0.0032769	0.961491	purifying selection
Horvu_OUH_6H01G171900.1	HORVU.MOREX.r3.6HG0568300.1	0.00146861	0.00961167	0.152794	purifying selection
Horvu_OUH_7H01G015600.1	HORVU.MOREX.r3.7HG0636950.1	0.00366553	0.0120697	0.303698	purifying selection
Horvu_OUH_7H01G471300.1	HORVU.MOREX.r3.7HG0717740.1	0.00162426	0.00514141	0.315917	purifying selection
Horvu_OUH_7H01G631600.1	HORVU.MOREX.r3.7HG0744200.1	NA	0.00478089	0
Table S7b. Ka/Ks ratios of TALE orthologous pairs between cultivated (Akashinriki) and cultivated (Morex) barley.
Orthologus pair		Ka	Ks	Ka/Ks	Selective pressure
Gene ID in Akashinriki genome	Gene ID in Morex genome
Horvu_AKASHIN_1H01G091900.1	HORVU.MOREX.r3.1HG0016370.1	NaN	NaN	NaN	NaN
Horvu_AKASHIN_1H01G298400.1	HORVU.MOREX.r3.1HG0052320.1	0.002981	0.00458542	0.650104	purifying selection
Horvu_AKASHIN_1H01G445600.1	HORVU.MOREX.r3.1HG0073900.1	0.000758054	0.00727867	0.104147	purifying selection
Horvu_AKASHIN_2H01G348700.1	HORVU.MOREX.r3.2HG0154270.1	NaN	NaN	NaN	NaN
Horvu_AKASHIN_3H01G509700.1	HORVU.MOREX.r3.3HG0302040.1	0	0.00929524	0
Horvu_AKASHIN_4H01G018400.1	HORVU.MOREX.r3.4HG0333990.1	0.00137112	0.0133337	0.102831	purifying selection
Horvu_AKASHIN_4H01G018800.1	HORVU.MOREX.r3.4HG0334040.1	0.00124611	NaN	NaN	NaN
Horvu_AKASHIN_4H01G021400.1	HORVU.MOREX.r3.4HG0334350.1	0.0066534	0.0039139	1.69994	positvie selection
Horvu_AKASHIN_4H01G021500.1	HORVU.MOREX.r3.4HG0334360.1	0.00067904	0.00938979	0.0723169	purifying selection
Horvu_AKASHIN_4H01G056300.1	HORVU.MOREX.r3.4HG0339120.1	NaN	NaN	NaN	NaN
Horvu_AKASHIN_4H01G060600.1	HORVU.MOREX.r3.4HG0339810.1	0.00220781	0.0101596	0.217313	purifying selection
Horvu_AKASHIN_4H01G131400.1	HORVU.MOREX.r3.4HG0350220.1	0.000669046	0.00205339	0.325825	purifying selection
Horvu_AKASHIN_4H01G412700.1	HORVU.MOREX.r3.4HG0402730.1	NaN	NaN	NaN	NaN
Horvu_AKASHIN_4H01G484400.1	HORVU.MOREX.r3.4HG0412330.1	0.00142416	0.00903625	0.157606	purifying selection
Horvu_AKASHIN_4H01G484700.1	HORVU.MOREX.r3.4HG0412370.1	NaN	NaN	NaN	NaN
Horvu_AKASHIN_5H01G007500.1	HORVU.MOREX.r3.5HG0420480.1	0.000703647	0.0222147	0.0316748	purifying selection
Horvu_AKASHIN_5H01G550800.1	HORVU.MOREX.r3.5HG0513530.1	NaN	NaN	NaN	NaN
Horvu_AKASHIN_6H01G172300.1	HORVU.MOREX.r3.6HG0568300.1	NaN	NaN	NaN	NaN
Horvu_AKASHIN_7H01G013200.1	HORVU.MOREX.r3.7HG0636950.1	0.0260997	0.109607	0.23812	purifying selection
Horvu_AKASHIN_7H01G480300.1	HORVU.MOREX.r3.7HG0717740.1	0.00162955	0.00516798	0.315317	purifying selection
Horvu_AKASHIN_7H01G648400.1	HORVU.MOREX.r3.7HG0744200.1	NaN	NaN	NaN	NaN
Table S7c. Ka/Ks ratios of TALE orthologous pairs between cultivated (Golden_Promise) and cultivated (Morex) barley.
Orthologus pair		Ka	Ks	Ka/Ks	Selective pressure
Gene ID in Golden_Promise genome	Gene ID in Morex genome
Horvu_GOLDEN_1H01G072600.1	HORVU.MOREX.r3.1HG0016370.1	NA	NA	NA	NA
Horvu_GOLDEN_1H01G261400.1	HORVU.MOREX.r3.1HG0052320.1	NA	NA	NA	NA
Horvu_GOLDEN_1H01G398600.1	HORVU.MOREX.r3.1HG0073900.1	NA	NA	NA	NA
Horvu_GOLDEN_2H01G319600.1	HORVU.MOREX.r3.2HG0154270.1	NA	NA	NA	NA
Horvu_GOLDEN_3H01G483500.1	HORVU.MOREX.r3.3HG0302040.1	NA	NA	NA	NA
Horvu_GOLDEN_4H01G014800.1	HORVU.MOREX.r3.4HG0333990.1	0.00136364	0.0132162	0.103179	purifying selection
Horvu_GOLDEN_4H01G015100.1	HORVU.MOREX.r3.4HG0334040.1	0.00123967	NA	NA	NA
Horvu_GOLDEN_4H01G017200.1	HORVU.MOREX.r3.4HG0334350.1	NA	NA	NA	NA
Horvu_GOLDEN_4H01G017300.1	HORVU.MOREX.r3.4HG0334360.1	NA	NA	NA	NA
Horvu_GOLDEN_4H01G049500.1	HORVU.MOREX.r3.4HG0339120.1	NA	NA	NA	NA
Horvu_GOLDEN_4H01G052500.1	HORVU.MOREX.r3.4HG0339810.1	0.00109674	0.0169667	0.064641	purifying selection
Horvu_GOLDEN_4H01G120000.1	HORVU.MOREX.r3.4HG0350220.1	NA	NA	NA	NA
Horvu_GOLDEN_4H01G388700.1	HORVU.MOREX.r3.4HG0402730.1	0.00224635	0.0141015	0.159299	purifying selection
Horvu_GOLDEN_4H01G453400.1	HORVU.MOREX.r3.4HG0412330.1	NA	NA	NA	NA
Horvu_GOLDEN_4H01G453700.1	HORVU.MOREX.r3.4HG0412370.1	NA	NA	NA	NA
Horvu_GOLDEN_5H01G518300.1	HORVU.MOREX.r3.5HG0513530.1	0.00129758	0.00418411	0.31012	purifying selection
Horvu_GOLDEN_6H01G157900.1	HORVU.MOREX.r3.6HG0568300.1	NA	0.0047828	0
Horvu_GOLDEN_7H01G014900.1	HORVU.MOREX.r3.7HG0636950.1	0.0165944	0.0274212	0.605166	purifying selection
Horvu_GOLDEN_7H01G452300.1	HORVU.MOREX.r3.7HG0717740.1	NA	NA	NA	NA
Horvu_GOLDEN_7H01G606000.1	HORVU.MOREX.r3.7HG0744200.1	0.00146163	0.00962323	0.151886	purifying selection
Table S7d. Ka/Ks ratios of TALE orthologous pairs between wild (B1K-04-12) and cultivated (Morex) barley.
Orthologus pair		Ka	Ks	Ka/Ks	Selective pressure
Gene ID in B1K-04-12 genome	Gene ID in Morex genome
Horvu_FT11_1H01G102200.1	HORVU.MOREX.r3.1HG0016370.1	NA	NA	NA	NA
Horvu_FT11_1H01G308800.1	HORVU.MOREX.r3.1HG0052320.1	0.00148405	NA	NA	NA
Horvu_FT11_1H01G454500.1	HORVU.MOREX.r3.1HG0073900.1	0.00151229	NA	NA	NA
Horvu_FT11_2H01G353900.1	HORVU.MOREX.r3.2HG0154270.1	NA	0.00407333	0
Horvu_FT11_3H01G521600.1	HORVU.MOREX.r3.3HG0302040.1	NA	0.0116281	0
Horvu_FT11_4H01G021300.1	HORVU.MOREX.r3.4HG0333990.1	0.00136364	0.0132162	0.103179	purifying selection
Horvu_FT11_4H01G021600.1	HORVU.MOREX.r3.4HG0334040.1	0.00248139	0.00398407	0.622828	purifying selection
Horvu_FT11_4H01G023700.1	HORVU.MOREX.r3.4HG0334350.1	0.00524707	NA	NA	NA
Horvu_FT11_4H01G023900.1	HORVU.MOREX.r3.4HG0334360.1	NA	0.00933501	0
Horvu_FT11_4H01G059900.1	HORVU.MOREX.r3.4HG0339120.1	0.00119904	NA	NA	NA
Horvu_FT11_4H01G064500.1	HORVU.MOREX.r3.4HG0339810.1	0.00218918	0.0135177	0.16195	purifying selection
Horvu_FT11_4H01G138200.1	HORVU.MOREX.r3.4HG0350220.1	0.000666371	0.0040872	0.163038	purifying selection
Horvu_FT11_4H01G420000.1	HORVU.MOREX.r3.4HG0402730.1	NA	0.00701213	0
Horvu_FT11_4H01G489300.1	HORVU.MOREX.r3.4HG0412330.1	0.00284293	0.00899561	0.316035	purifying selection
Horvu_FT11_4H01G489600.1	HORVU.MOREX.r3.4HG0412370.1	NA	NA	NA	NA
Horvu_FT11_5H01G008000.1	HORVU.MOREX.r3.5HG0420480.1	0.00210699	0.0246025	0.0856414	purifying selection
Horvu_FT11_5H01G564600.1	HORVU.MOREX.r3.5HG0513530.1	0.00104877	0.00987398	0.106215	purifying selection
Horvu_FT11_6H01G182800.1	HORVU.MOREX.r3.6HG0568300.1	0.00146861	0.00961167	0.152794	purifying selection
Horvu_FT11_7H01G020400.1	HORVU.MOREX.r3.7HG0636950.1	0.0110381	0.0180822	0.610437	purifying selection
Horvu_FT11_7H01G483900.1	HORVU.MOREX.r3.7HG0717740.1	0.00162404	NA	NA	NA
Horvu_FT11_7H01G655600.1	HORVU.MOREX.r3.7HG0744200.1	0.00146306	0.00478089	0.306022	purifying selection
