# Supplementary material for: Genome-wide identification, characterization, and evolutionary analysis of the barley TALE gene family and its expression profiles in response to exogenous hormones
Source: Front Plant Sci. 2024 Jun 27;15:1421702. doi: 10.3389/fpls.2024.1421702 (PMC11236544; doi:10.3389/fpls.2024.1421702)
Supplement: Supplementary file 8 [file Table_8.xlsx]

## Sheet: Table S8
Table S8 predicted protein-protein interactions between Hordeum vulgare and Arabidopsis thaliana by maping barley genes with Arabidopsis gene homology
#node1	node2	node1_barley_id	node2_barley_id	neighborhood_on_chromosome	gene_fusion	phylogenetic_cooccurrence	homology	coexpression	experimentally_determined_interaction	database_annotated	automated_textmining	combined_score
AG	SHP1	AG	SHP1	0	0	0	0.951	0	0.745	0	0.933	0.756
AG	BEL1	AG	HvBELL11	0	0	0	0	0	0.522	0	0.767	0.884
AGL8	IND	AGL8	IND	0	0	0	0	0	0	0	0.901	0.901
AGL8	RPL	AGL8	RPL	0	0	0	0	0.055	0.082	0	0.874	0.881
AGL8	ALC	AGL8	ALC	0	0	0	0	0	0	0	0.9	0.9
ALC	SHP2	ALC	SHP2	0	0	0	0	0	0	0	0.856	0.856
ALC	SHP1	ALC	SHP1	0	0	0	0	0	0	0	0.909	0.909
ALC	RPL	ALC	RPL	0	0	0	0	0	0	0	0.849	0.849
AS1	KNAT6	AS1	HvKNOX1	0	0	0	0	0.054	0	0	0.877	0.878
AS1	STM	AS1	STM	0	0	0	0	0.079	0	0	0.891	0.895
AS1	AS2	AS1	AS2	0	0	0	0	0	0.83	0	0.996	0.999
AS1	KNAT1	AS1	HvKNOX5	0	0	0	0	0.102	0	0	0.952	0.955
AS2	KNAT6	AS2	HvKNOX1	0	0	0	0	0	0	0	0.874	0.874
AS2	STM	AS2	STM	0	0	0	0	0.05	0	0	0.774	0.776
AS2	KNAT1	AS2	HvKNOX5	0	0	0	0	0	0	0	0.936	0.936
ATH1	STM	HvBELL12	STM	0	0	0	0.57	0	0.937	0	0.43	0.947
ATH1	KNAT1	HvBELL12	HvKNOX5	0	0	0	0.567	0	0.749	0	0.593	0.811
AtMYB103	KNAT6	AtMYB103	HvKNOX1	0	0	0	0	0.042	0	0	0.75	0.75
AtMYB103	NAC010	AtMYB103	NAC010	0	0	0	0	0.164	0	0	0.908	0.919
AtMYB103	NAC012	AtMYB103	NAC012	0	0	0	0	0	0	0	0.901	0.901
AtMYB103	KNAT7	AtMYB103	HvKNOX6	0	0	0	0	0.078	0	0	0.849	0.854
AtMYB103	NAC073	AtMYB103	NAC073	0	0	0	0	0.175	0	0	0.903	0.916
BEL1	OFP4	HvBELL11	OFP4	0	0	0	0	0	0.5	0	0.593	0.787
BEL1	STM	HvBELL11	STM	0	0	0	0.576	0	0.961	0	0.713	0.972
BEL1	KNAT1	HvBELL11	HvKNOX5	0	0	0	0.573	0	0.966	0	0.887	0.979
BEL1	OFP5	HvBELL11	OFP5	0	0	0	0	0.109	0.5	0	0.486	0.751
BEL1	PRHA	HvBELL11	PRHA	0	0	0	0	0.051	0	0	0.848	0.849
BEL1	OFP1	HvBELL11	OFP1	0	0	0	0	0	0.5	0	0.588	0.785
BLH1	OFP4	HvBELL7	OFP4	0	0	0	0	0	0.5	0	0.723	0.855
BLH1	OFP1	HvBELL7	OFP1	0	0	0	0	0	0.49	0	0.868	0.93
BLH1	OFP5	HvBELL7	OFP5	0	0	0	0	0.057	0.49	0	0.94	0.969
BLH7	KNAT7	HvBELL5	HvKNOX6	0	0	0	0.596	0	0.914	0	0.183	0.919
BLH7	KNAT1	HvBELL5	HvKNOX5	0	0	0	0.573	0	0.848	0	0.314	0.866
IND	SHP2	IND	SHP2	0	0	0	0	0	0	0	0.904	0.904
IND	SHP1	IND	SHP1	0	0	0	0	0	0	0	0.935	0.935
IND	RPL	IND	RPL	0	0	0	0	0	0	0	0.908	0.908
KNAT1	KNAT7	HvKNOX5	HvKNOX6	0	0	0	0.758	0	0.914	0	0.84	0.931
KNAT1	OFP1	HvKNOX5	OFP1	0	0	0	0	0	0.49	0	0.46	0.712
KNAT1	RPL	HvKNOX5	RPL	0	0	0	0.576	0	0.824	0	0.932	0.893
KNAT6	RPL	HvKNOX1	RPL	0	0	0	0.596	0	0.75	0	0.807	0.83
KNAT7	OFP4	HvKNOX6	OFP4	0	0	0	0	0	0.748	0	0.974	0.993
KNAT7	NAC010	HvKNOX6	NAC010	0	0	0	0	0.114	0	0	0.877	0.886
KNAT7	NAC012	HvKNOX6	NAC012	0	0	0	0	0.051	0	0	0.847	0.848
KNAT7	MYB75	HvKNOX6	MYB75	0	0	0	0	0.042	0.748	0	0.982	0.995
KNAT7	OFP5	HvKNOX6	OFP5	0	0	0	0	0	0	0	0.827	0.827
KNAT7	MYB83	HvKNOX6	MYB83	0	0	0	0	0.042	0	0	0.849	0.849
KNAT7	NAC073	HvKNOX6	NAC073	0	0	0	0	0.061	0	0	0.871	0.873
KNAT7	MYB46	HvKNOX6	MYB46	0	0	0	0	0.086	0	0	0.878	0.884
KNAT7	OFP1	HvKNOX6	OFP1	0	0	0	0	0	0.748	0	0.81	0.95
MYB46	NAC010	MYB46	NAC010	0	0	0	0	0	0	0	0.901	0.901
MYB46	NAC012	MYB46	NAC012	0	0	0	0	0	0	0	0.961	0.961
MYB46	NAC073	MYB46	NAC073	0	0	0	0	0.097	0	0	0.901	0.906
MYB83	NAC010	MYB83	NAC010	0	0	0	0	0	0	0	0.874	0.874
MYB83	NAC012	MYB83	NAC012	0	0	0	0	0	0	0	0.954	0.954
MYB83	NAC073	MYB83	NAC073	0	0	0	0	0.054	0	0	0.9	0.901
RPL	STM	RPL	STM	0	0	0	0.58	0.059	0.823	0	0.863	0.888
RPL	SHP2	RPL	SHP2	0	0	0	0	0	0.082	0	0.847	0.853
RPL	SHP1	RPL	SHP1	0	0	0	0	0	0.082	0	0.872	0.877
