# Supplementary material for: Genome-wide identification, characterization, and evolutionary analysis of the barley TALE gene family and its expression profiles in response to exogenous hormones
Source: Front Plant Sci. 2024 Jun 27;15:1421702. doi: 10.3389/fpls.2024.1421702 (PMC11236544; doi:10.3389/fpls.2024.1421702)
Supplement: Supplementary file 9 [file Table_9.xlsx]

## Sheet: Table S9
Table S9 Confidence score of HvKNOX5-HvKNOX6 and HvKNOX5-HvBELL11 Complexes.
Complex	Protein name	Sequence 1	Structure score	Three-dimensional structure color	Protein name	Sequence 2	Structure score	Three-dimensional structure color	Confidence score
HvKNOX5-HvKNOX6	HvKNOX5	MEEIGHHFGLGATAHGQHHSQLPWGSSPLSAVISPPPQQQQQHQQQSAGYLAHSPLSLNTAPPGVSHGGGSGCSNPVLQLANGSLLEACAKAAKEPSSSSYAADVEAIKAKIISHPHYSSLLAAYLDCQKVGAPPEVSARLTAVAQDLELRQRTALGGLGTATEPELDQFMEAYHEMLVKYREELTRPLQEAMEFLRRVETQLNSLSISGRSLRNILSTGSSEEDQEGSGGETELPEIDAHGVDQELKHHLLKKYSGYLSSLKQELSKKKKKGKLPKEARQQLLSWWEMHYKWPYPSESQKVALAESTGLDLKQINNWFINQRKRHWKPTDEMQFVMMDAYHPPNAAFYMDGHFVNDSGLYRFG	0.6613	Red	HvKNOX6	MRSMQGVGDHGGGMEMSFGGGGGGGGECSSSSAAAVAVAAASAAEAEERQLLKGEMAVHPLCEQLVAAHVGCLRVATPIDHLPLIDAQLAQSNGLLHSYAAHHRPFLSPHDKQELDSFLAQYLMLLCSFREQLQQHVRVHAVEAVMACREIEQSLQDLTGASLEEGTGATMSEDEDEGPLMIMEAAPLDMSSNGHDMMGFGPLVPTDTERSLMERVRQELKIELKQGFKSRIGDVREEILRKRRAGKLPGDTTTILKQWWQEHAKWPYPTEDDKAKLVEETGLQLKQINNWFINQRKRNWHNNSQTSTLKSKRKR	0.7569	purple	0.9775
HvKNOX5-HvBELL11	HvBELL11	MMASHEPHHHLLGFSSSSPVTPNPAAMAMAFDHHGLFAPLQEDMPPRSGGDRPWPPHVSMLSLDNTASQHELQPFTVAPPSMMTMQQQSFWLNSSRYLGPARELLSEFCNLEGDAMNRGATMQAPKLDSDKSPACGPWGANPSVSSMDYMALERRKTRLLSMVEEVDRCYRRYREKMRATEMSFDEVAGMGAAQVYTKLAMRAMSRHFRCLRDALVGQIRTLKKSMGESRDADGMLAAPGASKGDTPRLRVVDQCLRRQRAFQQYGGAAAIESCPWRPQRGLPERAVAVLRSWLFEHFLHPYPNDVDKHILARQSGLSRSQVSNWFINARVRLWKPMIEEMYAEETIQHDDNGASDGRAEPSPADHQKNKLAAWTKVATIRDESCHRFSSTNNPSGCFI…	0.5673	Red	HvKNOX5	MEEIGHHFGLGATAHGQHHSQLPWGSSPLSAVISPPPQQQQQHQQQSAGYLAHSPLSLNTAPPGVSHGGGSGCSNPVLQLANGSLLEACAKAAKEPSSSSYAADVEAIKAKIISHPHYSSLLAAYLDCQKVGAPPEVSARLTAVAQDLELRQRTALGGLGTATEPELDQFMEAYHEMLVKYREELTRPLQEAMEFLRRVETQLNSLSISGRSLRNILSTGSSEEDQEGSGGETELPEIDAHGVDQELKHHLLKKYSGYLSSLKQELSKKKKKGKLPKEARQQLLSWWEMHYKWPYPSESQKVALAESTGLDLKQINNWFINQRKRHWKPTDEMQFVMMDAYHPPNAAFYMDGHFVNDSGLYRFG	0.6613	purple	0.9763
