# Supplementary material for: Genome-wide identification, characterization, and evolutionary analysis of the barley TALE gene family and its expression profiles in response to exogenous hormones
Source: Front Plant Sci. 2024 Jun 27;15:1421702. doi: 10.3389/fpls.2024.1421702 (PMC11236544; doi:10.3389/fpls.2024.1421702)
Supplement: Supplementary file 10 [file Table_10.xls]

## Sheet: Table S10
Table S10 The 2000 bp upstream sequences from gene initiation codons of HvTALE genes.
Gene name	Gene ID	Upstream 2000 bp sequence
HvKNOX1	HORVU.MOREX.r3.1HG0016370.1	CACTAAGCCACGACCATATAATAGGTGGCAGGAGCTTGCCGAGAACGCACCCCCGCTCGC CACCTAAGGCCGCATTTATGGCACTTGTCTTAAGTGCCAGAGTTAGGTATGATAACACTA TTATCTATCTGACCATGACTGTTTGCCGTTGTGGATGCCCCTTGAGCTATAAAGGAGGTC CAAGGCAACCTAACAAAGGATTCAGACACTTGGAGATTCGACACTTGATAGATTCGGGCC ACCAGGGGGCTAGAACCAAGTGTATTTATACGTACGGGATAGCTCTTCGCGGCAACCCTT GCCGGGGCAGAACTCCGTGCGAACTTCATCTTCCTCAATCAATCCACCAAAGCAGGAGTA GGGTTTTAGGCTTTACAGCGGCCCGAACCTGGA…
HvKNOX2	HORVU.MOREX.r3.2HG0154270.1	TGACCACATACTGTTTCCATACAACTTCAGGTGAGAGCCTTTACTCTGTTGTGTCCATTC ACTTATAAGTGTAATTGATAAGTTACTGACACACACACACACACACATATATATATATAT ATGTATATATATAAATATATGTATATATATATATACACACATGTGCAGCTTCCATTGGAT TCTGTTGGACATTCAAATTGATAAGGGAAGAGTTGATGCCTTCGACCCATTATCGAGACC CTTGGAACAGTTCCAAAGCCTGTAGGACATGCTCCAAGGGTAATTTTAATCATTCTTGCG CTCTATCGGTCTCTCTCGATGATTTTCTGATATATCAATTAATGAAAAACTTAGCAAATC ATTATCCTTGTCGGGCAGGGTTTGGAAGCGGTT…
HvKNOX3	HORVU.MOREX.r3.4HG0333990.1	TCTCGACGAGATGCGGTGTGAACTTCTAGCTGAGGTGTTGTGCCTTTCTGAACTGCTGTT GCGGTATTTATTACCATCTCTACAGTGCTGGCCTTTTTTTGAAAACGAAAGGGTCATAGT GGCTGAAAGGCACCCCTGTGGAGAAGAAGTTTACGCATTTGCCATCAGTATGAACTCCAA TTCAAACTTTGCCATTGTCTTGTTTTCCAGCCATTGTGAAGTTTGCTTTCTTGCGGATAA ACCAGGGAGTTTTATTCAATCACTGTAAGGTTACAATCAGCCAACAAAAGATGCTCGATA CCAACCGGAAAACCTGAAATAAATTTAGAAAAATGCAAACAAGGGTGTCAACTTTAGAAC TTGTATTCTGCTAGGCTGGAGATACCACTGTCC…
HvKNOX4	HORVU.MOREX.r3.4HG0334040.1	ATTGCATTTCCTCTACATGCTTTGAGCAAGAAAATGCACCCTTTGCTTGGGGACCATCAC AAGACAGTGCTTTTCATGAGCTTAAGAACTTGCTTACTCACGCACCATTGCTTGCCTTAT CCAACTTTGATAAAACTTTTGAAGTGCGTTGTGACGCTAGTGGTAATGGCATAGGTGGCG TGCTCATGCAAGTCAAACGCATGCGCTCAACTTAACTATCTCATATATGACAAAGAATTG TATGCTTTAGTGAGAGTTTTGCATGTTTGGGAACATTATCTACGACCCCATGAATTTTTC ATTCATACCGACCATGAAATATTGAAATACTATAAGGGTCAAACCAAGTTGAACAAGCGG CATGCTAAATGGAGTGAATTCATTGAATCATTT…
HvKNOX5	HORVU.MOREX.r3.4HG0339120.1	ACAACCAATTGTTTTGAATCAACTTTGCTAGTGAAGCTTAATCTGGATTCAACATTATCT TTAAAAAAATTATGCACGAGTGTGTGATAAAGAGCATTCCACGTTGATGTTACATAGTAT TACATGTAAATCAACTCCACACTCGTTCCGAGTAATACCCATGGTCAGCTCAATTTTTGT GCAATTGCCTCAAGTATGCAAAGCGATCCCACGGGTGATTCGAATCGAATCATCAAAACT AAAACACATAAGGACGCGGAATCAGTTTTGCAAGACCAACTGCAACGGAGCGATCTATTT CGTCCATTCATGTCTATTTTACGTTTGATTTGTATCTGTTCGGACCCATTTTAGAACCAA ATTTAAGTCATATTCATGTCCAAGGCGAATATA…
HvKNOX6	HORVU.MOREX.r3.4HG0412370.1	AAGAGGGTTTTAGGTCTACCAACTGGTGGTTAGGGGACTAATACGTCTTAACAGATGGCA TCACCTACTGAAAGTTTTTCCGATTGGTGCCCTCGCAATCAAGGCGCCCGGGAGAATCAG CTACAAATGGCAACTTGGGGATGCTTTTCAGCCAAAAACAACGCCCAACAAGTGAGGAGG GTGATGGACCTGCTTTTCTTTTCTGTGCACTGAGTGGACTAACTGAACCGAACTGCCCAA CAAGTATGCTTGCTGCAAGGTCACTCAAAACTGGCAAGAATCTACGCGTTTTTATAGTAG CATAAAAGCGAGGGCTCCATTTTTTTCCCCCCTCGCTCCGTTCGTCAAATTTGAAATTCT GAATTGTCTAATTGTTCAGAAGGAAAATTAAAA…
HvKNOX7	HORVU.MOREX.r3.5HG0513530.1	AAATATAAGTCTTTTAAAAGATTTTACTAGTGGACTACGTACGAAACAAAATAAGTGAAT GTACACTCTAAAATATGTCTATATACATCCGTATGTAGTTTTCTAATGAAATCTCTAAAA AAAACTTATATTTAGGAACGGAGGGAGTACTCGCCCCTCAATCACACGGATCACATATTC CAGCACAACATGCACAGGGAGTGCCTCCGTTTTTATTTACTCAGCATTTTAGAGTTAACC GAAATCAAACTTCATAAAGTTTGATCAAGTTTATAGAATTGAATCTATATGATGTAAAAG TACATTCAATAATGAATTTAATGATATTAACTTGTTACCGTATATGTTAATATTTTTAGG GGGGCTGCTACGCATCCACCGGCGGATGTTTGG…
HvKNOX8	HORVU.MOREX.r3.6HG0568300.1	CGTGACGCTCCCAATCTTGGAAGCGCTGAGGAGGCGGAACGATGGAGAAATTCGCGATTC CAGAAAGTCTGCGAGGGTTTCCTCACGGATCTCTAAATATAGACCAAAGGAGGGCACTAG AGGAGGTGGGACCCACCCAAACGACCTCCTGTCGCGGCCTAGGGCCTGGCCGCGCCAGCA GGCCGCATCGGAGGCCCCTGGCCCCCCTCTGGCCCTCCTTCGGTGACCCCGAAGCTTTTG TTTCGCTGATTTTTTATATATTTTTCTGGATTTTTTCGGGCTTCCAAAAATTGGGTAAAA GCCCGTGCAAAATAGACATCAGCACACAGAAACTGTCACCGGGTGCAATGAGTTAGTAGG TTAGTCCAAATATGTGTAAAATGATATAAAAGT…
HvKNOX9	HORVU.MOREX.r3.7HG0744200.1	GTAGCAACAATACAAATATGTGTCTCGCTACTAATGGTGTCACAGAGTGAGGGCACCGCA ATATTGGACCTACTACTATGCATCACTTCCTATGAAGATATACTCATCAACTTGCCAAAG AAAACTCATAGATCGGAAGGCATATATAGCTACATGAAATCACACATAATAAATCTATGA ATAGACCCAATTACTTTCAATGAATAATCCAATCATAAACTCACAATTCATCGGATCCCA ACAAACACACCGCAAAGATTACATCGAATAGGTCTTCAAAGAGATAATTGTATTGTAGAG AGAGAGGGGGGGAGGGAGAAAGGGAGGGAGTAAGAGAGAGAGGGACAGGGCAGAGGAGGG AGGCAGAGGGAGAGAGAGGGGGGAAAGGGAGGG…
HvBELL1	HORVU.MOREX.r3.1HG0052320.1	TTATTGCCTCTAGGGCATATTTCCAACATCCATGACATGCTGAGATCCCAGATTTCTCGC ACTTTTCCTTGGAGCTTGTACATGCCCCCAAACCTTCTTCTTCTTCCCTTTCCTAGCATC ACCCCGAGTGGTATTAGTATCCTCCTTTGTTTCTTCTACTCCCATCTGACTGAAATCAGG CATGATGTCATCTGGAAGACAACTATCATCCAGATCAGAGCTCATCTCCTCATTGTCCCT GCCCATCAAATCCACACTGAGAGAAATTTTATGTGGCATGTCCTCATCAACCCGCTGGAG CCCGGTGAAAATGAATTTTGTAGCCTCCCTAACATGTTCCTTCCTTGGCATCATAGACCC ACAGTCCAACCCCTTTTCAAGCCTTGGAAGCCC…
HvBELL2	HORVU.MOREX.r3.1HG0073900.1	GAATGCAAGAGACTAGCCCTCTCTCAAGTTGAGCTTTATCACAAGTAGTGTTTATAGAAC AAGCATCAACATGAGTAACAATAGAGGAGTTATGGTAACTAGGAACTTGAAATATGTGGC TTGAAGTTCCTCGTGTAACTTGGTGAGTTTGAAGAGATCACATGTGACAGATTGTAGCCA TTCACAAGGTACTCAGAATTTCAATTAAGTTTTGCATGTTCGGCTTCAATTAGTTCTTGC GAAGCTCTAAAACCATTTGCCACCTCTAGAGACTTTTCATAAGAAACTATTTTTTTAGGA GATTTAGTTGTCAAGAGTTTCATTTTTAGCTCTCTCTTCGTAGAGGCGTGATGTGTTTCA CATTTTCCTTTTTTCTTAATGTTGAGGGTCTTC…
HvBELL3	HORVU.MOREX.r3.3HG0302040.1	CTGTGGTCACTTTGATGTCAAGGATCTGGGGGCTCTCCATTGCTTTCTTGGCTTGGAAGT TTCACGGTCCTTTGCTGGCCTCACTCTTACTCAGCATAAGTACTCCTTGGACCTGCTATG TCGTGCAGGTATGTTGCGTTGCAAACATGCTACCACTCCTATGTCTGCGATAGATCGGTT ATCAGCTTTGGATGGTGACTTGCCCCCTTCCGATGATGCTACTGAGTACCACCGTCGTGT TGTTGGAGCTTTGTAGTACTTGACTATTACACGACCTGATATCTCTTATGAAGTCAATCG TGTATGCGGGTTTCTTCATGCTCCACGGACTTCACACTGGTCAGCTGTGAAGCGTATCTT GCGGTATCTCTCTCACACTATCTCCTTCGGTTT…
HvBELL4	HORVU.MOREX.r3.4HG0334350.1	TCTTGTTTCATTCTAATTGCAAAATTTCGTCAACAAATGTCACAAGCTGGTGGGCCTCCT TGGATGCGCTACCTCTACTGATGCTTATGCTCTTGCAGCCCCGATGCATCTTGCTTCATC GATCCATGCTGCCTCGTTGTCTTGGGTGGTTGGAGAGGACGAGGAGGAGTATGAGGAGGA CGATGATGTGGAAGAAGCTGGAGAGGAAGAAGGTGAAGATGAAGGAGACGACAAGGAGCA AGCAGAAGAAGAACATGAGGAAGAACAGGAACAGAGCAATGAGGAGGAGGAGTACGACGA GGATTACGGACCTCCACCAACTCAGGCCACCCAGGATAAGAAGGGGGGGAAGAAGCCCAA CAAGGATTGGGCAAGTCCATCCCCGTTTCAGAA…
HvBELL5	HORVU.MOREX.r3.4HG0334360.1	GAGAGAGGGAGAGAGACAGAGAGAGGAGCAAAGATTCACCGATTTTCTTTCTCCTCTCCG CCCCTCGCCCCCCTCTCTCTCCTTCCGCTATCCCCAAGGTCAGCTCGTGACAGCAATCGT TCTGCCGGCCGCTGCCTGCCCCCCACGAGGAGCGCGCCGCCGTCAGGTCGCCCTCCCTTT CCCCAATATTCTATCCCCCTCTCCTCTCCGCATCATTGCGCCCCCTCCGCTGGCCGCGGC GGCGGCGGCGGCGGCAGGGGCGGAAATTCCTCCCTTTGACGCGTGATTTTGCTGCTCCGG TTCTTGCTGCTGCTGCTGCTTCTTTGCTTCGGGGAATTGGGGTGTCTGATCTGAGTGGGT GCAACTGCAACCGGGACAACCGATCCTTTTTCT…
HvBELL6	HORVU.MOREX.r3.4HG0339810.1	AAGGCACGCACGCACGCACGCGAGCTAGCTAGCTAGCACACCAAGCCTCCAACCCAACCA GGCCCAGGCAGGCTCCACGGCCCAGCCACCTCATCTTCTCTTCCCTTTTAAGCCCCCCTA ATTAAGAAAATGACTAACCTACCCCTCTCGGTCTCGCGATGGAGAAAAGTCAGAGACGGC CGGGACAAATGTGGCCTCCTCCTCCTCCGTTATGCGTCTTGTTCTCCGTCTCTCTTTCTC AACCGCCTCTTAATTGCCCCACTGTTAACGCTACAAAAATCAAGCCCTTTCTCAACCCAA AGAAGAAGAAGAAAATATCAAGCTCGAGTTAATCAAGTAAGTACATCGGGTCAACACGGA CACAAGCAATAAAAAAAGGGTACCCCTACCGGT…
HvBELL7	HORVU.MOREX.r3.4HG0350220.1	AAATTAGGCAATTGCTTTCTTTTATGGAAAAGGCAGCGAACTTCAACATCAAATGCCCTG AACCTTGAGGAGGAATTCCTAACGATGCAGCAACGGTGACCGAGTCGAGGGACGAGACCT CATTACAGTGGTTAGGGTAGCAAGGTGAAGCTAGTGGTGGCACGGCAAAAGTGATGGAGA AGCAGAAGAAGGAGGGATTGCCGAAGGAGTTAAGAGTTAGGATCGACGATTCAGCAGGTG CGAAGAGGGTACAAGCCAGCAACGTGACACCGTTGATTGTGGAGAACTGCAGCCAAGGAA GGAGGCATTACTAGAGAGATTCACCAGGGTCGGAGGGACTTTAGATGGAAGGCCTGATCT GGCAGCGACGATAACCACTAGACATGATGAGCT…
HvBELL8	HORVU.MOREX.r3.4HG0402730.1	AAGAGGGTTTTAGGTCTACCAACTGGTGGTTAGGGGACTAATACGTCTTAACAGATGGCA TCACCTACTGAAAGTTTTTCCGATTGGTGCCCTCGCAATCAAGGCGCCCGGGAGAATCAG CTACAAATGGCAACTTGGGGATGCTTTTCAGCCAAAAACAACGCCCAACAAGTGAGGAGG GTGATGGACCTGCTTTTCTTTTCTGTGCACTGAGTGGACTAACTGAACCGAACTGCCCAA CAAGTATGCTTGCTGCAAGGTCACTCAAAACTGGCAAGAATCTACGCGTTTTTATAGTAG CATAAAAGCGAGGGCTCCATTTTTTTCCCCCCTCGCTCCGTTCGTCAAATTTGAAATTCT GAATTGTCTAATTGTTCAGAAGGAAAATTAAAA…
HvBELL9	HORVU.MOREX.r3.4HG0412330.1	AAAAAGTGATGGTAAATAGTACTCCCTGTGTAAACTAATATAAAAGTGTTTATAGACATT AAAATAGTGATCCAAACACGTTTATATTAATTTACGGAAGAAGTAGTACTAGACAACTTC GAAATATCAGCATATTGTGTAGTCTATAGTTTATGCGCATGCATGACACATTTTCTCCTC TTTTAGTTGCTTCATCCGGAACAGATAAAATACGTATTATTCCTACATATGCAAAGAACA GTCGATTTCCTTACGTAGAAACATCTGTTGTATCCTCCCGCGGGGACAACGATCAACTTC AACAAATGTATCACATCCGATCCTAGAGCTATTTGTGTATACAAAGAGGTGCTTCCATCT TGCAGTCCCACTAGAAGAAAACGCTGTCCAAAA…
HvBELL10	HORVU.MOREX.r3.5HG0420480.1	GTGCTGCTGTGGTGTTACTGGGTGGGTGGTCTCCCTGACCTCACCCCCTTCTTTTCATTT ATTTATTTAGGCACAAGCACAGTAGATAGAGAGAGGGAGGGGGAAGAAACAGAGGAGGAG AGGGAGAAAGGGAGGAGCTTTTTTTCCCTCCTCCTTCTTCTTCCTGTGCTTCTTTTGAGC TCTGGTTTTTTGGGTATTTTAATCCTGGGATCTGATTTTGTCCCCATATTGGGGAGGATC CATTATCTTTCTCCCCACCCCTCTCCCCCTCTATCTTTCTCTCTCTCTCCCTCCATAGCC CGCCTGCTGGTGGAAGAGAAGATCAGCTCTGGATGCAACCTGCTCCTCCTCCTTCTTCTT CTTCCTCCGCCTGCCCCCGGCGAGGAGCAGGAG…
HvBELL11	HORVU.MOREX.r3.7HG0636950.1	AGGGTTAAGACAGGGGGACTCAATGTCCCCAGTATTATTCAACATAGTTGTTGATATGTT GACAATACTCATTACGCGAGCCAAAGATAAAGACCAAGTTGGTGGACTTATTCCACACCT TGTAGATGGGGGTGTGTCTATATTACAATATGCGGATGATACAATTCTTTTTTTGGAACA CGATATGGCTAAAGCAAGGAACATGAAATTATTATTGTGTTTATTTGAACAATTATCAGG GCTCAAAATTAACTTTAACAAAAGCGAAATCTTATGCTTTGGAAAGGCAAAAGAAGAGCA ACACGCGTATAGACAGCTATTTGGTTGTGAATTAGGATCACTTCCGTTTAGCTACCTCGG AATACCTATTCATCATAGGCGTCTCACAAATAA…
HvBELL12	HORVU.MOREX.r3.7HG0717740.1	TGCTGAAACAAAGGTGAAAGGCGAGCACTCACTCGCTGCCGCTGCCGCTTGCAGCTTGCG GCCTGGGCACGCTGTAGCGGACGGGAGCAAGTGGCGCCTGCTCGTGCTTGGAAAGAAGAA TTGTTCCTTTGCCACAACTGCCCGAAGCAAGCCACATGCATGATACGCACGCACAGTGCG CTCATCTCAGCGAGGGAATGAATGAATGAGTGAGCGAATGATGCACACACAGATGCCACC ACTGTGGCGGTATGTAGTACGATACATGGCTAGCGGCTAGGCGCATGGTGTTGGTTGCTT AACAGACATTCATGAGGTGATGCATTTTATATGCCCACACAGTGTGCCATTGTGCACTCG ACTAATAATCAACTAGTTCATGGCTTGTCCTGC…
