# Supplementary material for: Genome-wide identification, characterization, and evolutionary analysis of the barley TALE gene family and its expression profiles in response to exogenous hormones
Source: Front Plant Sci. 2024 Jun 27;15:1421702. doi: 10.3389/fpls.2024.1421702 (PMC11236544; doi:10.3389/fpls.2024.1421702)
Supplement: Supplementary file 11 [file Table_11.xlsx]

## Sheet: hormone responsive
Table S11a Hormone responsive element of TALE superfamily genes in barley.
Hv.1HG0016370.1	866	871	ABRE	ACGTG	Arabidopsis thaliana	cis-acting element involved in the abscisic acid responsiveness
Hv.1HG0016370.1	1888	1897	ABRE	CGTACGTGCA	Hordeum vulgare	cis-acting element involved in the abscisic acid responsiveness
Hv.1HG0052320.1	977	983	TGA-element	AACGAC	Brassica oleracea	auxin-responsive element
Hv.1HG0052320.1	1164	1171	ABRE	AACCCGG	Arabidopsis thaliana	cis-acting element involved in the abscisic acid responsiveness
Hv.1HG0052320.1	1265	1274	ABRE	CGTACGTGCA	Hordeum vulgare	cis-acting element involved in the abscisic acid responsiveness
Hv.1HG0052320.1	1268	1273	ABRE	ACGTG	Arabidopsis thaliana	cis-acting element involved in the abscisic acid responsiveness
Hv.1HG0052320.1	1736	1745	ABRE	CGCACGTGTC	Hordeum vulgare	cis-acting element involved in the abscisic acid responsiveness
Hv.1HG0052320.1	1738	1743	ABRE	ACGTG	Arabidopsis thaliana	cis-acting element involved in the abscisic acid responsiveness
Hv.1HG0073900.1	1967	1976	ABRE	CGTACGTGCA	Hordeum vulgare	cis-acting element involved in the abscisic acid responsiveness
Hv.1HG0073900.1	1970	1975	ABRE	ACGTG	Arabidopsis thaliana	cis-acting element involved in the abscisic acid responsiveness
Hv.1HG0073900.1	1981	1986	ABRE	ACGTG	Arabidopsis thaliana	cis-acting element involved in the abscisic acid responsiveness
Hv.1HG0073900.1	730	736	TGA-element	AACGAC	Brassica oleracea	auxin-responsive element
Hv.2HG0154270.1	671	676	CGTCA-motif	CGTCA	Hordeum vulgare	cis-acting regulatory element involved in the MeJA-responsiveness
Hv.2HG0154270.1	1754	1759	CGTCA-motif	CGTCA	Hordeum vulgare	cis-acting regulatory element involved in the MeJA-responsiveness
Hv.2HG0154270.1	600	605	ABRE	ACGTG	Arabidopsis thaliana	cis-acting element involved in the abscisic acid responsiveness
Hv.2HG0154270.1	1025	1030	ABRE	ACGTG	Arabidopsis thaliana	cis-acting element involved in the abscisic acid responsiveness
Hv.2HG0154270.1	1186	1192	ABRE	CACGTG	Arabidopsis thaliana	cis-acting element involved in the abscisic acid responsiveness
Hv.2HG0154270.1	1187	1192	ABRE	ACGTG	Arabidopsis thaliana	cis-acting element involved in the abscisic acid responsiveness
Hv.2HG0154270.1	1756	1761	ABRE	ACGTG	Arabidopsis thaliana	cis-acting element involved in the abscisic acid responsiveness
Hv.2HG0154270.1	45	52	GARE-motif	TCTGTTG	Brassica oleracea	gibberellin-responsive element
Hv.2HG0154270.1	181	188	GARE-motif	TCTGTTG	Brassica oleracea	gibberellin-responsive element
Hv.2HG0154270.1	671	676	TGACG-motif	TGACG	Hordeum vulgare	cis-acting regulatory element involved in the MeJA-responsiveness
Hv.2HG0154270.1	1754	1759	TGACG-motif	TGACG	Hordeum vulgare	cis-acting regulatory element involved in the MeJA-responsiveness
Hv.3HG0302040.1	1280	1285	CGTCA-motif	CGTCA	Hordeum vulgare	cis-acting regulatory element involved in the MeJA-responsiveness
Hv.3HG0302040.1	1477	1482	CGTCA-motif	CGTCA	Hordeum vulgare	cis-acting regulatory element involved in the MeJA-responsiveness
Hv.3HG0302040.1	882	888	TGA-element	AACGAC	Brassica oleracea	auxin-responsive element
Hv.3HG0302040.1	1134	1140	TGA-element	AACGAC	Brassica oleracea	auxin-responsive element
Hv.3HG0302040.1	1283	1290	P-box	CCTTTTG	Oryza sativa	gibberellin-responsive element
Hv.3HG0302040.1	1280	1285	TGACG-motif	TGACG	Hordeum vulgare	cis-acting regulatory element involved in the MeJA-responsiveness
Hv.3HG0302040.1	1477	1482	TGACG-motif	TGACG	Hordeum vulgare	cis-acting regulatory element involved in the MeJA-responsiveness
Hv.4HG0333990.1	822	827	TGACG-motif	TGACG	Hordeum vulgare	cis-acting regulatory element involved in the MeJA-responsiveness
Hv.4HG0333990.1	984	989	TGACG-motif	TGACG	Hordeum vulgare	cis-acting regulatory element involved in the MeJA-responsiveness
Hv.4HG0333990.1	497	502	ABRE	ACGTG	Arabidopsis thaliana	cis-acting element involved in the abscisic acid responsiveness
Hv.4HG0333990.1	748	753	ABRE	ACGTG	Arabidopsis thaliana	cis-acting element involved in the abscisic acid responsiveness
Hv.4HG0333990.1	764	771	ABRE	AACCCGG	Arabidopsis thaliana	cis-acting element involved in the abscisic acid responsiveness
Hv.4HG0333990.1	822	827	CGTCA-motif	CGTCA	Hordeum vulgare	cis-acting regulatory element involved in the MeJA-responsiveness
Hv.4HG0333990.1	984	989	CGTCA-motif	CGTCA	Hordeum vulgare	cis-acting regulatory element involved in the MeJA-responsiveness
Hv.4HG0334040.1	782	791	TCA-element	CCATCTTTTT	Nicotiana tabacum	cis-acting element involved in salicylic acid responsiveness
Hv.4HG0334040.1	827	836	TCA-element	CCATCTTTTT	Nicotiana tabacum	cis-acting element involved in salicylic acid responsiveness
Hv.4HG0334040.1	1635	1642	P-box	CCTTTTG	Oryza sativa	gibberellin-responsive element
Hv.4HG0334040.1	152	157	CGTCA-motif	CGTCA	Hordeum vulgare	cis-acting regulatory element involved in the MeJA-responsiveness
Hv.4HG0334040.1	1567	1572	CGTCA-motif	CGTCA	Hordeum vulgare	cis-acting regulatory element involved in the MeJA-responsiveness
Hv.4HG0334040.1	152	157	TGACG-motif	TGACG	Hordeum vulgare	cis-acting regulatory element involved in the MeJA-responsiveness
Hv.4HG0334040.1	1567	1572	TGACG-motif	TGACG	Hordeum vulgare	cis-acting regulatory element involved in the MeJA-responsiveness
Hv.4HG0334350.1	28	33	CGTCA-motif	CGTCA	Hordeum vulgare	cis-acting regulatory element involved in the MeJA-responsiveness
Hv.4HG0334350.1	977	982	CGTCA-motif	CGTCA	Hordeum vulgare	cis-acting regulatory element involved in the MeJA-responsiveness
Hv.4HG0334350.1	1107	1112	CGTCA-motif	CGTCA	Hordeum vulgare	cis-acting regulatory element involved in the MeJA-responsiveness
Hv.4HG0334350.1	72	81	TCA-element	TCAGAAGAGG	Brassica oleracea	cis-acting element involved in salicylic acid responsiveness
Hv.4HG0334350.1	1892	1901	TCA-element	CCATCTTTTT	Nicotiana tabacum	cis-acting element involved in salicylic acid responsiveness
Hv.4HG0334350.1	1022	1029	P-box	CCTTTTG	Oryza sativa	gibberellin-responsive element
Hv.4HG0334350.1	1835	1842	AuxRR-core	GGTCCAT	Nicotiana tabacum	cis-acting regulatory element involved in auxin responsiveness
Hv.4HG0334350.1	931	937	TGA-element	AACGAC	Brassica oleracea	auxin-responsive element
Hv.4HG0334350.1	1440	1446	TGA-element	AACGAC	Brassica oleracea	auxin-responsive element
Hv.4HG0334350.1	1953	1959	TGA-element	AACGAC	Brassica oleracea	auxin-responsive element
Hv.4HG0334350.1	28	33	TGACG-motif	TGACG	Hordeum vulgare	cis-acting regulatory element involved in the MeJA-responsiveness
Hv.4HG0334350.1	977	982	TGACG-motif	TGACG	Hordeum vulgare	cis-acting regulatory element involved in the MeJA-responsiveness
Hv.4HG0334350.1	1107	1112	TGACG-motif	TGACG	Hordeum vulgare	cis-acting regulatory element involved in the MeJA-responsiveness
Hv.4HG0334350.1	452	459	ABRE	TACGGTC	Arabidopsis thaliana	cis-acting element involved in the abscisic acid responsiveness
Hv.4HG0334350.1	1109	1114	ABRE	ACGTG	Arabidopsis thaliana	cis-acting element involved in the abscisic acid responsiveness
Hv.4HG0334360.1	161	166	TGACG-motif	TGACG	Hordeum vulgare	cis-acting regulatory element involved in the MeJA-responsiveness
Hv.4HG0334360.1	277	282	TGACG-motif	TGACG	Hordeum vulgare	cis-acting regulatory element involved in the MeJA-responsiveness
Hv.4HG0334360.1	1837	1844	TATC-box	TATCCCA	Oryza sativa	cis-acting element involved in gibberellin-responsiveness
Hv.4HG0334360.1	161	166	CGTCA-motif	CGTCA	Hordeum vulgare	cis-acting regulatory element involved in the MeJA-responsiveness
Hv.4HG0334360.1	277	282	CGTCA-motif	CGTCA	Hordeum vulgare	cis-acting regulatory element involved in the MeJA-responsiveness
Hv.4HG0334360.1	954	961	P-box	CCTTTTG	Oryza sativa	gibberellin-responsive element
Hv.4HG0334360.1	1570	1577	P-box	CCTTTTG	Oryza sativa	gibberellin-responsive element
Hv.4HG0339120.1	100	105	ABRE	ACGTG	Arabidopsis thaliana	cis-acting element involved in the abscisic acid responsiveness
Hv.4HG0339120.1	461	466	TGACG-motif	TGACG	Hordeum vulgare	cis-acting regulatory element involved in the MeJA-responsiveness
Hv.4HG0339120.1	683	688	TGACG-motif	TGACG	Hordeum vulgare	cis-acting regulatory element involved in the MeJA-responsiveness
Hv.4HG0339120.1	843	848	TGACG-motif	TGACG	Hordeum vulgare	cis-acting regulatory element involved in the MeJA-responsiveness
Hv.4HG0339120.1	1364	1369	TGACG-motif	TGACG	Hordeum vulgare	cis-acting regulatory element involved in the MeJA-responsiveness
Hv.4HG0339120.1	429	438	TCA-element	TCAGAAGAGG	Brassica oleracea	cis-acting element involved in salicylic acid responsiveness
Hv.4HG0339120.1	715	724	TCA-element	TCAGAAGAGG	Brassica oleracea	cis-acting element involved in salicylic acid responsiveness
Hv.4HG0339120.1	1920	1927	P-box	CCTTTTG	Oryza sativa	gibberellin-responsive element
Hv.4HG0339120.1	480	486	TGA-element	AACGAC	Brassica oleracea	auxin-responsive element
Hv.4HG0339120.1	909	916	AuxRR-core	GGTCCAT	Nicotiana tabacum	cis-acting regulatory element involved in auxin responsiveness
Hv.4HG0339120.1	461	466	CGTCA-motif	CGTCA	Hordeum vulgare	cis-acting regulatory element involved in the MeJA-responsiveness
Hv.4HG0339120.1	683	688	CGTCA-motif	CGTCA	Hordeum vulgare	cis-acting regulatory element involved in the MeJA-responsiveness
Hv.4HG0339120.1	843	848	CGTCA-motif	CGTCA	Hordeum vulgare	cis-acting regulatory element involved in the MeJA-responsiveness
Hv.4HG0339120.1	1364	1369	CGTCA-motif	CGTCA	Hordeum vulgare	cis-acting regulatory element involved in the MeJA-responsiveness
Hv.4HG0339810.1	509	514	ABRE	ACGTG	Arabidopsis thaliana	cis-acting element involved in the abscisic acid responsiveness
Hv.4HG0339810.1	672	677	TGACG-motif	TGACG	Hordeum vulgare	cis-acting regulatory element involved in the MeJA-responsiveness
Hv.4HG0339810.1	998	1003	TGACG-motif	TGACG	Hordeum vulgare	cis-acting regulatory element involved in the MeJA-responsiveness
Hv.4HG0339810.1	1928	1937	TCA-element	CCATCTTTTT	Nicotiana tabacum	cis-acting element involved in salicylic acid responsiveness
Hv.4HG0339810.1	672	677	CGTCA-motif	CGTCA	Hordeum vulgare	cis-acting regulatory element involved in the MeJA-responsiveness
Hv.4HG0339810.1	998	1003	CGTCA-motif	CGTCA	Hordeum vulgare	cis-acting regulatory element involved in the MeJA-responsiveness
Hv.4HG0350220.1	1177	1184	P-box	CCTTTTG	Oryza sativa	gibberellin-responsive element
Hv.4HG0350220.1	418	423	CGTCA-motif	CGTCA	Hordeum vulgare	cis-acting regulatory element involved in the MeJA-responsiveness
Hv.4HG0350220.1	259	268	ABRE	GCAACGTGTC	Hordeum vulgare	cis-acting element involved in the abscisic acid responsiveness
Hv.4HG0350220.1	262	267	ABRE	ACGTG	Arabidopsis thaliana	cis-acting element involved in the abscisic acid responsiveness
Hv.4HG0350220.1	1381	1387	ABRE	CACGTG	Arabidopsis thaliana	cis-acting element involved in the abscisic acid responsiveness
Hv.4HG0350220.1	1382	1387	ABRE	ACGTG	Arabidopsis thaliana	cis-acting element involved in the abscisic acid responsiveness
Hv.4HG0350220.1	418	423	TGACG-motif	TGACG	Hordeum vulgare	cis-acting regulatory element involved in the MeJA-responsiveness
Hv.4HG0402730.1	343	348	TGACG-motif	TGACG	Hordeum vulgare	cis-acting regulatory element involved in the MeJA-responsiveness
Hv.4HG0402730.1	559	564	TGACG-motif	TGACG	Hordeum vulgare	cis-acting regulatory element involved in the MeJA-responsiveness
Hv.4HG0402730.1	588	593	ABRE	ACGTG	Arabidopsis thaliana	cis-acting element involved in the abscisic acid responsiveness
Hv.4HG0402730.1	1592	1599	GARE-motif	TCTGTTG	Brassica oleracea	gibberellin-responsive element
Hv.4HG0402730.1	343	348	CGTCA-motif	CGTCA	Hordeum vulgare	cis-acting regulatory element involved in the MeJA-responsiveness
Hv.4HG0402730.1	559	564	CGTCA-motif	CGTCA	Hordeum vulgare	cis-acting regulatory element involved in the MeJA-responsiveness
Hv.4HG0402730.1	1611	1618	P-box	CCTTTTG	Oryza sativa	gibberellin-responsive element
Hv.4HG0402730.1	1644	1651	P-box	CCTTTTG	Oryza sativa	gibberellin-responsive element
Hv.4HG0402730.1	317	326	TCA-element	CCATCTTTTT	Nicotiana tabacum	cis-acting element involved in salicylic acid responsiveness
Hv.4HG0402730.1	1607	1616	TCA-element	CCATCTTTTT	Nicotiana tabacum	cis-acting element involved in salicylic acid responsiveness
Hv.4HG0402730.1	1640	1649	TCA-element	CCATCTTTTT	Nicotiana tabacum	cis-acting element involved in salicylic acid responsiveness
Hv.4HG0402730.1	1986	1995	TCA-element	TCAGAAGAGG	Brassica oleracea	cis-acting element involved in salicylic acid responsiveness
Hv.4HG0402730.1	184	191	AuxRR-core	GGTCCAT	Nicotiana tabacum	cis-acting regulatory element involved in auxin responsiveness
Hv.4HG0412330.1	1622	1631	TCA-element	CCATCTTTTT	Nicotiana tabacum	cis-acting element involved in salicylic acid responsiveness
Hv.4HG0412330.1	1910	1917	P-box	CCTTTTG	Oryza sativa	gibberellin-responsive element
Hv.4HG0412330.1	1181	1188	TATC-box	TATCCCA	Oryza sativa	cis-acting element involved in gibberellin-responsiveness
Hv.4HG0412330.1	264	271	GARE-motif	TCTGTTG	Brassica oleracea	gibberellin-responsive element
Hv.4HG0412330.1	1258	1263	TGACG-motif	TGACG	Hordeum vulgare	cis-acting regulatory element involved in the MeJA-responsiveness
Hv.4HG0412330.1	1258	1263	CGTCA-motif	CGTCA	Hordeum vulgare	cis-acting regulatory element involved in the MeJA-responsiveness
Hv.4HG0412330.1	77	82	ABRE	ACGTG	Arabidopsis thaliana	cis-acting element involved in the abscisic acid responsiveness
Hv.4HG0412330.1	949	954	ABRE	ACGTG	Arabidopsis thaliana	cis-acting element involved in the abscisic acid responsiveness
Hv.4HG0412330.1	1069	1078	ABRE	CGTACGTGCA	Hordeum vulgare	cis-acting element involved in the abscisic acid responsiveness
Hv.4HG0412330.1	1071	1076	ABRE	ACGTG	Arabidopsis thaliana	cis-acting element involved in the abscisic acid responsiveness
Hv.4HG0412370.1	17	26	TCA-element	TCAGAAGAGG	Brassica oleracea	cis-acting element involved in salicylic acid responsiveness
Hv.4HG0412370.1	173	178	CGTCA-motif	CGTCA	Hordeum vulgare	cis-acting regulatory element involved in the MeJA-responsiveness
Hv.4HG0412370.1	221	226	CGTCA-motif	CGTCA	Hordeum vulgare	cis-acting regulatory element involved in the MeJA-responsiveness
Hv.4HG0412370.1	757	762	CGTCA-motif	CGTCA	Hordeum vulgare	cis-acting regulatory element involved in the MeJA-responsiveness
Hv.4HG0412370.1	1894	1899	CGTCA-motif	CGTCA	Hordeum vulgare	cis-acting regulatory element involved in the MeJA-responsiveness
Hv.4HG0412370.1	39	46	GARE-motif	TCTGTTG	Brassica oleracea	gibberellin-responsive element
Hv.4HG0412370.1	696	702	ABRE	CACGTG	Arabidopsis thaliana	cis-acting element involved in the abscisic acid responsiveness
Hv.4HG0412370.1	697	702	ABRE	ACGTG	Arabidopsis thaliana	cis-acting element involved in the abscisic acid responsiveness
Hv.4HG0412370.1	766	771	ABRE	ACGTG	Arabidopsis thaliana	cis-acting element involved in the abscisic acid responsiveness
Hv.4HG0412370.1	827	832	ABRE	ACGTG	Arabidopsis thaliana	cis-acting element involved in the abscisic acid responsiveness
Hv.4HG0412370.1	173	178	TGACG-motif	TGACG	Hordeum vulgare	cis-acting regulatory element involved in the MeJA-responsiveness
Hv.4HG0412370.1	221	226	TGACG-motif	TGACG	Hordeum vulgare	cis-acting regulatory element involved in the MeJA-responsiveness
Hv.4HG0412370.1	757	762	TGACG-motif	TGACG	Hordeum vulgare	cis-acting regulatory element involved in the MeJA-responsiveness
Hv.4HG0412370.1	1894	1899	TGACG-motif	TGACG	Hordeum vulgare	cis-acting regulatory element involved in the MeJA-responsiveness
Hv.5HG0420480.1	1699	1704	TGACG-motif	TGACG	Hordeum vulgare	cis-acting regulatory element involved in the MeJA-responsiveness
Hv.5HG0420480.1	1318	1323	ABRE	ACGTG	Arabidopsis thaliana	cis-acting element involved in the abscisic acid responsiveness
Hv.5HG0420480.1	1697	1702	ABRE	ACGTG	Arabidopsis thaliana	cis-acting element involved in the abscisic acid responsiveness
Hv.5HG0420480.1	1699	1704	CGTCA-motif	CGTCA	Hordeum vulgare	cis-acting regulatory element involved in the MeJA-responsiveness
Hv.5HG0420480.1	1570	1577	TATC-box	TATCCCA	Oryza sativa	cis-acting element involved in gibberellin-responsiveness
Hv.5HG0420480.1	649	658	TCA-element	CCATCTTTTT	Nicotiana tabacum	cis-acting element involved in salicylic acid responsiveness
Hv.5HG0420480.1	856	865	TCA-element	CCATCTTTTT	Nicotiana tabacum	cis-acting element involved in salicylic acid responsiveness
Hv.5HG0420480.1	1502	1511	TCA-element	CCATCTTTTT	Nicotiana tabacum	cis-acting element involved in salicylic acid responsiveness
Hv.5HG0513530.1	723	728	TGACG-motif	TGACG	Hordeum vulgare	cis-acting regulatory element involved in the MeJA-responsiveness
Hv.5HG0513530.1	983	988	TGACG-motif	TGACG	Hordeum vulgare	cis-acting regulatory element involved in the MeJA-responsiveness
Hv.5HG0513530.1	961	970	ABRE	GCAACGTGTC	Hordeum vulgare	cis-acting element involved in the abscisic acid responsiveness
Hv.5HG0513530.1	963	969	ABRE	CACGTG	Arabidopsis thaliana	cis-acting element involved in the abscisic acid responsiveness
Hv.5HG0513530.1	964	969	ABRE	ACGTG	Arabidopsis thaliana	cis-acting element involved in the abscisic acid responsiveness
Hv.5HG0513530.1	1102	1108	ABRE	CACGTG	Arabidopsis thaliana	cis-acting element involved in the abscisic acid responsiveness
Hv.5HG0513530.1	1103	1108	ABRE	ACGTG	Arabidopsis thaliana	cis-acting element involved in the abscisic acid responsiveness
Hv.5HG0513530.1	1849	1854	ABRE	ACGTG	Arabidopsis thaliana	cis-acting element involved in the abscisic acid responsiveness
Hv.5HG0513530.1	1870	1879	ABRE	CGTACGTGCA	Hordeum vulgare	cis-acting element involved in the abscisic acid responsiveness
Hv.5HG0513530.1	1872	1877	ABRE	ACGTG	Arabidopsis thaliana	cis-acting element involved in the abscisic acid responsiveness
Hv.5HG0513530.1	723	728	CGTCA-motif	CGTCA	Hordeum vulgare	cis-acting regulatory element involved in the MeJA-responsiveness
Hv.5HG0513530.1	983	988	CGTCA-motif	CGTCA	Hordeum vulgare	cis-acting regulatory element involved in the MeJA-responsiveness
Hv.5HG0513530.1	1569	1575	TGA-element	AACGAC	Brassica oleracea	auxin-responsive element
Hv.6HG0568300.1	3	8	CGTCA-motif	CGTCA	Hordeum vulgare	cis-acting regulatory element involved in the MeJA-responsiveness
Hv.6HG0568300.1	774	779	CGTCA-motif	CGTCA	Hordeum vulgare	cis-acting regulatory element involved in the MeJA-responsiveness
Hv.6HG0568300.1	1342	1347	CGTCA-motif	CGTCA	Hordeum vulgare	cis-acting regulatory element involved in the MeJA-responsiveness
Hv.6HG0568300.1	1781	1786	CGTCA-motif	CGTCA	Hordeum vulgare	cis-acting regulatory element involved in the MeJA-responsiveness
Hv.6HG0568300.1	1816	1821	CGTCA-motif	CGTCA	Hordeum vulgare	cis-acting regulatory element involved in the MeJA-responsiveness
Hv.6HG0568300.1	140	146	TGA-element	AACGAC	Brassica oleracea	auxin-responsive element
Hv.6HG0568300.1	1912	1918	TGA-element	AACGAC	Brassica oleracea	auxin-responsive element
Hv.6HG0568300.1	3	8	TGACG-motif	TGACG	Hordeum vulgare	cis-acting regulatory element involved in the MeJA-responsiveness
Hv.6HG0568300.1	774	779	TGACG-motif	TGACG	Hordeum vulgare	cis-acting regulatory element involved in the MeJA-responsiveness
Hv.6HG0568300.1	1342	1347	TGACG-motif	TGACG	Hordeum vulgare	cis-acting regulatory element involved in the MeJA-responsiveness
Hv.6HG0568300.1	1781	1786	TGACG-motif	TGACG	Hordeum vulgare	cis-acting regulatory element involved in the MeJA-responsiveness
Hv.6HG0568300.1	1816	1821	TGACG-motif	TGACG	Hordeum vulgare	cis-acting regulatory element involved in the MeJA-responsiveness
Hv.6HG0568300.1	845	850	ABRE	ACGTG	Arabidopsis thaliana	cis-acting element involved in the abscisic acid responsiveness
Hv.6HG0568300.1	1148	1153	ABRE	ACGTG	Arabidopsis thaliana	cis-acting element involved in the abscisic acid responsiveness
Hv.6HG0568300.1	1750	1755	ABRE	ACGTG	Arabidopsis thaliana	cis-acting element involved in the abscisic acid responsiveness
Hv.7HG0636950.1	1480	1485	CGTCA-motif	CGTCA	Hordeum vulgare	cis-acting regulatory element involved in the MeJA-responsiveness
Hv.7HG0636950.1	626	633	TATC-box	TATCCCA	Oryza sativa	cis-acting element involved in gibberellin-responsiveness
Hv.7HG0636950.1	1510	1517	TATC-box	TATCCCA	Oryza sativa	cis-acting element involved in gibberellin-responsiveness
Hv.7HG0636950.1	1630	1636	TGA-element	AACGAC	Brassica oleracea	auxin-responsive element
Hv.7HG0636950.1	1480	1485	TGACG-motif	TGACG	Hordeum vulgare	cis-acting regulatory element involved in the MeJA-responsiveness
Hv.7HG0636950.1	743	748	ABRE	ACGTG	Arabidopsis thaliana	cis-acting element involved in the abscisic acid responsiveness
Hv.7HG0636950.1	1463	1468	ABRE	ACGTG	Arabidopsis thaliana	cis-acting element involved in the abscisic acid responsiveness
Hv.7HG0636950.1	1625	1630	ABRE	ACGTG	Arabidopsis thaliana	cis-acting element involved in the abscisic acid responsiveness
Hv.7HG0717740.1	1161	1168	TATC-box	TATCCCA	Oryza sativa	cis-acting element involved in gibberellin-responsiveness
Hv.7HG0717740.1	985	990	CGTCA-motif	CGTCA	Hordeum vulgare	cis-acting regulatory element involved in the MeJA-responsiveness
Hv.7HG0717740.1	546	555	TCA-element	CCATCTTTTT	Nicotiana tabacum	cis-acting element involved in salicylic acid responsiveness
Hv.7HG0717740.1	1610	1616	TGA-element	AACGAC	Brassica oleracea	auxin-responsive element
Hv.7HG0717740.1	1422	1429	GARE-motif	TCTGTTG	Brassica oleracea	gibberellin-responsive element
Hv.7HG0717740.1	985	990	TGACG-motif	TGACG	Hordeum vulgare	cis-acting regulatory element involved in the MeJA-responsiveness
Hv.7HG0744200.1	1165	1170	CGTCA-motif	CGTCA	Hordeum vulgare	cis-acting regulatory element involved in the MeJA-responsiveness
Hv.7HG0744200.1	1456	1463	AuxRR-core	GGTCCAT	Nicotiana tabacum	cis-acting regulatory element involved in auxin responsiveness
Hv.7HG0744200.1	1486	1492	TGA-element	AACGAC	Brassica oleracea	auxin-responsive element
Hv.7HG0744200.1	730	737	GARE-motif	TCTGTTG	Brassica oleracea	gibberellin-responsive element
Hv.7HG0744200.1	1165	1170	TGACG-motif	TGACG	Hordeum vulgare	cis-acting regulatory element involved in the MeJA-responsiveness
Hv.7HG0744200.1	534	539	ABRE	ACGTG	Arabidopsis thaliana	cis-acting element involved in the abscisic acid responsiveness
Hv.7HG0744200.1	1764	1770	ABRE	CACGTG	Arabidopsis thaliana	cis-acting element involved in the abscisic acid responsiveness
Hv.7HG0744200.1	1765	1770	ABRE	ACGTG	Arabidopsis thaliana	cis-acting element involved in the abscisic acid responsiveness

## Sheet: Transcription factor binding
Table S11b Transcription factor binding sites of TALE superfamily genes in barley.
Hv.1HG0016370.1	187	194	MRE	AACCTAA	Petroselinum crispum	MYB binding site involved in light responsiveness
Hv.1HG0016370.1	146	152	CCAAT-box	CAACGG	Hordeum vulgare	MYBHv1 binding site
Hv.1HG0016370.1	614	625	Box III	atCATTTTCACt	Pisum sativum	protein binding site
Hv.1HG0052320.1	740	746	MBS	CAACTG	Arabidopsis thaliana	MYB binding site involved in drought-inducibility
Hv.1HG0073900.1	1784	1790	MBS	CAACTG	Arabidopsis thaliana	MYB binding site involved in drought-inducibility
Hv.1HG0073900.1	405	414.5	HD-Zip 3	GTAAT(G/C)ATTAC	Arabidopsis thaliana	protein binding site
Hv.1HG0073900.1	640	649.5	HD-Zip 3	GTAAT(G/C)ATTAC	Arabidopsis thaliana	protein binding site
Hv.2HG0154270.1	1516	1522	CCAAT-box	CAACGG	Hordeum vulgare	MYBHv1 binding site
Hv.4HG0333990.1	1630	1636	CCAAT-box	CAACGG	Hordeum vulgare	MYBHv1 binding site
Hv.4HG0333990.1	448	455	MRE	AACCTAA	Petroselinum crispum	MYB binding site involved in light responsiveness
Hv.4HG0333990.1	1229	1236	MRE	AACCTAA	Petroselinum crispum	MYB binding site involved in light responsiveness
Hv.4HG0334040.1	1947	1953	MBS	CAACTG	Arabidopsis thaliana	MYB binding site involved in drought-inducibility
Hv.4HG0334350.1	493	499	CCAAT-box	CAACGG	Hordeum vulgare	MYBHv1 binding site
Hv.4HG0334350.1	1463	1469	CCAAT-box	CAACGG	Hordeum vulgare	MYBHv1 binding site
Hv.4HG0334360.1	362	368	MBS	CAACTG	Arabidopsis thaliana	MYB binding site involved in drought-inducibility
Hv.4HG0334360.1	1051	1057	MBS	CAACTG	Arabidopsis thaliana	MYB binding site involved in drought-inducibility
Hv.4HG0334360.1	1860	1866	MBS	CAACTG	Arabidopsis thaliana	MYB binding site involved in drought-inducibility
Hv.4HG0334360.1	1963	1969	MBS	CAACTG	Arabidopsis thaliana	MYB binding site involved in drought-inducibility
Hv.4HG0334360.1	1732	1738	CCAAT-box	CAACGG	Hordeum vulgare	MYBHv1 binding site
Hv.4HG0339120.1	325	335	AT-rich element	ATAGAAATCAA	Glycine max	binding site of AT-rich DNA binding protein (ATBP-1)
Hv.4HG0339120.1	277	283	MBS	CAACTG	Arabidopsis thaliana	MYB binding site involved in drought-inducibility
Hv.4HG0339120.1	283	289	CCAAT-box	CAACGG	Hordeum vulgare	MYBHv1 binding site
Hv.4HG0339120.1	585	591	CCAAT-box	CAACGG	Hordeum vulgare	MYBHv1 binding site
Hv.4HG0350220.1	91	97	CCAAT-box	CAACGG	Hordeum vulgare	MYBHv1 binding site
Hv.4HG0350220.1	270	276	CCAAT-box	CAACGG	Hordeum vulgare	MYBHv1 binding site
Hv.4HG0402730.1	20	26	MBS	CAACTG	Arabidopsis thaliana	MYB binding site involved in drought-inducibility
Hv.4HG0402730.1	449	455	MBS	CAACTG	Arabidopsis thaliana	MYB binding site involved in drought-inducibility
Hv.4HG0402730.1	1232	1238	MBS	CAACTG	Arabidopsis thaliana	MYB binding site involved in drought-inducibility
Hv.4HG0402730.1	1777	1783	MBS	CAACTG	Arabidopsis thaliana	MYB binding site involved in drought-inducibility
Hv.4HG0402730.1	492	498	CCAAT-box	CAACGG	Hordeum vulgare	MYBHv1 binding site
Hv.4HG0412330.1	1951	1957	MBS	CAACTG	Arabidopsis thaliana	MYB binding site involved in drought-inducibility
Hv.4HG0412370.1	426	436.5	MBSI	aaaAaaC(G/C)GTTA	Petunia hybrida	MYB binding site involved in flavonoid biosynthetic genes regulation
Hv.5HG0420480.1	1113	1120	MRE	AACCTAA	Petroselinum crispum	MYB binding site involved in light responsiveness
Hv.5HG0513530.1	459	465	CCAAT-box	CAACGG	Hordeum vulgare	MYBHv1 binding site
Hv.7HG0717740.1	1048	1055	MRE	AACCTAA	Petroselinum crispum	MYB binding site involved in light responsiveness
Hv.7HG0717740.1	135	141	MBS	CAACTG	Arabidopsis thaliana	MYB binding site involved in drought-inducibility
Hv.7HG0717740.1	1507	1513	MBS	CAACTG	Arabidopsis thaliana	MYB binding site involved in drought-inducibility
Hv.7HG0744200.1	677	683	MBS	CAACTG	Arabidopsis thaliana	MYB binding site involved in drought-inducibility

## Sheet: light responsive
Table S11c Light responsive element of TALE superfamily genes in barley.
Hv.1HG0016370.1	989	996	GATA-motif	GATAGGA	Arabidopsis thaliana	part of a light responsive element
Hv.1HG0016370.1	1207	1213	GT1-motif	GGTTAA	Arabidopsis thaliana	light responsive element
Hv.1HG0016370.1	951	957	ARE	AAACCA	Zea mays	cis-acting regulatory element essential for the anaerobic induction
Hv.1HG0016370.1	9	15	G-box	CACGAC	Zea mays	cis-acting regulatory element involved in light responsiveness
Hv.1HG0016370.1	640	649	G-box	GCCACGTGGA	Arabidopsis thaliana	cis-acting regulatory element involved in light responsiveness
Hv.1HG0016370.1	866	872	G-box	TACGTG	Arabidopsis thaliana	cis-acting regulatory element involved in light responsiveness
Hv.1HG0016370.1	1890	1896	G-box	TACGTG	Arabidopsis thaliana	cis-acting regulatory element involved in light responsiveness
Hv.1HG0016370.1	50	56	GC-motif	CCCCCG	Zea mays	enhancer-like element involved in anoxic specific inducibility
Hv.1HG0016370.1	1982	1988	GC-motif	CCCCCG	Zea mays	enhancer-like element involved in anoxic specific inducibility
Hv.1HG0016370.1	121	129	GA-motif	ATAGATAA	Arabidopsis thaliana	part of a light responsive element
Hv.1HG0016370.1	1796	1802	Sp1	GGGCGG	Oryza sativa	light responsive element
Hv.1HG0016370.1	1123	1129	TCT-motif	TCTTAC	Arabidopsis thaliana	part of a light responsive element
Hv.1HG0016370.1	1863	1869	TCT-motif	TCTTAC	Arabidopsis thaliana	part of a light responsive element
Hv.1HG0016370.1	640	651	G-Box	TCCACATGGCA	Triticum aestivum	cis-acting regulatory element involved in light responsiveness
Hv.1HG0016370.1	413	423	GTGGC-motif	CATCGTGTGGC	Arabidopsis thaliana	part of a light responsive element
Hv.1HG0052320.1	1267	1273	G-box	TACGTG	Arabidopsis thaliana	cis-acting regulatory element involved in light responsiveness
Hv.1HG0052320.1	1738	1744	G-box	CACGTC	Zea mays	cis-acting regulatory element involved in light responsiveness
Hv.1HG0052320.1	1953	1960	GT1-motif	GGTTAAT	Avena sativa	light responsive element
Hv.1HG0052320.1	1954	1960	GT1-motif	GGTTAA	Arabidopsis thaliana	light responsive element
Hv.1HG0052320.1	1464	1470	ARE	AAACCA	Zea mays	cis-acting regulatory element essential for the anaerobic induction
Hv.1HG0052320.1	147	155	AE-box	AGAAACAA	Arabidopsis thaliana	part of a module for light response
Hv.1HG0052320.1	544	552	LAMP-element	CTTTATCA	Pisum sativum	part of a light responsive element
Hv.1HG0052320.1	1284	1290	GC-motif	CCCCCG	Zea mays	enhancer-like element involved in anoxic specific inducibility
Hv.1HG0052320.1	1337	1343	GC-motif	CCCCCG	Zea mays	enhancer-like element involved in anoxic specific inducibility
Hv.1HG0052320.1	1376	1382	GC-motif	CCCCCG	Zea mays	enhancer-like element involved in anoxic specific inducibility
Hv.1HG0052320.1	578	588	3-AF1 binding site	TAAGAGAGGAA	Solanum tuberosum	light responsive element
Hv.1HG0052320.1	498	507.5	Gap-box	CAAATGAA(A/G)A	Arabidopsis thaliana	part of a light responsive element
Hv.1HG0052320.1	1638	1644	Sp1	GGGCGG	Oryza sativa	light responsive element
Hv.1HG0052320.1	1642	1648	Sp1	GGGCGG	Oryza sativa	light responsive element
Hv.1HG0052320.1	1931	1937	Sp1	GGGCGG	Oryza sativa	light responsive element
Hv.1HG0073900.1	691	697	Box 4	ATTAAT	Petroselinum crispum	part of a conserved DNA module involved in light responsiveness
Hv.1HG0073900.1	1592	1601	I-box	gGATAAGGTG	Zea mays	part of a light responsive element
Hv.1HG0073900.1	1539	1549	CAG-motif	GAAAGGCAGAC	Arabidopsis thaliana	part of a light response element
Hv.1HG0073900.1	1879	1885	Sp1	GGGCGG	Oryza sativa	light responsive element
Hv.1HG0073900.1	1969	1975	G-box	TACGTG	Arabidopsis thaliana	cis-acting regulatory element involved in light responsiveness
Hv.1HG0073900.1	1981	1987	G-box	TACGTG	Arabidopsis thaliana	cis-acting regulatory element involved in light responsiveness
Hv.1HG0073900.1	250	256	ARE	AAACCA	Zea mays	cis-acting regulatory element essential for the anaerobic induction
Hv.1HG0073900.1	1713	1719	LTR	CCGAAA	Hordeum vulgare	cis-acting element involved in low-temperature responsiveness
Hv.1HG0073900.1	34	42	LAMP-element	CTTTATCA	Pisum sativum	part of a light responsive element
Hv.1HG0073900.1	1661	1668	TCCC-motif	TCTCCCT	Spinacia oleracea	part of a light responsive element
Hv.2HG0154270.1	1381	1388	GT1-motif	GGTTAAT	Avena sativa	light responsive element
Hv.2HG0154270.1	1382	1388	GT1-motif	GGTTAA	Arabidopsis thaliana	light responsive element
Hv.2HG0154270.1	1099	1105	ARE	AAACCA	Zea mays	cis-acting regulatory element essential for the anaerobic induction
Hv.2HG0154270.1	1847	1854	TCCC-motif	TCTCCCT	Spinacia oleracea	part of a light responsive element
Hv.2HG0154270.1	716	722	TCT-motif	TCTTAC	Arabidopsis thaliana	part of a light responsive element
Hv.2HG0154270.1	938	944	TCT-motif	TCTTAC	Arabidopsis thaliana	part of a light responsive element
Hv.2HG0154270.1	1971	1977	TCT-motif	TCTTAC	Arabidopsis thaliana	part of a light responsive element
Hv.2HG0154270.1	1332	1341	TC-rich repeats	GTTTTCTTAC	Nicotiana tabacum	cis-acting element involved in defense and stress responsiveness
Hv.2HG0154270.1	552	561	G-box	GCCACGTGGA	Arabidopsis thaliana	cis-acting regulatory element involved in light responsiveness
Hv.2HG0154270.1	600	608	G-box	TAAACGTG	Brassica oleracea	cis-acting regulatory element involved in light responsiveness
Hv.2HG0154270.1	1184	1193	G-box	GCCACGTGGA	Arabidopsis thaliana	cis-acting regulatory element involved in light responsiveness
Hv.2HG0154270.1	1186	1192	G-box	CACGTG	Arabidopsis thaliana	cis-acting regulatory element involved in light responsiveness
Hv.2HG0154270.1	1755	1761	G-box	CACGTC	Zea mays	cis-acting regulatory element involved in light responsiveness
Hv.2HG0154270.1	360	369	GATA-motif	AAGGATAAGG	Solanum tuberosum	part of a light responsive element
Hv.2HG0154270.1	338	344	Box 4	ATTAAT	Petroselinum crispum	part of a conserved DNA module involved in light responsiveness
Hv.2HG0154270.1	474	480	Box 4	ATTAAT	Petroselinum crispum	part of a conserved DNA module involved in light responsiveness
Hv.2HG0154270.1	1548	1554	Box 4	ATTAAT	Petroselinum crispum	part of a conserved DNA module involved in light responsiveness
Hv.2HG0154270.1	1863	1869	Box 4	ATTAAT	Petroselinum crispum	part of a conserved DNA module involved in light responsiveness
Hv.2HG0154270.1	600	606	G-Box	CACGTT	Pisum sativum	cis-acting regulatory element involved in light responsiveness
Hv.2HG0154270.1	1025	1031	G-Box	CACGTT	Pisum sativum	cis-acting regulatory element involved in light responsiveness
Hv.2HG0154270.1	1186	1192	G-Box	CACGTG	Pisum sativum	cis-acting regulatory element involved in light responsiveness
Hv.2HG0154270.1	1244	1250	Sp1	GGGCGG	Oryza sativa	light responsive element
Hv.3HG0302040.1	1308	1314	ARE	AAACCA	Zea mays	cis-acting regulatory element essential for the anaerobic induction
Hv.3HG0302040.1	120	126	G-box	CACGAC	Zea mays	cis-acting regulatory element involved in light responsiveness
Hv.3HG0302040.1	234	240	G-box	CACGAC	Zea mays	cis-acting regulatory element involved in light responsiveness
Hv.3HG0302040.1	270	276	G-box	CACGAC	Zea mays	cis-acting regulatory element involved in light responsiveness
Hv.3HG0302040.1	1006	1012	G-box	CACGAC	Zea mays	cis-acting regulatory element involved in light responsiveness
Hv.3HG0302040.1	866	876	GATA-motif	AAGATAAGATT	Arabidopsis thaliana	part of a light responsive element
Hv.3HG0302040.1	693	702	ATCT-motif	AATCTAATCC	Pisum sativum	part of a conserved DNA module involved in light responsiveness
Hv.3HG0302040.1	1695	1701	GC-motif	CCCCCG	Zea mays	enhancer-like element involved in anoxic specific inducibility
Hv.3HG0302040.1	1737	1744	TCCC-motif	TCTCCCT	Spinacia oleracea	part of a light responsive element
Hv.3HG0302040.1	536	546	GTGGC-motif	GATTCTGTGGC	Spinacia oleracea	part of a light responsive element
Hv.3HG0302040.1	1573	1579	Sp1	GGGCGG	Oryza sativa	light responsive element
Hv.3HG0302040.1	85	91	TCT-motif	TCTTAC	Arabidopsis thaliana	part of a light responsive element
Hv.4HG0333990.1	393	404	GATT-motif	CTCCTGATTAGC	Zea mays	part of a light responsive element
Hv.4HG0333990.1	583	589	Box 4	ATTAAT	Petroselinum crispum	part of a conserved DNA module involved in light responsiveness
Hv.4HG0333990.1	1605	1611	Box 4	ATTAAT	Petroselinum crispum	part of a conserved DNA module involved in light responsiveness
Hv.4HG0333990.1	239	245	ARE	AAACCA	Zea mays	cis-acting regulatory element essential for the anaerobic induction
Hv.4HG0333990.1	650	656	ARE	AAACCA	Zea mays	cis-acting regulatory element essential for the anaerobic induction
Hv.4HG0333990.1	694	700	ARE	AAACCA	Zea mays	cis-acting regulatory element essential for the anaerobic induction
Hv.4HG0333990.1	1103	1109	ARE	AAACCA	Zea mays	cis-acting regulatory element essential for the anaerobic induction
Hv.4HG0333990.1	1472	1478	ARE	AAACCA	Zea mays	cis-acting regulatory element essential for the anaerobic induction
Hv.4HG0333990.1	1588	1594	ARE	AAACCA	Zea mays	cis-acting regulatory element essential for the anaerobic induction
Hv.4HG0333990.1	1950	1956	GT1-motif	GGTTAA	Arabidopsis thaliana	light responsive element
Hv.4HG0333990.1	496	502	G-box	TACGTG	Arabidopsis thaliana	cis-acting regulatory element involved in light responsiveness
Hv.4HG0333990.1	748	754	G-box	CACGTC	Zea mays	cis-acting regulatory element involved in light responsiveness
Hv.4HG0333990.1	68	77	Box II	TGGTAATAA	Solanum tuberosum	part of a light responsive element
Hv.4HG0333990.1	399	408	TC-rich repeats	ATTCTCTAAC	Nicotiana tabacum	cis-acting element involved in defense and stress responsiveness
Hv.4HG0334040.1	1520	1529	TC-rich repeats	GTTTTCTTAC	Nicotiana tabacum	cis-acting element involved in defense and stress responsiveness
Hv.4HG0334040.1	341	347	ARE	AAACCA	Zea mays	cis-acting regulatory element essential for the anaerobic induction
Hv.4HG0334040.1	1550	1556	ARE	AAACCA	Zea mays	cis-acting regulatory element essential for the anaerobic induction
Hv.4HG0334040.1	1954	1960	ARE	AAACCA	Zea mays	cis-acting regulatory element essential for the anaerobic induction
Hv.4HG0334040.1	1824	1830	G-box	CACGAC	Zea mays	cis-acting regulatory element involved in light responsiveness
Hv.4HG0334040.1	115	124	LAMP-element	CCTTATCCA	Spinacia oleracea	part of a light responsive element
Hv.4HG0334040.1	652	658	Box 4	ATTAAT	Petroselinum crispum	part of a conserved DNA module involved in light responsiveness
Hv.4HG0334040.1	1723	1729	Box 4	ATTAAT	Petroselinum crispum	part of a conserved DNA module involved in light responsiveness
Hv.4HG0334040.1	1773	1779	Box 4	ATTAAT	Petroselinum crispum	part of a conserved DNA module involved in light responsiveness
Hv.4HG0334040.1	1076	1084	chs-CMA1a	TTACTTAA	Daucus carota	part of a light responsive element
Hv.4HG0334350.1	1677	1684	TCCC-motif	TCTCCCT	Spinacia oleracea	part of a light responsive element
Hv.4HG0334350.1	1683	1690	TCCC-motif	TCTCCCT	Spinacia oleracea	part of a light responsive element
Hv.4HG0334350.1	1051	1057	GT1-motif	GGTTAA	Arabidopsis thaliana	light responsive element
Hv.4HG0334350.1	1959	1966	GT1-motif	GGTTAAT	Avena sativa	light responsive element
Hv.4HG0334350.1	1108	1114	G-box	CACGTC	Zea mays	cis-acting regulatory element involved in light responsiveness
Hv.4HG0334350.1	1685	1695	3-AF1 binding site	TAAGAGAGGAA	Solanum tuberosum	light responsive element
Hv.4HG0334350.1	1943	1951	chs-CMA1a	TTACTTAA	Daucus carota	part of a light responsive element
Hv.4HG0334360.1	1826	1832	TCT-motif	TCTTAC	Arabidopsis thaliana	part of a light responsive element
Hv.4HG0334360.1	58	64	Sp1	GGGCGG	Oryza sativa	light responsive element
Hv.4HG0334360.1	258	264	Sp1	GGGCGG	Oryza sativa	light responsive element
Hv.4HG0334360.1	6	13	TCCC-motif	TCTCCCT	Spinacia oleracea	part of a light responsive element
Hv.4HG0334360.1	1461	1467	ARE	AAACCA	Zea mays	cis-acting regulatory element essential for the anaerobic induction
Hv.4HG0334360.1	1065	1071	G-box	CACGAC	Zea mays	cis-acting regulatory element involved in light responsiveness
Hv.4HG0334360.1	934	940	LTR	CCGAAA	Hordeum vulgare	cis-acting element involved in low-temperature responsiveness
Hv.4HG0339120.1	1072	1080	chs-CMA2a	TCACTTGA	Petroselinum crispum	part of a light responsive element
Hv.4HG0339120.1	1885	1891	Sp1	GGGCGG	Oryza sativa	light responsive element
Hv.4HG0339120.1	100	106	G-Box	CACGTT	Pisum sativum	cis-acting regulatory element involved in light responsiveness
Hv.4HG0339120.1	1844	1853	GATA-motif	AAGGATAAGG	Solanum tuberosum	part of a light responsive element
Hv.4HG0339120.1	1421	1427	ARE	AAACCA	Zea mays	cis-acting regulatory element essential for the anaerobic induction
Hv.4HG0339120.1	1231	1237	G-box	CACGAC	Zea mays	cis-acting regulatory element involved in light responsiveness
Hv.4HG0339120.1	85	93	LAMP-element	CTTTATCA	Pisum sativum	part of a light responsive element
Hv.4HG0339810.1	434	440	Box 4	ATTAAT	Petroselinum crispum	part of a conserved DNA module involved in light responsiveness
Hv.4HG0339810.1	802	812	I-box	AAGATAAGGCT	Gossypium hirsutum	part of a light responsive element
Hv.4HG0339810.1	683	689	Sp1	GGGCGG	Oryza sativa	light responsive element
Hv.4HG0339810.1	477	483	LTR	CCGAAA	Hordeum vulgare	cis-acting element involved in low-temperature responsiveness
Hv.4HG0339810.1	509	515	G-box	CACGTC	Zea mays	cis-acting regulatory element involved in light responsiveness
Hv.4HG0339810.1	1967	1973	ARE	AAACCA	Zea mays	cis-acting regulatory element essential for the anaerobic induction
Hv.4HG0339810.1	1230	1236	GT1-motif	GGTTAA	Arabidopsis thaliana	light responsive element
Hv.4HG0339810.1	1370	1376	GT1-motif	GGTTAA	Arabidopsis thaliana	light responsive element
Hv.4HG0339810.1	1176	1183	TCCC-motif	TCTCCCT	Spinacia oleracea	part of a light responsive element
Hv.4HG0339810.1	1644	1651	TCCC-motif	TCTCCCT	Spinacia oleracea	part of a light responsive element
Hv.4HG0339810.1	1672	1679	TCCC-motif	TCTCCCT	Spinacia oleracea	part of a light responsive element
Hv.4HG0339810.1	1918	1925	TCCC-motif	TCTCCCT	Spinacia oleracea	part of a light responsive element
Hv.4HG0350220.1	890	897	TCCC-motif	TCTCCCT	Spinacia oleracea	part of a light responsive element
Hv.4HG0350220.1	1336	1343	TCCC-motif	TCTCCCT	Spinacia oleracea	part of a light responsive element
Hv.4HG0350220.1	625	631	GC-motif	CCCCCG	Zea mays	enhancer-like element involved in anoxic specific inducibility
Hv.4HG0350220.1	1689	1695	GC-motif	CCCCCG	Zea mays	enhancer-like element involved in anoxic specific inducibility
Hv.4HG0350220.1	628	634	LTR	CCGAAA	Hordeum vulgare	cis-acting element involved in low-temperature responsiveness
Hv.4HG0350220.1	1066	1072	GT1-motif	GGTTAA	Arabidopsis thaliana	light responsive element
Hv.4HG0350220.1	1381	1387	G-box	CACGTG	Arabidopsis thaliana	cis-acting regulatory element involved in light responsiveness
Hv.4HG0350220.1	1480	1488	chs-CMA2a	TCACTTGA	Petroselinum crispum	part of a light responsive element
Hv.4HG0350220.1	261	267	G-Box	CACGTT	Pisum sativum	cis-acting regulatory element involved in light responsiveness
Hv.4HG0350220.1	1381	1387	G-Box	CACGTG	Pisum sativum	cis-acting regulatory element involved in light responsiveness
Hv.4HG0402730.1	835	843	GA-motif	ATAGATAA	Arabidopsis thaliana	part of a light responsive element
Hv.4HG0402730.1	721	727	GC-motif	CCCCCG	Zea mays	enhancer-like element involved in anoxic specific inducibility
Hv.4HG0402730.1	1113	1119	ARE	AAACCA	Zea mays	cis-acting regulatory element essential for the anaerobic induction
Hv.4HG0402730.1	1453	1459	ARE	AAACCA	Zea mays	cis-acting regulatory element essential for the anaerobic induction
Hv.4HG0402730.1	587	593	G-box	TACGTG	Arabidopsis thaliana	cis-acting regulatory element involved in light responsiveness
Hv.4HG0402730.1	590	599	TC-rich repeats	GTTTTCTTAC	Nicotiana tabacum	cis-acting element involved in defense and stress responsiveness
Hv.4HG0402730.1	1850	1859	TC-rich repeats	GTTTTCTTAC	Nicotiana tabacum	cis-acting element involved in defense and stress responsiveness
Hv.4HG0402730.1	618	625	GATA-motif	GATAGGG	Pisum sativum	part of a light responsive element
Hv.4HG0412330.1	970	976	LTR	CCGAAA	Hordeum vulgare	cis-acting element involved in low-temperature responsiveness
Hv.4HG0412330.1	1116	1122	LTR	CCGAAA	Hordeum vulgare	cis-acting element involved in low-temperature responsiveness
Hv.4HG0412330.1	77	85	G-box	TAAACGTG	Brassica oleracea	cis-acting regulatory element involved in light responsiveness
Hv.4HG0412330.1	949	955	G-box	TACGTG	Arabidopsis thaliana	cis-acting regulatory element involved in light responsiveness
Hv.4HG0412330.1	1071	1077	G-box	TACGTG	Arabidopsis thaliana	cis-acting regulatory element involved in light responsiveness
Hv.4HG0412330.1	86	92	Box 4	ATTAAT	Petroselinum crispum	part of a conserved DNA module involved in light responsiveness
Hv.4HG0412330.1	751	757	Box 4	ATTAAT	Petroselinum crispum	part of a conserved DNA module involved in light responsiveness
Hv.4HG0412330.1	926	932	Box 4	ATTAAT	Petroselinum crispum	part of a conserved DNA module involved in light responsiveness
Hv.4HG0412330.1	77	83	G-Box	CACGTT	Pisum sativum	cis-acting regulatory element involved in light responsiveness
Hv.4HG0412330.1	758	767	ATCT-motif	AATCTAATCC	Pisum sativum	part of a conserved DNA module involved in light responsiveness
Hv.4HG0412330.1	1928	1934	ARE	AAACCA	Zea mays	cis-acting regulatory element essential for the anaerobic induction
Hv.4HG0412330.1	1485	1491	GC-motif	CCCCCG	Zea mays	enhancer-like element involved in anoxic specific inducibility
Hv.4HG0412330.1	1992	1998	GC-motif	CCCCCG	Zea mays	enhancer-like element involved in anoxic specific inducibility
Hv.4HG0412330.1	632	643	GATT-motif	CTCCTGATTAGC	Zea mays	part of a light responsive element
Hv.4HG0412370.1	272	280	ATC-motif	AGTAATCT	Spinacia oleracea	part of a conserved DNA module involved in light responsiveness
Hv.4HG0412370.1	321	329	ATC-motif	AGTAATCT	Spinacia oleracea	part of a conserved DNA module involved in light responsiveness
Hv.4HG0412370.1	366	375	G-box	TAACACGTAG	Brassica oleracea	cis-acting regulatory element involved in light responsiveness
Hv.4HG0412370.1	694	703	G-box	GCCACGTGGA	Arabidopsis thaliana	cis-acting regulatory element involved in light responsiveness
Hv.4HG0412370.1	696	702	G-box	CACGTG	Arabidopsis thaliana	cis-acting regulatory element involved in light responsiveness
Hv.4HG0412370.1	766	772	G-box	TACGTG	Arabidopsis thaliana	cis-acting regulatory element involved in light responsiveness
Hv.4HG0412370.1	827	833	G-box	TACGTG	Arabidopsis thaliana	cis-acting regulatory element involved in light responsiveness
Hv.4HG0412370.1	1018	1027	TC-rich repeats	ATTCTCTAAC	Nicotiana tabacum	cis-acting element involved in defense and stress responsiveness
Hv.4HG0412370.1	1122	1131	TC-rich repeats	ATTCTCTAAC	Nicotiana tabacum	cis-acting element involved in defense and stress responsiveness
Hv.4HG0412370.1	1385	1392	TCCC-motif	TCTCCCT	Spinacia oleracea	part of a light responsive element
Hv.4HG0412370.1	1845	1852	TCCC-motif	TCTCCCT	Spinacia oleracea	part of a light responsive element
Hv.4HG0412370.1	210	216	Box 4	ATTAAT	Petroselinum crispum	part of a conserved DNA module involved in light responsiveness
Hv.4HG0412370.1	835	841	TCT-motif	TCTTAC	Arabidopsis thaliana	part of a light responsive element
Hv.4HG0412370.1	1061	1067	TCT-motif	TCTTAC	Arabidopsis thaliana	part of a light responsive element
Hv.4HG0412370.1	1471	1477	TCT-motif	TCTTAC	Arabidopsis thaliana	part of a light responsive element
Hv.4HG0412370.1	1478	1488	I-box	AAGATAAGGCT	Gossypium hirsutum	part of a light responsive element
Hv.4HG0412370.1	1670	1676	Sp1	GGGCGG	Oryza sativa	light responsive element
Hv.4HG0412370.1	696	702	G-Box	CACGTG	Pisum sativum	cis-acting regulatory element involved in light responsiveness
Hv.5HG0420480.1	1318	1324	G-Box	CACGTT	Pisum sativum	cis-acting regulatory element involved in light responsiveness
Hv.5HG0420480.1	780	790	CAG-motif	GAAAGGCAGAC	Arabidopsis thaliana	part of a light response element
Hv.5HG0420480.1	436	442	TCT-motif	TCTTAC	Arabidopsis thaliana	part of a light responsive element
Hv.5HG0420480.1	767	773	Box 4	ATTAAT	Petroselinum crispum	part of a conserved DNA module involved in light responsiveness
Hv.5HG0420480.1	374	380	GC-motif	CCCCCG	Zea mays	enhancer-like element involved in anoxic specific inducibility
Hv.5HG0420480.1	30	37	TCCC-motif	TCTCCCT	Spinacia oleracea	part of a light responsive element
Hv.5HG0420480.1	121	128	TCCC-motif	TCTCCCT	Spinacia oleracea	part of a light responsive element
Hv.5HG0420480.1	286	293	TCCC-motif	TCTCCCT	Spinacia oleracea	part of a light responsive element
Hv.5HG0420480.1	754	761	TCCC-motif	TCTCCCT	Spinacia oleracea	part of a light responsive element
Hv.5HG0420480.1	432	441	TC-rich repeats	GTTTTCTTAC	Nicotiana tabacum	cis-acting element involved in defense and stress responsiveness
Hv.5HG0420480.1	1697	1703	G-box	CACGTC	Zea mays	cis-acting regulatory element involved in light responsiveness
Hv.5HG0420480.1	183	189	ARE	AAACCA	Zea mays	cis-acting regulatory element essential for the anaerobic induction
Hv.5HG0420480.1	958	964	ARE	AAACCA	Zea mays	cis-acting regulatory element essential for the anaerobic induction
Hv.5HG0420480.1	1323	1329	ARE	AAACCA	Zea mays	cis-acting regulatory element essential for the anaerobic induction
Hv.5HG0420480.1	1539	1545	ARE	AAACCA	Zea mays	cis-acting regulatory element essential for the anaerobic induction
Hv.5HG0420480.1	1823	1829	ARE	AAACCA	Zea mays	cis-acting regulatory element essential for the anaerobic induction
Hv.5HG0420480.1	1210	1216	LTR	CCGAAA	Hordeum vulgare	cis-acting element involved in low-temperature responsiveness
Hv.5HG0420480.1	1795	1801	LTR	CCGAAA	Hordeum vulgare	cis-acting element involved in low-temperature responsiveness
Hv.5HG0513530.1	514	520	Box 4	ATTAAT	Petroselinum crispum	part of a conserved DNA module involved in light responsiveness
Hv.5HG0513530.1	1094	1100	Box 4	ATTAAT	Petroselinum crispum	part of a conserved DNA module involved in light responsiveness
Hv.5HG0513530.1	963	969	G-Box	CACGTG	Pisum sativum	cis-acting regulatory element involved in light responsiveness
Hv.5HG0513530.1	1102	1108	G-Box	CACGTG	Pisum sativum	cis-acting regulatory element involved in light responsiveness
Hv.5HG0513530.1	1849	1855	G-Box	CACGTT	Pisum sativum	cis-acting regulatory element involved in light responsiveness
Hv.5HG0513530.1	235	241	GT1-motif	GGTTAA	Arabidopsis thaliana	light responsive element
Hv.5HG0513530.1	1051	1057	GT1-motif	GGTTAA	Arabidopsis thaliana	light responsive element
Hv.5HG0513530.1	961	970	G-box	ACACGTGGC	Brassica napus	cis-acting regulatory element involved in light responsiveness
Hv.5HG0513530.1	963	969	G-box	CACGTG	Arabidopsis thaliana	cis-acting regulatory element involved in light responsiveness
Hv.5HG0513530.1	1102	1108	G-box	CACGTG	Arabidopsis thaliana	cis-acting regulatory element involved in light responsiveness
Hv.5HG0513530.1	1872	1878	G-box	TACGTG	Arabidopsis thaliana	cis-acting regulatory element involved in light responsiveness
Hv.5HG0513530.1	1924	1930	G-box	CACGAC	Zea mays	cis-acting regulatory element involved in light responsiveness
Hv.5HG0513530.1	1080	1086	ARE	AAACCA	Zea mays	cis-acting regulatory element essential for the anaerobic induction
Hv.5HG0513530.1	1182	1189	GATA-motif	GATAGGA	Arabidopsis thaliana	part of a light responsive element
Hv.5HG0513530.1	1321	1328	GATA-motif	GATAGGG	Pisum sativum	part of a light responsive element
Hv.5HG0513530.1	239	245	LTR	CCGAAA	Hordeum vulgare	cis-acting element involved in low-temperature responsiveness
Hv.6HG0568300.1	665	671	GT1-motif	GGTTAA	Arabidopsis thaliana	light responsive element
Hv.6HG0568300.1	1312	1318	ARE	AAACCA	Zea mays	cis-acting regulatory element essential for the anaerobic induction
Hv.6HG0568300.1	683	689	G-box	CACGAC	Zea mays	cis-acting regulatory element involved in light responsiveness
Hv.6HG0568300.1	845	851	G-box	CACGTC	Zea mays	cis-acting regulatory element involved in light responsiveness
Hv.6HG0568300.1	848	854	G-box	CACGAC	Zea mays	cis-acting regulatory element involved in light responsiveness
Hv.6HG0568300.1	1750	1756	G-box	CACGTC	Zea mays	cis-acting regulatory element involved in light responsiveness
Hv.6HG0568300.1	836	844	AE-box	AGAAACTT	Arabidopsis thaliana	part of a module for light response
Hv.6HG0568300.1	1246	1255	ATCT-motif	AATCTAATCC	Pisum sativum	part of a conserved DNA module involved in light responsiveness
Hv.6HG0568300.1	274	280	LTR	CCGAAA	Hordeum vulgare	cis-acting element involved in low-temperature responsiveness
Hv.6HG0568300.1	1145	1154	ACE	CTAACGTATT	Petroselinum crispum	cis-acting element involved in light responsiveness
Hv.6HG0568300.1	1147	1153	G-Box	CACGTT	Pisum sativum	cis-acting regulatory element involved in light responsiveness
Hv.6HG0568300.1	516	522	Sp1	GGGCGG	Oryza sativa	light responsive element
Hv.6HG0568300.1	1865	1871	Sp1	GGGCGG	Oryza sativa	light responsive element
Hv.6HG0568300.1	1233	1243	L-box	ATCCCACCTAC	Petroselinum crispum	part of a light responsive element
Hv.6HG0568300.1	1227	1236	I-box	gGATAAGGTG	Zea mays	part of a light responsive element
Hv.6HG0568300.1	1177	1183	Box 4	ATTAAT	Petroselinum crispum	part of a conserved DNA module involved in light responsiveness
Hv.7HG0636950.1	1624	1630	G-box	TACGTG	Arabidopsis thaliana	cis-acting regulatory element involved in light responsiveness
Hv.7HG0636950.1	3	9	GT1-motif	GGTTAA	Arabidopsis thaliana	light responsive element
Hv.7HG0636950.1	1259	1265	ARE	AAACCA	Zea mays	cis-acting regulatory element essential for the anaerobic induction
Hv.7HG0636950.1	1813	1819	LTR	CCGAAA	Hordeum vulgare	cis-acting element involved in low-temperature responsiveness
Hv.7HG0636950.1	742	748	G-Box	CACGTT	Pisum sativum	cis-acting regulatory element involved in light responsiveness
Hv.7HG0636950.1	1462	1468	G-Box	CACGTT	Pisum sativum	cis-acting regulatory element involved in light responsiveness
Hv.7HG0636950.1	1851	1859	GA-motif	ATAGATAA	Arabidopsis thaliana	part of a light responsive element
Hv.7HG0636950.1	1298	1306	chs-CMA1a	TTACTTAA	Daucus carota	part of a light responsive element
Hv.7HG0717740.1	837	843	ARE	AAACCA	Zea mays	cis-acting regulatory element essential for the anaerobic induction
Hv.7HG0717740.1	1783	1793	CAG-motif	GAAAGGCAGAC	Arabidopsis thaliana	part of a light response element
Hv.7HG0744200.1	1604	1610	GT1-motif	GGTTAA	Arabidopsis thaliana	light responsive element
Hv.7HG0744200.1	438	444	ARE	AAACCA	Zea mays	cis-acting regulatory element essential for the anaerobic induction
Hv.7HG0744200.1	1764	1770	G-box	CACGTG	Arabidopsis thaliana	cis-acting regulatory element involved in light responsiveness
Hv.7HG0744200.1	313	320	TCCC-motif	TCTCCCT	Spinacia oleracea	part of a light responsive element
Hv.7HG0744200.1	367	374	TCCC-motif	TCTCCCT	Spinacia oleracea	part of a light responsive element
Hv.7HG0744200.1	390	397	TCCC-motif	TCTCCCT	Spinacia oleracea	part of a light responsive element
Hv.7HG0744200.1	500	507	TCCC-motif	TCTCCCT	Spinacia oleracea	part of a light responsive element
Hv.7HG0744200.1	533	539	G-Box	CACGTT	Pisum sativum	cis-acting regulatory element involved in light responsiveness
Hv.7HG0744200.1	1764	1770	G-Box	CACGTG	Pisum sativum	cis-acting regulatory element involved in light responsiveness
Hv.7HG0744200.1	330	336	TCT-motif	TCTTAC	Arabidopsis thaliana	part of a light responsive element
Hv.7HG0744200.1	1839	1845	Sp1	GGGCGG	Oryza sativa	light responsive element
Hv.7HG0744200.1	1844	1850	Sp1	GGGCGG	Oryza sativa	light responsive element

## Sheet: Stress responsive
Table S11d Stress responsive element of TALE superfamily genes in barley.
Hv.1HG0016370.1	951	957	ARE	AAACCA	Zea mays	cis-acting regulatory element essential for the anaerobic induction
Hv.1HG0016370.1	50	56	GC-motif	CCCCCG	Zea mays	enhancer-like element involved in anoxic specific inducibility
Hv.1HG0016370.1	1982	1988	GC-motif	CCCCCG	Zea mays	enhancer-like element involved in anoxic specific inducibility
Hv.1HG0052320.1	1464	1470	ARE	AAACCA	Zea mays	cis-acting regulatory element essential for the anaerobic induction
Hv.1HG0052320.1	1284	1290	GC-motif	CCCCCG	Zea mays	enhancer-like element involved in anoxic specific inducibility
Hv.1HG0052320.1	1337	1343	GC-motif	CCCCCG	Zea mays	enhancer-like element involved in anoxic specific inducibility
Hv.1HG0052320.1	1376	1382	GC-motif	CCCCCG	Zea mays	enhancer-like element involved in anoxic specific inducibility
Hv.1HG0073900.1	250	256	ARE	AAACCA	Zea mays	cis-acting regulatory element essential for the anaerobic induction
Hv.1HG0073900.1	1713	1719	LTR	CCGAAA	Hordeum vulgare	cis-acting element involved in low-temperature responsiveness
Hv.2HG0154270.1	1099	1105	ARE	AAACCA	Zea mays	cis-acting regulatory element essential for the anaerobic induction
Hv.2HG0154270.1	1332	1341	TC-rich repeats	GTTTTCTTAC	Nicotiana tabacum	cis-acting element involved in defense and stress responsiveness
Hv.3HG0302040.1	1308	1314	ARE	AAACCA	Zea mays	cis-acting regulatory element essential for the anaerobic induction
Hv.3HG0302040.1	1695	1701	GC-motif	CCCCCG	Zea mays	enhancer-like element involved in anoxic specific inducibility
Hv.4HG0333990.1	239	245	ARE	AAACCA	Zea mays	cis-acting regulatory element essential for the anaerobic induction
Hv.4HG0333990.1	650	656	ARE	AAACCA	Zea mays	cis-acting regulatory element essential for the anaerobic induction
Hv.4HG0333990.1	694	700	ARE	AAACCA	Zea mays	cis-acting regulatory element essential for the anaerobic induction
Hv.4HG0333990.1	1103	1109	ARE	AAACCA	Zea mays	cis-acting regulatory element essential for the anaerobic induction
Hv.4HG0333990.1	1472	1478	ARE	AAACCA	Zea mays	cis-acting regulatory element essential for the anaerobic induction
Hv.4HG0333990.1	1588	1594	ARE	AAACCA	Zea mays	cis-acting regulatory element essential for the anaerobic induction
Hv.4HG0333990.1	399	408	TC-rich repeats	ATTCTCTAAC	Nicotiana tabacum	cis-acting element involved in defense and stress responsiveness
Hv.4HG0334040.1	1520	1529	TC-rich repeats	GTTTTCTTAC	Nicotiana tabacum	cis-acting element involved in defense and stress responsiveness
Hv.4HG0334040.1	341	347	ARE	AAACCA	Zea mays	cis-acting regulatory element essential for the anaerobic induction
Hv.4HG0334040.1	1550	1556	ARE	AAACCA	Zea mays	cis-acting regulatory element essential for the anaerobic induction
Hv.4HG0334040.1	1954	1960	ARE	AAACCA	Zea mays	cis-acting regulatory element essential for the anaerobic induction
Hv.4HG0334360.1	1461	1467	ARE	AAACCA	Zea mays	cis-acting regulatory element essential for the anaerobic induction
Hv.4HG0334360.1	934	940	LTR	CCGAAA	Hordeum vulgare	cis-acting element involved in low-temperature responsiveness
Hv.4HG0339120.1	1421	1427	ARE	AAACCA	Zea mays	cis-acting regulatory element essential for the anaerobic induction
Hv.4HG0339810.1	477	483	LTR	CCGAAA	Hordeum vulgare	cis-acting element involved in low-temperature responsiveness
Hv.4HG0339810.1	1967	1973	ARE	AAACCA	Zea mays	cis-acting regulatory element essential for the anaerobic induction
Hv.4HG0350220.1	625	631	GC-motif	CCCCCG	Zea mays	enhancer-like element involved in anoxic specific inducibility
Hv.4HG0350220.1	1689	1695	GC-motif	CCCCCG	Zea mays	enhancer-like element involved in anoxic specific inducibility
Hv.4HG0350220.1	628	634	LTR	CCGAAA	Hordeum vulgare	cis-acting element involved in low-temperature responsiveness
Hv.4HG0402730.1	721	727	GC-motif	CCCCCG	Zea mays	enhancer-like element involved in anoxic specific inducibility
Hv.4HG0402730.1	1113	1119	ARE	AAACCA	Zea mays	cis-acting regulatory element essential for the anaerobic induction
Hv.4HG0402730.1	1453	1459	ARE	AAACCA	Zea mays	cis-acting regulatory element essential for the anaerobic induction
Hv.4HG0402730.1	590	599	TC-rich repeats	GTTTTCTTAC	Nicotiana tabacum	cis-acting element involved in defense and stress responsiveness
Hv.4HG0402730.1	1850	1859	TC-rich repeats	GTTTTCTTAC	Nicotiana tabacum	cis-acting element involved in defense and stress responsiveness
Hv.4HG0412330.1	970	976	LTR	CCGAAA	Hordeum vulgare	cis-acting element involved in low-temperature responsiveness
Hv.4HG0412330.1	1116	1122	LTR	CCGAAA	Hordeum vulgare	cis-acting element involved in low-temperature responsiveness
Hv.4HG0412330.1	1928	1934	ARE	AAACCA	Zea mays	cis-acting regulatory element essential for the anaerobic induction
Hv.4HG0412330.1	1485	1491	GC-motif	CCCCCG	Zea mays	enhancer-like element involved in anoxic specific inducibility
Hv.4HG0412330.1	1992	1998	GC-motif	CCCCCG	Zea mays	enhancer-like element involved in anoxic specific inducibility
Hv.4HG0412370.1	1018	1027	TC-rich repeats	ATTCTCTAAC	Nicotiana tabacum	cis-acting element involved in defense and stress responsiveness
Hv.4HG0412370.1	1122	1131	TC-rich repeats	ATTCTCTAAC	Nicotiana tabacum	cis-acting element involved in defense and stress responsiveness
Hv.5HG0420480.1	374	380	GC-motif	CCCCCG	Zea mays	enhancer-like element involved in anoxic specific inducibility
Hv.5HG0420480.1	432	441	TC-rich repeats	GTTTTCTTAC	Nicotiana tabacum	cis-acting element involved in defense and stress responsiveness
Hv.5HG0420480.1	183	189	ARE	AAACCA	Zea mays	cis-acting regulatory element essential for the anaerobic induction
Hv.5HG0420480.1	958	964	ARE	AAACCA	Zea mays	cis-acting regulatory element essential for the anaerobic induction
Hv.5HG0420480.1	1323	1329	ARE	AAACCA	Zea mays	cis-acting regulatory element essential for the anaerobic induction
Hv.5HG0420480.1	1539	1545	ARE	AAACCA	Zea mays	cis-acting regulatory element essential for the anaerobic induction
Hv.5HG0420480.1	1823	1829	ARE	AAACCA	Zea mays	cis-acting regulatory element essential for the anaerobic induction
Hv.5HG0420480.1	1210	1216	LTR	CCGAAA	Hordeum vulgare	cis-acting element involved in low-temperature responsiveness
Hv.5HG0420480.1	1795	1801	LTR	CCGAAA	Hordeum vulgare	cis-acting element involved in low-temperature responsiveness
Hv.5HG0513530.1	1080	1086	ARE	AAACCA	Zea mays	cis-acting regulatory element essential for the anaerobic induction
Hv.5HG0513530.1	239	245	LTR	CCGAAA	Hordeum vulgare	cis-acting element involved in low-temperature responsiveness
Hv.6HG0568300.1	1312	1318	ARE	AAACCA	Zea mays	cis-acting regulatory element essential for the anaerobic induction
Hv.6HG0568300.1	274	280	LTR	CCGAAA	Hordeum vulgare	cis-acting element involved in low-temperature responsiveness
Hv.7HG0636950.1	1899	1905	GC-motif	CCCCCG	Zea mays	enhancer-like element involved in anoxic specific inducibility
Hv.7HG0636950.1	1259	1265	ARE	AAACCA	Zea mays	cis-acting regulatory element essential for the anaerobic induction
Hv.7HG0636950.1	1813	1819	LTR	CCGAAA	Hordeum vulgare	cis-acting element involved in low-temperature responsiveness
Hv.7HG0717740.1	837	843	ARE	AAACCA	Zea mays	cis-acting regulatory element essential for the anaerobic induction
Hv.7HG0744200.1	438	444	ARE	AAACCA	Zea mays	cis-acting regulatory element essential for the anaerobic induction

## Sheet: Growth and development
Table S11e Growth and development element of TALE superfamily genes in barley.
Hv.1HG0016370.1	212	216		motif_sequence	organism	short_function
Hv.1HG0016370.1	283	287		motif_sequence	organism	short_function
Hv.1HG0016370.1	328	332		motif_sequence	organism	short_function
Hv.1HG0016370.1	596	600		motif_sequence	organism	short_function
Hv.1HG0016370.1	681	685		motif_sequence	organism	short_function
Hv.1HG0016370.1	827	831		motif_sequence	organism	short_function
Hv.1HG0016370.1	839	843		motif_sequence	organism	short_function
Hv.1HG0016370.1	857	861		motif_sequence	organism	short_function
Hv.1HG0016370.1	861	865		motif_sequence	organism	short_function
Hv.1HG0016370.1	933	937		motif_sequence	organism	short_function
Hv.1HG0016370.1	1112	1116		motif_sequence	organism	short_function
Hv.1HG0016370.1	1413	1417		motif_sequence	organism	short_function
Hv.1HG0016370.1	1642	1646		motif_sequence	organism	short_function
Hv.1HG0016370.1	1670	1674		motif_sequence	organism	short_function
Hv.1HG0016370.1	1743	1747		motif_sequence	organism	short_function
Hv.1HG0016370.1	1803	1807		motif_sequence	organism	short_function
Hv.1HG0016370.1	1879	1883		motif_sequence	organism	short_function
Hv.1HG0016370.1	1895	1899		motif_sequence	organism	short_function
Hv.1HG0016370.1	1901	1905		motif_sequence	organism	short_function
Hv.1HG0016370.1	1931	1935		motif_sequence	organism	short_function
Hv.1HG0016370.1	1993	1997		motif_sequence	organism	short_function
Hv.1HG0016370.1	1904	1913	O2-site	GATGACATGG	Zea mays	cis-acting regulatory element involved in zein metabolism regulation
Hv.1HG0052320.1	392	401	O2-site	GATGATGTGG	Zea mays	cis-acting regulatory element involved in zein metabolism regulation
Hv.1HG0052320.1	78	82		motif_sequence	organism	short_function
Hv.1HG0052320.1	224	228		motif_sequence	organism	short_function
Hv.1HG0052320.1	278	282		motif_sequence	organism	short_function
Hv.1HG0052320.1	334	338		motif_sequence	organism	short_function
Hv.1HG0052320.1	417	421		motif_sequence	organism	short_function
Hv.1HG0052320.1	439	443		motif_sequence	organism	short_function
Hv.1HG0052320.1	560	564		motif_sequence	organism	short_function
Hv.1HG0052320.1	588	592		motif_sequence	organism	short_function
Hv.1HG0052320.1	601	605		motif_sequence	organism	short_function
Hv.1HG0052320.1	624	628		motif_sequence	organism	short_function
Hv.1HG0052320.1	646	650		motif_sequence	organism	short_function
Hv.1HG0052320.1	698	702		motif_sequence	organism	short_function
Hv.1HG0052320.1	839	843		motif_sequence	organism	short_function
Hv.1HG0052320.1	1025	1029		motif_sequence	organism	short_function
Hv.1HG0052320.1	1117	1121		motif_sequence	organism	short_function
Hv.1HG0052320.1	1170	1174		motif_sequence	organism	short_function
Hv.1HG0052320.1	1380	1384		motif_sequence	organism	short_function
Hv.1HG0052320.1	1499	1503		motif_sequence	organism	short_function
Hv.1HG0052320.1	1661	1665		motif_sequence	organism	short_function
Hv.1HG0052320.1	1913	1917		motif_sequence	organism	short_function
Hv.1HG0052320.1	1233	1239	CAT-box	GCCACT	Arabidopsis thaliana	cis-acting regulatory element related to meristem expression
Hv.1HG0052320.1	1816	1822	A-box	CCGTCC	Petroselinum crispum	cis-acting regulatory element
Hv.1HG0052320.1	1935	1941	A-box	CCGTCC	Petroselinum crispum	cis-acting regulatory element
Hv.1HG0073900.1	958	964	CAT-box	GCCACT	Arabidopsis thaliana	cis-acting regulatory element related to meristem expression
Hv.1HG0073900.1	1214	1220	A-box	CCGTCC	Petroselinum crispum	cis-acting regulatory element
Hv.1HG0073900.1	151	155		motif_sequence	organism	short_function
Hv.1HG0073900.1	216	220		motif_sequence	organism	short_function
Hv.1HG0073900.1	298	302		motif_sequence	organism	short_function
Hv.1HG0073900.1	334	338		motif_sequence	organism	short_function
Hv.1HG0073900.1	340	344		motif_sequence	organism	short_function
Hv.1HG0073900.1	429	433		motif_sequence	organism	short_function
Hv.1HG0073900.1	498	502		motif_sequence	organism	short_function
Hv.1HG0073900.1	525	529		motif_sequence	organism	short_function
Hv.1HG0073900.1	588	592		motif_sequence	organism	short_function
Hv.1HG0073900.1	965	969		motif_sequence	organism	short_function
Hv.1HG0073900.1	1156	1160		motif_sequence	organism	short_function
Hv.1HG0073900.1	1183	1187		motif_sequence	organism	short_function
Hv.1HG0073900.1	1293	1297		motif_sequence	organism	short_function
Hv.1HG0073900.1	1493	1497		motif_sequence	organism	short_function
Hv.1HG0073900.1	1516	1520		motif_sequence	organism	short_function
Hv.1HG0073900.1	1601	1605		motif_sequence	organism	short_function
Hv.1HG0073900.1	1729	1733		motif_sequence	organism	short_function
Hv.1HG0073900.1	1735	1739		motif_sequence	organism	short_function
Hv.1HG0073900.1	1845	1849		motif_sequence	organism	short_function
Hv.1HG0073900.1	1850	1854		motif_sequence	organism	short_function
Hv.1HG0073900.1	1867	1871		motif_sequence	organism	short_function
Hv.1HG0073900.1	1905	1909		motif_sequence	organism	short_function
Hv.1HG0073900.1	1591	1599	O2-site	GATGA(C/T)(A/G)TG(A/G)	Zea mays	cis-acting regulatory element involved in zein metabolism regulation
Hv.2HG0154270.1	161	165		motif_sequence	organism	short_function
Hv.2HG0154270.1	187	191		motif_sequence	organism	short_function
Hv.2HG0154270.1	207	211		motif_sequence	organism	short_function
Hv.2HG0154270.1	245	249		motif_sequence	organism	short_function
Hv.2HG0154270.1	265	269		motif_sequence	organism	short_function
Hv.2HG0154270.1	646	650		motif_sequence	organism	short_function
Hv.2HG0154270.1	707	711		motif_sequence	organism	short_function
Hv.2HG0154270.1	712	716		motif_sequence	organism	short_function
Hv.2HG0154270.1	777	781		motif_sequence	organism	short_function
Hv.2HG0154270.1	857	861		motif_sequence	organism	short_function
Hv.2HG0154270.1	906	910		motif_sequence	organism	short_function
Hv.2HG0154270.1	1032	1036		motif_sequence	organism	short_function
Hv.2HG0154270.1	1552	1556		motif_sequence	organism	short_function
Hv.2HG0154270.1	1597	1601		motif_sequence	organism	short_function
Hv.2HG0154270.1	1675	1679		motif_sequence	organism	short_function
Hv.2HG0154270.1	1723	1727		motif_sequence	organism	short_function
Hv.2HG0154270.1	1733	1737		motif_sequence	organism	short_function
Hv.2HG0154270.1	1791	1795		motif_sequence	organism	short_function
Hv.2HG0154270.1	1846	1850		motif_sequence	organism	short_function
Hv.2HG0154270.1	1852	1856		motif_sequence	organism	short_function
Hv.2HG0154270.1	1883	1887		motif_sequence	organism	short_function
Hv.2HG0154270.1	1931	1935		motif_sequence	organism	short_function
Hv.2HG0154270.1	1967	1971		motif_sequence	organism	short_function
Hv.2HG0154270.1	865	874	O2-site	GATGACATGG	Zea mays	cis-acting regulatory element involved in zein metabolism regulation
Hv.2HG0154270.1	1752	1761	O2-site	GTTGACGTGA	Zea mays	cis-acting regulatory element involved in zein metabolism regulation
Hv.2HG0154270.1	1780	1786	CAT-box	GCCACT	Arabidopsis thaliana	cis-acting regulatory element related to meristem expression
Hv.2HG0154270.1	802	808	A-box	CCGTCC	Petroselinum crispum	cis-acting regulatory element
Hv.2HG0154270.1	1307	1313	A-box	CCGTCC	Petroselinum crispum	cis-acting regulatory element
Hv.3HG0302040.1	33	37		motif_sequence	organism	short_function
Hv.3HG0302040.1	380	384		motif_sequence	organism	short_function
Hv.3HG0302040.1	396	400		motif_sequence	organism	short_function
Hv.3HG0302040.1	409	413		motif_sequence	organism	short_function
Hv.3HG0302040.1	608	612		motif_sequence	organism	short_function
Hv.3HG0302040.1	654	658		motif_sequence	organism	short_function
Hv.3HG0302040.1	704	708		motif_sequence	organism	short_function
Hv.3HG0302040.1	724	728		motif_sequence	organism	short_function
Hv.3HG0302040.1	793	797		motif_sequence	organism	short_function
Hv.3HG0302040.1	818	822		motif_sequence	organism	short_function
Hv.3HG0302040.1	831	835		motif_sequence	organism	short_function
Hv.3HG0302040.1	1351	1355		motif_sequence	organism	short_function
Hv.3HG0302040.1	1624	1628		motif_sequence	organism	short_function
Hv.3HG0302040.1	1637	1641		motif_sequence	organism	short_function
Hv.3HG0302040.1	1739	1743		motif_sequence	organism	short_function
Hv.3HG0302040.1	1802	1806		motif_sequence	organism	short_function
Hv.3HG0302040.1	1890	1894		motif_sequence	organism	short_function
Hv.3HG0302040.1	1941	1945		motif_sequence	organism	short_function
Hv.3HG0302040.1	1119	1130	Unnamed_1	GGATTTTACAGT	Pisum sativum	cis-acting element involved in phytochrome down-regulation expression
Hv.3HG0302040.1	1620	1626	A-box	CCGTCC	Petroselinum crispum	cis-acting regulatory element
Hv.4HG0333990.1	118	124	CAT-box	GCCACT	Arabidopsis thaliana	cis-acting regulatory element related to meristem expression
Hv.4HG0333990.1	1112	1118	A-box	CCGTCC	Petroselinum crispum	cis-acting regulatory element
Hv.4HG0333990.1	1049	1059	3-AF3 binding site	CACTATCTAAC	Pisum sativum	part of a conserved DNA module array (CMA3)
Hv.4HG0333990.1	1627	1636	MSA-like	(T/C)C(T/C)AACGG(T/C)(T/C)A	Catharanthus roseus	cis-acting element involved in cell cycle regulation
Hv.4HG0333990.1	1629	1638	MSA-like	TCCAACGGT	Catharanthus roseus	cis-acting element involved in cell cycle regulation
Hv.4HG0333990.1	1692	1702	O2-site	GATGACATGG	Zea mays	cis-acting regulatory element involved in zein metabolism regulation
Hv.4HG0333990.1	78	82		motif_sequence	organism	short_function
Hv.4HG0333990.1	378	382		motif_sequence	organism	short_function
Hv.4HG0333990.1	388	392		motif_sequence	organism	short_function
Hv.4HG0333990.1	482	486		motif_sequence	organism	short_function
Hv.4HG0333990.1	620	624		motif_sequence	organism	short_function
Hv.4HG0333990.1	709	713		motif_sequence	organism	short_function
Hv.4HG0333990.1	798	802		motif_sequence	organism	short_function
Hv.4HG0333990.1	992	996		motif_sequence	organism	short_function
Hv.4HG0333990.1	1152	1156		motif_sequence	organism	short_function
Hv.4HG0333990.1	1254	1258		motif_sequence	organism	short_function
Hv.4HG0333990.1	1533	1537		motif_sequence	organism	short_function
Hv.4HG0333990.1	1812	1816		motif_sequence	organism	short_function
Hv.4HG0333990.1	1834	1838		motif_sequence	organism	short_function
Hv.4HG0333990.1	1925	1929		motif_sequence	organism	short_function
Hv.4HG0333990.1	1983	1987		motif_sequence	organism	short_function
Hv.4HG0334040.1	1581	1590	MSA-like	TCAAACGGT	Catharanthus roseus	cis-acting element involved in cell cycle regulation
Hv.4HG0334040.1	11	15		motif_sequence	organism	short_function
Hv.4HG0334040.1	271	275		motif_sequence	organism	short_function
Hv.4HG0334040.1	278	282		motif_sequence	organism	short_function
Hv.4HG0334040.1	644	648		motif_sequence	organism	short_function
Hv.4HG0334040.1	870	874		motif_sequence	organism	short_function
Hv.4HG0334040.1	910	914		motif_sequence	organism	short_function
Hv.4HG0334040.1	947	951		motif_sequence	organism	short_function
Hv.4HG0334040.1	953	957		motif_sequence	organism	short_function
Hv.4HG0334040.1	983	987		motif_sequence	organism	short_function
Hv.4HG0334040.1	998	1002		motif_sequence	organism	short_function
Hv.4HG0334040.1	1120	1124		motif_sequence	organism	short_function
Hv.4HG0334040.1	1149	1153		motif_sequence	organism	short_function
Hv.4HG0334040.1	1173	1177		motif_sequence	organism	short_function
Hv.4HG0334040.1	1193	1197		motif_sequence	organism	short_function
Hv.4HG0334040.1	1231	1235		motif_sequence	organism	short_function
Hv.4HG0334040.1	1249	1253		motif_sequence	organism	short_function
Hv.4HG0334040.1	1439	1443		motif_sequence	organism	short_function
Hv.4HG0334040.1	1556	1560		motif_sequence	organism	short_function
Hv.4HG0334040.1	1850	1854		motif_sequence	organism	short_function
Hv.4HG0334040.1	1930	1934		motif_sequence	organism	short_function
Hv.4HG0334040.1	1941	1945		motif_sequence	organism	short_function
Hv.4HG0334040.1	524	532	O2-site	GATGA(C/T)(A/G)TG(A/G)	Zea mays	cis-acting regulatory element involved in zein metabolism regulation
Hv.4HG0334350.1	1764	1772	RY-element	CATGCATG	Helianthus annuus	cis-acting regulatory element involved in seed-specific regulation
Hv.4HG0334350.1	1768	1776	RY-element	CATGCATG	Helianthus annuus	cis-acting regulatory element involved in seed-specific regulation
Hv.4HG0334350.1	73	77		motif_sequence	organism	short_function
Hv.4HG0334350.1	152	156		motif_sequence	organism	short_function
Hv.4HG0334350.1	200	204		motif_sequence	organism	short_function
Hv.4HG0334350.1	215	219		motif_sequence	organism	short_function
Hv.4HG0334350.1	251	255		motif_sequence	organism	short_function
Hv.4HG0334350.1	263	267		motif_sequence	organism	short_function
Hv.4HG0334350.1	269	273		motif_sequence	organism	short_function
Hv.4HG0334350.1	565	569		motif_sequence	organism	short_function
Hv.4HG0334350.1	630	634		motif_sequence	organism	short_function
Hv.4HG0334350.1	712	716		motif_sequence	organism	short_function
Hv.4HG0334350.1	748	752		motif_sequence	organism	short_function
Hv.4HG0334350.1	894	898		motif_sequence	organism	short_function
Hv.4HG0334350.1	1301	1305		motif_sequence	organism	short_function
Hv.4HG0334350.1	1309	1313		motif_sequence	organism	short_function
Hv.4HG0334350.1	1326	1330		motif_sequence	organism	short_function
Hv.4HG0334350.1	1348	1352		motif_sequence	organism	short_function
Hv.4HG0334350.1	1475	1479		motif_sequence	organism	short_function
Hv.4HG0334350.1	1518	1522		motif_sequence	organism	short_function
Hv.4HG0334350.1	1549	1553		motif_sequence	organism	short_function
Hv.4HG0334350.1	1611	1615		motif_sequence	organism	short_function
Hv.4HG0334350.1	1636	1640		motif_sequence	organism	short_function
Hv.4HG0334350.1	1676	1680		motif_sequence	organism	short_function
Hv.4HG0334350.1	1682	1686		motif_sequence	organism	short_function
Hv.4HG0334350.1	1725	1729		motif_sequence	organism	short_function
Hv.4HG0334350.1	1730	1734		motif_sequence	organism	short_function
Hv.4HG0334350.1	1775	1779		motif_sequence	organism	short_function
Hv.4HG0334350.1	1847	1851		motif_sequence	organism	short_function
Hv.4HG0334350.1	182	192	O2-site	GATGATGTGG	Zea mays	cis-acting regulatory element involved in zein metabolism regulation
Hv.4HG0334350.1	1919	1927	O2-site	GATGA(C/T)(A/G)TG(A/G)	Zea mays	cis-acting regulatory element involved in zein metabolism regulation
Hv.4HG0334360.1	432	440	HD-Zip 1	CAAT(A/T)ATTG	Arabidopsis thaliana	element involved in differentiation of the palisade mesophyll cells
Hv.4HG0334360.1	1316	1324.5	HD-Zip 1	CAAT(A/T)ATTG	Arabidopsis thaliana	element involved in differentiation of the palisade mesophyll cells
Hv.4HG0334360.1	8	12		motif_sequence	organism	short_function
Hv.4HG0334360.1	54	58		motif_sequence	organism	short_function
Hv.4HG0334360.1	77	81		motif_sequence	organism	short_function
Hv.4HG0334360.1	199	203		motif_sequence	organism	short_function
Hv.4HG0334360.1	204	208		motif_sequence	organism	short_function
Hv.4HG0334360.1	455	459		motif_sequence	organism	short_function
Hv.4HG0334360.1	562	566		motif_sequence	organism	short_function
Hv.4HG0334360.1	584	588		motif_sequence	organism	short_function
Hv.4HG0334360.1	628	632		motif_sequence	organism	short_function
Hv.4HG0334360.1	806	810		motif_sequence	organism	short_function
Hv.4HG0334360.1	950	954		motif_sequence	organism	short_function
Hv.4HG0334360.1	983	987		motif_sequence	organism	short_function
Hv.4HG0334360.1	1075	1079		motif_sequence	organism	short_function
Hv.4HG0334360.1	1205	1209		motif_sequence	organism	short_function
Hv.4HG0334360.1	1293	1297		motif_sequence	organism	short_function
Hv.4HG0334360.1	1349	1353		motif_sequence	organism	short_function
Hv.4HG0334360.1	1444	1448		motif_sequence	organism	short_function
Hv.4HG0334360.1	1618	1622		motif_sequence	organism	short_function
Hv.4HG0334360.1	1757	1761		motif_sequence	organism	short_function
Hv.4HG0334360.1	1885	1889		motif_sequence	organism	short_function
Hv.4HG0339120.1	1588	1594	CAT-box	GCCACT	Arabidopsis thaliana	cis-acting regulatory element related to meristem expression
Hv.4HG0339120.1	336	340		motif_sequence	organism	short_function
Hv.4HG0339120.1	376	380		motif_sequence	organism	short_function
Hv.4HG0339120.1	425	429		motif_sequence	organism	short_function
Hv.4HG0339120.1	430	434		motif_sequence	organism	short_function
Hv.4HG0339120.1	521	525		motif_sequence	organism	short_function
Hv.4HG0339120.1	611	615		motif_sequence	organism	short_function
Hv.4HG0339120.1	678	682		motif_sequence	organism	short_function
Hv.4HG0339120.1	718	722		motif_sequence	organism	short_function
Hv.4HG0339120.1	1168	1172		motif_sequence	organism	short_function
Hv.4HG0339120.1	1307	1311		motif_sequence	organism	short_function
Hv.4HG0339120.1	1324	1328		motif_sequence	organism	short_function
Hv.4HG0339120.1	1504	1508		motif_sequence	organism	short_function
Hv.4HG0339120.1	1694	1698		motif_sequence	organism	short_function
Hv.4HG0339120.1	1881	1885		motif_sequence	organism	short_function
Hv.4HG0339120.1	1944	1948		motif_sequence	organism	short_function
Hv.4HG0339120.1	1958	1962		motif_sequence	organism	short_function
Hv.4HG0339810.1	558	564	A-box	CCGTCC	Petroselinum crispum	cis-acting regulatory element
Hv.4HG0339810.1	867	873	A-box	CCGTCC	Petroselinum crispum	cis-acting regulatory element
Hv.4HG0339810.1	93	97		motif_sequence	organism	short_function
Hv.4HG0339810.1	98	102		motif_sequence	organism	short_function
Hv.4HG0339810.1	341	345		motif_sequence	organism	short_function
Hv.4HG0339810.1	456	460		motif_sequence	organism	short_function
Hv.4HG0339810.1	640	644		motif_sequence	organism	short_function
Hv.4HG0339810.1	676	680		motif_sequence	organism	short_function
Hv.4HG0339810.1	702	706		motif_sequence	organism	short_function
Hv.4HG0339810.1	821	825		motif_sequence	organism	short_function
Hv.4HG0339810.1	894	898		motif_sequence	organism	short_function
Hv.4HG0339810.1	942	946		motif_sequence	organism	short_function
Hv.4HG0339810.1	950	954		motif_sequence	organism	short_function
Hv.4HG0339810.1	956	960		motif_sequence	organism	short_function
Hv.4HG0339810.1	984	988		motif_sequence	organism	short_function
Hv.4HG0339810.1	1128	1132		motif_sequence	organism	short_function
Hv.4HG0339810.1	1252	1256		motif_sequence	organism	short_function
Hv.4HG0339810.1	1322	1326		motif_sequence	organism	short_function
Hv.4HG0339810.1	1383	1387		motif_sequence	organism	short_function
Hv.4HG0339810.1	1440	1444		motif_sequence	organism	short_function
Hv.4HG0339810.1	1541	1545		motif_sequence	organism	short_function
Hv.4HG0339810.1	1646	1650		motif_sequence	organism	short_function
Hv.4HG0339810.1	1750	1754		motif_sequence	organism	short_function
Hv.4HG0339810.1	1770	1774		motif_sequence	organism	short_function
Hv.4HG0339810.1	1812	1816		motif_sequence	organism	short_function
Hv.4HG0339810.1	1870	1874		motif_sequence	organism	short_function
Hv.4HG0339810.1	1920	1924		motif_sequence	organism	short_function
Hv.4HG0339810.1	86	95	O2-site	GATGATGTGG	Zea mays	cis-acting regulatory element involved in zein metabolism regulation
Hv.4HG0339810.1	1398	1406	O2-site	GATGA(C/T)(A/G)TG(A/G)	Zea mays	cis-acting regulatory element involved in zein metabolism regulation
Hv.4HG0350220.1	242	246		motif_sequence	organism	short_function
Hv.4HG0350220.1	470	474		motif_sequence	organism	short_function
Hv.4HG0350220.1	599	603		motif_sequence	organism	short_function
Hv.4HG0350220.1	713	717		motif_sequence	organism	short_function
Hv.4HG0350220.1	823	827		motif_sequence	organism	short_function
Hv.4HG0350220.1	919	923		motif_sequence	organism	short_function
Hv.4HG0350220.1	930	934		motif_sequence	organism	short_function
Hv.4HG0350220.1	978	982		motif_sequence	organism	short_function
Hv.4HG0350220.1	1103	1107		motif_sequence	organism	short_function
Hv.4HG0350220.1	1127	1131		motif_sequence	organism	short_function
Hv.4HG0350220.1	1169	1173		motif_sequence	organism	short_function
Hv.4HG0350220.1	1265	1269		motif_sequence	organism	short_function
Hv.4HG0350220.1	1286	1290		motif_sequence	organism	short_function
Hv.4HG0350220.1	1309	1313		motif_sequence	organism	short_function
Hv.4HG0350220.1	1338	1342		motif_sequence	organism	short_function
Hv.4HG0350220.1	1349	1353		motif_sequence	organism	short_function
Hv.4HG0350220.1	1396	1400		motif_sequence	organism	short_function
Hv.4HG0350220.1	1451	1455		motif_sequence	organism	short_function
Hv.4HG0350220.1	1489	1493		motif_sequence	organism	short_function
Hv.4HG0350220.1	1577	1581		motif_sequence	organism	short_function
Hv.4HG0350220.1	1709	1713		motif_sequence	organism	short_function
Hv.4HG0350220.1	1804	1808		motif_sequence	organism	short_function
Hv.4HG0350220.1	1865	1869		motif_sequence	organism	short_function
Hv.4HG0350220.1	1879	1883		motif_sequence	organism	short_function
Hv.4HG0350220.1	1933	1937		motif_sequence	organism	short_function
Hv.4HG0350220.1	1945	1949		motif_sequence	organism	short_function
Hv.4HG0402730.1	442	449	GCN4_motif	TGAGTCA	Oryza sativa	cis-regulatory element involved in endosperm expression
Hv.4HG0402730.1	1268	1274	CAT-box	GCCACT	Arabidopsis thaliana	cis-acting regulatory element related to meristem expression
Hv.4HG0402730.1	203	207		motif_sequence	organism	short_function
Hv.4HG0402730.1	280	284		motif_sequence	organism	short_function
Hv.4HG0402730.1	499	503		motif_sequence	organism	short_function
Hv.4HG0402730.1	689	693		motif_sequence	organism	short_function
Hv.4HG0402730.1	771	775		motif_sequence	organism	short_function
Hv.4HG0402730.1	902	906		motif_sequence	organism	short_function
Hv.4HG0402730.1	936	940		motif_sequence	organism	short_function
Hv.4HG0402730.1	959	963		motif_sequence	organism	short_function
Hv.4HG0402730.1	1007	1011		motif_sequence	organism	short_function
Hv.4HG0402730.1	1019	1023		motif_sequence	organism	short_function
Hv.4HG0402730.1	1043	1047		motif_sequence	organism	short_function
Hv.4HG0402730.1	1073	1077		motif_sequence	organism	short_function
Hv.4HG0402730.1	1171	1175		motif_sequence	organism	short_function
Hv.4HG0402730.1	1218	1222		motif_sequence	organism	short_function
Hv.4HG0402730.1	1573	1577		motif_sequence	organism	short_function
Hv.4HG0402730.1	1759	1763		motif_sequence	organism	short_function
Hv.4HG0402730.1	1774	1778		motif_sequence	organism	short_function
Hv.4HG0402730.1	1989	1993		motif_sequence	organism	short_function
Hv.4HG0402730.1	486	495	O2-site	GTTGACGTGA	Zea mays	cis-acting regulatory element involved in zein metabolism regulation
Hv.4HG0412330.1	638	648	3-AF3 binding site	CACTATCTAAC	Pisum sativum	part of a conserved DNA module array (CMA3)
Hv.4HG0412330.1	158	166	RY-element	CATGCATG	Helianthus annuus	cis-acting regulatory element involved in seed-specific regulation
Hv.4HG0412330.1	1133	1139	CAT-box	GCCACT	Arabidopsis thaliana	cis-acting regulatory element related to meristem expression
Hv.4HG0412330.1	1687	1693	CAT-box	GCCACT	Arabidopsis thaliana	cis-acting regulatory element related to meristem expression
Hv.4HG0412330.1	1764	1770	CAT-box	GCCACT	Arabidopsis thaliana	cis-acting regulatory element related to meristem expression
Hv.4HG0412330.1	651	657	A-box	CCGTCC	Petroselinum crispum	cis-acting regulatory element
Hv.4HG0412330.1	1782	1789	GCN4_motif	TGAGTCA	Oryza sativa	cis-regulatory element involved in endosperm expression
Hv.4HG0412330.1	199	203		motif_sequence	organism	short_function
Hv.4HG0412330.1	236	240		motif_sequence	organism	short_function
Hv.4HG0412330.1	384	388		motif_sequence	organism	short_function
Hv.4HG0412330.1	418	422		motif_sequence	organism	short_function
Hv.4HG0412330.1	777	781		motif_sequence	organism	short_function
Hv.4HG0412330.1	894	898		motif_sequence	organism	short_function
Hv.4HG0412330.1	906	910		motif_sequence	organism	short_function
Hv.4HG0412330.1	963	967		motif_sequence	organism	short_function
Hv.4HG0412330.1	1035	1039		motif_sequence	organism	short_function
Hv.4HG0412330.1	1048	1052		motif_sequence	organism	short_function
Hv.4HG0412330.1	1200	1204		motif_sequence	organism	short_function
Hv.4HG0412330.1	1449	1453		motif_sequence	organism	short_function
Hv.4HG0412330.1	1584	1588		motif_sequence	organism	short_function
Hv.4HG0412330.1	1644	1648		motif_sequence	organism	short_function
Hv.4HG0412330.1	1805	1809		motif_sequence	organism	short_function
Hv.4HG0412330.1	1918	1922		motif_sequence	organism	short_function
Hv.4HG0412370.1	18	22		motif_sequence	organism	short_function
Hv.4HG0412370.1	161	165		motif_sequence	organism	short_function
Hv.4HG0412370.1	332	336		motif_sequence	organism	short_function
Hv.4HG0412370.1	466	470		motif_sequence	organism	short_function
Hv.4HG0412370.1	480	484		motif_sequence	organism	short_function
Hv.4HG0412370.1	482	486		motif_sequence	organism	short_function
Hv.4HG0412370.1	652	656		motif_sequence	organism	short_function
Hv.4HG0412370.1	718	722		motif_sequence	organism	short_function
Hv.4HG0412370.1	761	765		motif_sequence	organism	short_function
Hv.4HG0412370.1	1387	1391		motif_sequence	organism	short_function
Hv.4HG0412370.1	1510	1514		motif_sequence	organism	short_function
Hv.4HG0412370.1	1776	1780		motif_sequence	organism	short_function
Hv.4HG0412370.1	1785	1789		motif_sequence	organism	short_function
Hv.4HG0412370.1	1797	1801		motif_sequence	organism	short_function
Hv.4HG0412370.1	1844	1848		motif_sequence	organism	short_function
Hv.4HG0412370.1	1852	1856		motif_sequence	organism	short_function
Hv.4HG0412370.1	1985	1989		motif_sequence	organism	short_function
Hv.4HG0412370.1	1657	1666	O2-site	GTTGACGTGA	Zea mays	cis-acting regulatory element involved in zein metabolism regulation
Hv.5HG0420480.1	1024	1031	GCN4_motif	TGAGTCA	Oryza sativa	cis-regulatory element involved in endosperm expression
Hv.5HG0420480.1	1865	1871	CAT-box	GCCACT	Arabidopsis thaliana	cis-acting regulatory element related to meristem expression
Hv.5HG0420480.1	481	489	RY-element	CATGCATG	Helianthus annuus	cis-acting regulatory element involved in seed-specific regulation
Hv.5HG0420480.1	77	81		motif_sequence	organism	short_function
Hv.5HG0420480.1	82	86		motif_sequence	organism	short_function
Hv.5HG0420480.1	117	121		motif_sequence	organism	short_function
Hv.5HG0420480.1	164	168		motif_sequence	organism	short_function
Hv.5HG0420480.1	261	265		motif_sequence	organism	short_function
Hv.5HG0420480.1	285	289		motif_sequence	organism	short_function
Hv.5HG0420480.1	313	317		motif_sequence	organism	short_function
Hv.5HG0420480.1	318	322		motif_sequence	organism	short_function
Hv.5HG0420480.1	458	462		motif_sequence	organism	short_function
Hv.5HG0420480.1	469	473		motif_sequence	organism	short_function
Hv.5HG0420480.1	507	511		motif_sequence	organism	short_function
Hv.5HG0420480.1	726	730		motif_sequence	organism	short_function
Hv.5HG0420480.1	734	738		motif_sequence	organism	short_function
Hv.5HG0420480.1	898	902		motif_sequence	organism	short_function
Hv.5HG0420480.1	951	955		motif_sequence	organism	short_function
Hv.5HG0420480.1	1036	1040		motif_sequence	organism	short_function
Hv.5HG0420480.1	1177	1181		motif_sequence	organism	short_function
Hv.5HG0420480.1	1214	1218		motif_sequence	organism	short_function
Hv.5HG0420480.1	1259	1263		motif_sequence	organism	short_function
Hv.5HG0420480.1	1267	1271		motif_sequence	organism	short_function
Hv.5HG0420480.1	1456	1460		motif_sequence	organism	short_function
Hv.5HG0513530.1	784	790	CAT-box	GCCACT	Arabidopsis thaliana	cis-acting regulatory element related to meristem expression
Hv.5HG0513530.1	1433	1439	CAT-box	GCCACT	Arabidopsis thaliana	cis-acting regulatory element related to meristem expression
Hv.5HG0513530.1	1728	1734	CAT-box	GCCACT	Arabidopsis thaliana	cis-acting regulatory element related to meristem expression
Hv.5HG0513530.1	398	404	A-box	CCGTCC	Petroselinum crispum	cis-acting regulatory element
Hv.5HG0513530.1	417	423	A-box	CCGTCC	Petroselinum crispum	cis-acting regulatory element
Hv.5HG0513530.1	802	808	A-box	CCGTCC	Petroselinum crispum	cis-acting regulatory element
Hv.5HG0513530.1	1166	1173	GCN4_motif	TGAGTCA	Oryza sativa	cis-regulatory element involved in endosperm expression
Hv.5HG0513530.1	1734	1742.5	MSA-like	(T/C)C(T/C)AACGG(T/C)(T/C)A	Catharanthus roseus	cis-acting element involved in cell cycle regulation
Hv.5HG0513530.1	59	63		motif_sequence	organism	short_function
Hv.5HG0513530.1	192	196		motif_sequence	organism	short_function
Hv.5HG0513530.1	300	304		motif_sequence	organism	short_function
Hv.5HG0513530.1	405	409		motif_sequence	organism	short_function
Hv.5HG0513530.1	936	940		motif_sequence	organism	short_function
Hv.5HG0513530.1	989	993		motif_sequence	organism	short_function
Hv.5HG0513530.1	1220	1224		motif_sequence	organism	short_function
Hv.5HG0513530.1	1358	1362		motif_sequence	organism	short_function
Hv.5HG0513530.1	1411	1415		motif_sequence	organism	short_function
Hv.5HG0513530.1	1535	1539		motif_sequence	organism	short_function
Hv.5HG0513530.1	1619	1623		motif_sequence	organism	short_function
Hv.5HG0513530.1	1692	1696		motif_sequence	organism	short_function
Hv.5HG0513530.1	1777	1781		motif_sequence	organism	short_function
Hv.6HG0568300.1	741	745		motif_sequence	organism	short_function
Hv.6HG0568300.1	981	985		motif_sequence	organism	short_function
Hv.6HG0568300.1	1089	1093		motif_sequence	organism	short_function
Hv.6HG0568300.1	1205	1209		motif_sequence	organism	short_function
Hv.6HG0568300.1	1238	1242		motif_sequence	organism	short_function
Hv.6HG0568300.1	1611	1615		motif_sequence	organism	short_function
Hv.6HG0568300.1	1719	1723		motif_sequence	organism	short_function
Hv.6HG0568300.1	1755	1759		motif_sequence	organism	short_function
Hv.6HG0568300.1	1809	1813		motif_sequence	organism	short_function
Hv.6HG0568300.1	1925	1929		motif_sequence	organism	short_function
Hv.6HG0568300.1	1869	1875	A-box	CCGTCC	Petroselinum crispum	cis-acting regulatory element
Hv.6HG0568300.1	1160	1166	CAT-box	GCCACT	Arabidopsis thaliana	cis-acting regulatory element related to meristem expression
Hv.7HG0636950.1	23	27		motif_sequence	organism	short_function
Hv.7HG0636950.1	122	126		motif_sequence	organism	short_function
Hv.7HG0636950.1	199	203		motif_sequence	organism	short_function
Hv.7HG0636950.1	293	297		motif_sequence	organism	short_function
Hv.7HG0636950.1	640	644		motif_sequence	organism	short_function
Hv.7HG0636950.1	724	728		motif_sequence	organism	short_function
Hv.7HG0636950.1	841	845		motif_sequence	organism	short_function
Hv.7HG0636950.1	911	915		motif_sequence	organism	short_function
Hv.7HG0636950.1	1009	1013		motif_sequence	organism	short_function
Hv.7HG0636950.1	1314	1318		motif_sequence	organism	short_function
Hv.7HG0636950.1	1378	1382		motif_sequence	organism	short_function
Hv.7HG0636950.1	1516	1520		motif_sequence	organism	short_function
Hv.7HG0636950.1	1651	1655		motif_sequence	organism	short_function
Hv.7HG0636950.1	1687	1691		motif_sequence	organism	short_function
Hv.7HG0636950.1	1706	1710		motif_sequence	organism	short_function
Hv.7HG0636950.1	1891	1895		motif_sequence	organism	short_function
Hv.7HG0636950.1	1980	1984		motif_sequence	organism	short_function
Hv.7HG0636950.1	1986	1990		motif_sequence	organism	short_function
Hv.7HG0717740.1	155	163	RY-element	CATGCATG	Helianthus annuus	cis-acting regulatory element involved in seed-specific regulation
Hv.7HG0717740.1	171	175		motif_sequence	organism	short_function
Hv.7HG0717740.1	427	431		motif_sequence	organism	short_function
Hv.7HG0717740.1	633	637		motif_sequence	organism	short_function
Hv.7HG0717740.1	638	642		motif_sequence	organism	short_function
Hv.7HG0717740.1	643	647		motif_sequence	organism	short_function
Hv.7HG0717740.1	963	967		motif_sequence	organism	short_function
Hv.7HG0717740.1	1076	1080		motif_sequence	organism	short_function
Hv.7HG0717740.1	1104	1108		motif_sequence	organism	short_function
Hv.7HG0717740.1	1184	1188		motif_sequence	organism	short_function
Hv.7HG0717740.1	1258	1262		motif_sequence	organism	short_function
Hv.7HG0717740.1	1316	1320		motif_sequence	organism	short_function
Hv.7HG0717740.1	1472	1476		motif_sequence	organism	short_function
Hv.7HG0717740.1	1720	1724		motif_sequence	organism	short_function
Hv.7HG0717740.1	1771	1775		motif_sequence	organism	short_function
Hv.7HG0717740.1	1809	1813		motif_sequence	organism	short_function
Hv.7HG0717740.1	1828	1832		motif_sequence	organism	short_function
Hv.7HG0717740.1	90	96	CAT-box	GCCACT	Arabidopsis thaliana	cis-acting regulatory element related to meristem expression
Hv.7HG0717740.1	1192	1198	CAT-box	GCCACT	Arabidopsis thaliana	cis-acting regulatory element related to meristem expression
Hv.7HG0717740.1	1535	1541	CAT-box	GCCACT	Arabidopsis thaliana	cis-acting regulatory element related to meristem expression
Hv.7HG0717740.1	1813	1819	CAT-box	GCCACT	Arabidopsis thaliana	cis-acting regulatory element related to meristem expression
Hv.7HG0717740.1	79	85	A-box	CCGTCC	Petroselinum crispum	cis-acting regulatory element
Hv.7HG0717740.1	1205	1211	A-box	CCGTCC	Petroselinum crispum	cis-acting regulatory element
Hv.7HG0744200.1	94	98		motif_sequence	organism	short_function
Hv.7HG0744200.1	295	299		motif_sequence	organism	short_function
Hv.7HG0744200.1	343	347		motif_sequence	organism	short_function
Hv.7HG0744200.1	350	354		motif_sequence	organism	short_function
Hv.7HG0744200.1	363	367		motif_sequence	organism	short_function
Hv.7HG0744200.1	369	373		motif_sequence	organism	short_function
Hv.7HG0744200.1	392	396		motif_sequence	organism	short_function
Hv.7HG0744200.1	447	451		motif_sequence	organism	short_function
Hv.7HG0744200.1	502	506		motif_sequence	organism	short_function
Hv.7HG0744200.1	512	516		motif_sequence	organism	short_function
Hv.7HG0744200.1	609	613		motif_sequence	organism	short_function
Hv.7HG0744200.1	649	653		motif_sequence	organism	short_function
Hv.7HG0744200.1	712	716		motif_sequence	organism	short_function
Hv.7HG0744200.1	907	911		motif_sequence	organism	short_function
Hv.7HG0744200.1	1034	1038		motif_sequence	organism	short_function
Hv.7HG0744200.1	1083	1087		motif_sequence	organism	short_function
Hv.7HG0744200.1	1232	1236		motif_sequence	organism	short_function
Hv.7HG0744200.1	1294	1298		motif_sequence	organism	short_function
Hv.7HG0744200.1	1573	1577		motif_sequence	organism	short_function
Hv.7HG0744200.1	1821	1825		motif_sequence	organism	short_function
Hv.7HG0744200.1	1991	1995		motif_sequence	organism	short_function
Hv.7HG0744200.1	869	875	CAT-box	GCCACT	Arabidopsis thaliana	cis-acting regulatory element related to meristem expression

## Sheet: Promoter element
Table S11f Promoter element of TALE superfamily genes in barley.
Hv.1HG0016370.1	541	546	CAAT-box	CCAAT	Arabidopsis thaliana	common cis-acting element in promoter and enhancer regions
Hv.1HG0016370.1	584	589	CAAT-box	CAAAT	Pisum sativum	common cis-acting element in promoter and enhancer regions
Hv.1HG0016370.1	851	856	CAAT-box	CAAAT	Pisum sativum	common cis-acting element in promoter and enhancer regions
Hv.1HG0016370.1	985	990	CAAT-box	CAAAT	Pisum sativum	common cis-acting element in promoter and enhancer regions
Hv.1HG0016370.1	1524	1529	CAAT-box	CCAAT	Arabidopsis thaliana	common cis-acting element in promoter and enhancer regions
Hv.1HG0016370.1	16	22	TATA-box	ATATAA	Brassica oleracea	core promoter element around -30 of transcription start
Hv.1HG0016370.1	17	21	TATA-box	TATA	Arabidopsis thaliana	core promoter element around -30 of transcription start
Hv.1HG0016370.1	168	172	TATA-box	TATA	Arabidopsis thaliana	core promoter element around -30 of transcription start
Hv.1HG0016370.1	263	271	TATA-box	TATAAATA	Daucus carota	core promoter element around -30 of transcription start
Hv.1HG0016370.1	264	271	TATA-box	TATAAAT	Brassica juncea	core promoter element around -30 of transcription start
Hv.1HG0016370.1	265	271	TATA-box	TATAAA	Helianthus annuus	core promoter element around -30 of transcription start
Hv.1HG0016370.1	266	271	TATA-box	TATAA	Arabidopsis thaliana	core promoter element around -30 of transcription start
Hv.1HG0016370.1	267	271	TATA-box	TATA	Arabidopsis thaliana	core promoter element around -30 of transcription start
Hv.1HG0016370.1	771	775	TATA-box	TATA	Arabidopsis thaliana	core promoter element around -30 of transcription start
Hv.1HG0016370.1	870	874	TATA-box	TATA	Arabidopsis thaliana	core promoter element around -30 of transcription start
Hv.1HG0016370.1	899	903	TATA-box	TATA	Arabidopsis thaliana	core promoter element around -30 of transcription start
Hv.1HG0016370.1	1096	1104	TATA-box	TATAAATA	Daucus carota	core promoter element around -30 of transcription start
Hv.1HG0016370.1	1097	1104	TATA-box	TATAAAT	Brassica juncea	core promoter element around -30 of transcription start
Hv.1HG0016370.1	1098	1104	TATA-box	TATAAA	Helianthus annuus	core promoter element around -30 of transcription start
Hv.1HG0016370.1	1099	1104	TATA-box	TATAA	Arabidopsis thaliana	core promoter element around -30 of transcription start
Hv.1HG0016370.1	1100	1104	TATA-box	TATA	Arabidopsis thaliana	core promoter element around -30 of transcription start
Hv.1HG0016370.1	1141	1150	TATA-box	ccTATAAAaa	Arabidopsis thaliana	core promoter element around -30 of transcription start
Hv.1HG0016370.1	1143	1147	TATA-box	TATA	Arabidopsis thaliana	core promoter element around -30 of transcription start
Hv.1HG0016370.1	1766	1770	TATA-box	TATA	Arabidopsis thaliana	core promoter element around -30 of transcription start
Hv.1HG0052320.1	247	252	CAAT-box	CAAAT	Pisum sativum	common cis-acting element in promoter and enhancer regions
Hv.1HG0052320.1	503	508	CAAT-box	CAAAT	Pisum sativum	common cis-acting element in promoter and enhancer regions
Hv.1HG0052320.1	636	641	CAAT-box	CAAAT	Pisum sativum	common cis-acting element in promoter and enhancer regions
Hv.1HG0052320.1	765	770	CAAT-box	CCAAT	Arabidopsis thaliana	common cis-acting element in promoter and enhancer regions
Hv.1HG0052320.1	1214	1219	CAAT-box	CCAAT	Arabidopsis thaliana	common cis-acting element in promoter and enhancer regions
Hv.1HG0052320.1	1707	1712	CAAT-box	CCAAT	Arabidopsis thaliana	common cis-acting element in promoter and enhancer regions
Hv.1HG0052320.1	1720	1725	CAAT-box	CCAAT	Arabidopsis thaliana	common cis-acting element in promoter and enhancer regions
Hv.1HG0052320.1	316	323	TATA-box	TACAAAA	Oryza sativa	core promoter element around -30 of transcription start
Hv.1HG0052320.1	611	618	TATA-box	TACAAAA	Oryza sativa	core promoter element around -30 of transcription start
Hv.1HG0052320.1	722	726	TATA-box	TATA	Arabidopsis thaliana	core promoter element around -30 of transcription start
Hv.1HG0052320.1	914	918	TATA-box	TATA	Arabidopsis thaliana	core promoter element around -30 of transcription start
Hv.1HG0052320.1	1039	1043	TATA-box	TATA	Arabidopsis thaliana	core promoter element around -30 of transcription start
Hv.1HG0052320.1	1575	1579	TATA-box	TATA	Arabidopsis thaliana	core promoter element around -30 of transcription start
Hv.1HG0052320.1	1594	1598	TATA-box	TATA	Arabidopsis thaliana	core promoter element around -30 of transcription start
Hv.1HG0052320.1	1990	1994	TATA-box	TATA	Arabidopsis thaliana	core promoter element around -30 of transcription start
Hv.1HG0073900.1	51	57	TATA-box	TATAAA	Helianthus annuus	core promoter element around -30 of transcription start
Hv.1HG0073900.1	52	57	TATA-box	TATAA	Arabidopsis thaliana	core promoter element around -30 of transcription start
Hv.1HG0073900.1	53	57	TATA-box	TATA	Arabidopsis thaliana	core promoter element around -30 of transcription start
Hv.1HG0073900.1	290	299	TATA-box	ccTATAAAaa	Arabidopsis thaliana	core promoter element around -30 of transcription start
Hv.1HG0073900.1	642	650	TATA-box	TAAAGATT	Arabidopsis thaliana	core promoter element around -30 of transcription start
Hv.1HG0073900.1	725	730	TATA-box	TATAA	Arabidopsis thaliana	core promoter element around -30 of transcription start
Hv.1HG0073900.1	726	730	TATA-box	TATA	Arabidopsis thaliana	core promoter element around -30 of transcription start
Hv.1HG0073900.1	785	791	TATA-box	TATAAA	Helianthus annuus	core promoter element around -30 of transcription start
Hv.1HG0073900.1	786	791	TATA-box	TATAA	Arabidopsis thaliana	core promoter element around -30 of transcription start
Hv.1HG0073900.1	787	791	TATA-box	TATA	Arabidopsis thaliana	core promoter element around -30 of transcription start
Hv.1HG0073900.1	1047	1053	TATA-box	ATATAA	Brassica oleracea	core promoter element around -30 of transcription start
Hv.1HG0073900.1	1048	1052	TATA-box	TATA	Arabidopsis thaliana	core promoter element around -30 of transcription start
Hv.1HG0073900.1	1082	1086	TATA-box	TATA	Arabidopsis thaliana	core promoter element around -30 of transcription start
Hv.1HG0073900.1	1175	1179	TATA-box	TATA	Arabidopsis thaliana	core promoter element around -30 of transcription start
Hv.1HG0073900.1	1200	1206	TATA-box	ATTATA	Brassica napus	core promoter element around -30 of transcription start
Hv.1HG0073900.1	1201	1208	TATA-box	TATATAA	Arabidopsis thaliana	core promoter element around -30 of transcription start
Hv.1HG0073900.1	1202	1208	TATA-box	TATATA	Arabidopsis thaliana	core promoter element around -30 of transcription start
Hv.1HG0073900.1	1204	1208	TATA-box	TATA	Arabidopsis thaliana	core promoter element around -30 of transcription start
Hv.1HG0073900.1	1254	1258	TATA-box	TATA	Arabidopsis thaliana	core promoter element around -30 of transcription start
Hv.1HG0073900.1	1407	1414	TATA-box	TACAAAA	Oryza sativa	core promoter element around -30 of transcription start
Hv.1HG0073900.1	255	260	CAAT-box	CAAAT	Pisum sativum	common cis-acting element in promoter and enhancer regions
Hv.1HG0073900.1	708	713	CAAT-box	CCAAT	Arabidopsis thaliana	common cis-acting element in promoter and enhancer regions
Hv.1HG0073900.1	796	801	CAAT-box	CAAAT	Pisum sativum	common cis-acting element in promoter and enhancer regions
Hv.1HG0073900.1	816	821	CAAT-box	CCAAT	Arabidopsis thaliana	common cis-acting element in promoter and enhancer regions
Hv.1HG0073900.1	856	861	CAAT-box	CCAAT	Arabidopsis thaliana	common cis-acting element in promoter and enhancer regions
Hv.1HG0073900.1	917	922	CAAT-box	CCAAT	Arabidopsis thaliana	common cis-acting element in promoter and enhancer regions
Hv.2HG0154270.1	174	179	CAAT-box	CCAAT	Arabidopsis thaliana	common cis-acting element in promoter and enhancer regions
Hv.2HG0154270.1	194	199	CAAT-box	CAAAT	Pisum sativum	common cis-acting element in promoter and enhancer regions
Hv.2HG0154270.1	355	360	CAAT-box	CAAAT	Pisum sativum	common cis-acting element in promoter and enhancer regions
Hv.2HG0154270.1	1387	1392	CAAT-box	CAAAT	Pisum sativum	common cis-acting element in promoter and enhancer regions
Hv.2HG0154270.1	1412	1417	CAAT-box	CCAAT	Arabidopsis thaliana	common cis-acting element in promoter and enhancer regions
Hv.2HG0154270.1	1421	1426	CAAT-box	CAAAT	Pisum sativum	common cis-acting element in promoter and enhancer regions
Hv.2HG0154270.1	1498	1503	CAAT-box	CAAAT	Pisum sativum	common cis-acting element in promoter and enhancer regions
Hv.2HG0154270.1	1605	1610	CAAT-box	CAAAT	Pisum sativum	common cis-acting element in promoter and enhancer regions
Hv.2HG0154270.1	1751	1756	CAAT-box	CAAAT	Pisum sativum	common cis-acting element in promoter and enhancer regions
Hv.2HG0154270.1	1993	1998	CAAT-box	CAAAT	Pisum sativum	common cis-acting element in promoter and enhancer regions
Hv.2HG0154270.1	63	68	TATA-box	TATAA	Arabidopsis thaliana	core promoter element around -30 of transcription start
Hv.2HG0154270.1	64	68	TATA-box	TATA	Arabidopsis thaliana	core promoter element around -30 of transcription start
Hv.2HG0154270.1	107	113	TATA-box	ATATAT	Brassica napus	core promoter element around -30 of transcription start
Hv.2HG0154270.1	108	114	TATA-box	TATATA	Arabidopsis thaliana	core promoter element around -30 of transcription start
Hv.2HG0154270.1	109	115	TATA-box	ATATAT	Brassica napus	core promoter element around -30 of transcription start
Hv.2HG0154270.1	110	116	TATA-box	TATATA	Arabidopsis thaliana	core promoter element around -30 of transcription start
Hv.2HG0154270.1	111	117	TATA-box	ATATAT	Brassica napus	core promoter element around -30 of transcription start
Hv.2HG0154270.1	112	118	TATA-box	TATATA	Arabidopsis thaliana	core promoter element around -30 of transcription start
Hv.2HG0154270.1	113	119	TATA-box	ATATAT	Brassica napus	core promoter element around -30 of transcription start
Hv.2HG0154270.1	114	120	TATA-box	TATATA	Arabidopsis thaliana	core promoter element around -30 of transcription start
Hv.2HG0154270.1	115	121	TATA-box	ATATAT	Brassica napus	core promoter element around -30 of transcription start
Hv.2HG0154270.1	116	122	TATA-box	TATATA	Arabidopsis thaliana	core promoter element around -30 of transcription start
Hv.2HG0154270.1	117	123	TATA-box	ATATAT	Brassica napus	core promoter element around -30 of transcription start
Hv.2HG0154270.1	118	122	TATA-box	TATA	Arabidopsis thaliana	core promoter element around -30 of transcription start
Hv.2HG0154270.1	122	128	TATA-box	TATACA	Helianthus annuus	core promoter element around -30 of transcription start
Hv.2HG0154270.1	124	130	TATA-box	TATATA	Arabidopsis thaliana	core promoter element around -30 of transcription start
Hv.2HG0154270.1	125	131	TATA-box	ATATAT	Brassica napus	core promoter element around -30 of transcription start
Hv.2HG0154270.1	126	132	TATA-box	TATATA	Arabidopsis thaliana	core promoter element around -30 of transcription start
Hv.2HG0154270.1	127	139	TATA-box	TATATTTATATTT	Avena sativa	core promoter element around -30 of transcription start
Hv.2HG0154270.1	128	134	TATA-box	TATATA	Arabidopsis thaliana	core promoter element around -30 of transcription start
Hv.2HG0154270.1	129	135	TATA-box	ATATAA	Brassica oleracea	core promoter element around -30 of transcription start
Hv.2HG0154270.1	130	134	TATA-box	TATA	Arabidopsis thaliana	core promoter element around -30 of transcription start
Hv.2HG0154270.1	135	141	TATA-box	ATATAT	Brassica napus	core promoter element around -30 of transcription start
Hv.2HG0154270.1	136	140	TATA-box	TATA	Arabidopsis thaliana	core promoter element around -30 of transcription start
Hv.2HG0154270.1	140	146	TATA-box	TATACA	Helianthus annuus	core promoter element around -30 of transcription start
Hv.2HG0154270.1	142	148	TATA-box	TATATA	Arabidopsis thaliana	core promoter element around -30 of transcription start
Hv.2HG0154270.1	143	149	TATA-box	ATATAT	Brassica napus	core promoter element around -30 of transcription start
Hv.2HG0154270.1	144	150	TATA-box	TATATA	Arabidopsis thaliana	core promoter element around -30 of transcription start
Hv.2HG0154270.1	145	151	TATA-box	ATATAT	Brassica napus	core promoter element around -30 of transcription start
Hv.2HG0154270.1	146	152	TATA-box	TATATA	Arabidopsis thaliana	core promoter element around -30 of transcription start
Hv.2HG0154270.1	147	153	TATA-box	ATATAT	Brassica napus	core promoter element around -30 of transcription start
Hv.2HG0154270.1	148	154	TATA-box	TATATA	Arabidopsis thaliana	core promoter element around -30 of transcription start
Hv.2HG0154270.1	149	155	TATA-box	ATATAT	Brassica napus	core promoter element around -30 of transcription start
Hv.2HG0154270.1	150	156	TATA-box	TATATA	Arabidopsis thaliana	core promoter element around -30 of transcription start
Hv.2HG0154270.1	152	156	TATA-box	TATA	Arabidopsis thaliana	core promoter element around -30 of transcription start
Hv.2HG0154270.1	330	336	TATA-box	ATATAT	Brassica napus	core promoter element around -30 of transcription start
Hv.2HG0154270.1	331	335	TATA-box	TATA	Arabidopsis thaliana	core promoter element around -30 of transcription start
Hv.2HG0154270.1	465	469	TATA-box	TATA	Arabidopsis thaliana	core promoter element around -30 of transcription start
Hv.2HG0154270.1	515	521	TATA-box	ATTATA	Brassica napus	core promoter element around -30 of transcription start
Hv.2HG0154270.1	516	523	TATA-box	TATATAA	Arabidopsis thaliana	core promoter element around -30 of transcription start
Hv.2HG0154270.1	517	523	TATA-box	TATATA	Arabidopsis thaliana	core promoter element around -30 of transcription start
Hv.2HG0154270.1	518	524	TATA-box	ATATAT	Brassica napus	core promoter element around -30 of transcription start
Hv.2HG0154270.1	519	525	TATA-box	TATATA	Arabidopsis thaliana	core promoter element around -30 of transcription start
Hv.2HG0154270.1	520	526	TATA-box	ATATAT	Brassica napus	core promoter element around -30 of transcription start
Hv.2HG0154270.1	521	525	TATA-box	TATA	Arabidopsis thaliana	core promoter element around -30 of transcription start
Hv.2HG0154270.1	812	816	TATA-box	TATA	Arabidopsis thaliana	core promoter element around -30 of transcription start
Hv.2HG0154270.1	887	891	TATA-box	TATA	Arabidopsis thaliana	core promoter element around -30 of transcription start
Hv.2HG0154270.1	912	918	TATA-box	ATATAA	Brassica oleracea	core promoter element around -30 of transcription start
Hv.2HG0154270.1	913	917	TATA-box	TATA	Arabidopsis thaliana	core promoter element around -30 of transcription start
Hv.2HG0154270.1	919	925	TATA-box	TATACA	Helianthus annuus	core promoter element around -30 of transcription start
Hv.2HG0154270.1	921	927	TATA-box	TATATA	Arabidopsis thaliana	core promoter element around -30 of transcription start
Hv.2HG0154270.1	922	928	TATA-box	ATATAT	Brassica napus	core promoter element around -30 of transcription start
Hv.2HG0154270.1	923	929	TATA-box	TATATA	Arabidopsis thaliana	core promoter element around -30 of transcription start
Hv.2HG0154270.1	924	930	TATA-box	ATATAT	Brassica napus	core promoter element around -30 of transcription start
Hv.2HG0154270.1	925	929	TATA-box	TATA	Arabidopsis thaliana	core promoter element around -30 of transcription start
Hv.2HG0154270.1	954	961	TATA-box	TATATAA	Arabidopsis thaliana	core promoter element around -30 of transcription start
Hv.2HG0154270.1	955	961	TATA-box	TATATA	Arabidopsis thaliana	core promoter element around -30 of transcription start
Hv.2HG0154270.1	956	962	TATA-box	ATATAT	Brassica napus	core promoter element around -30 of transcription start
Hv.2HG0154270.1	957	963	TATA-box	TATATA	Arabidopsis thaliana	core promoter element around -30 of transcription start
Hv.2HG0154270.1	958	964	TATA-box	ATATAT	Brassica napus	core promoter element around -30 of transcription start
Hv.2HG0154270.1	959	965	TATA-box	TATATA	Arabidopsis thaliana	core promoter element around -30 of transcription start
Hv.2HG0154270.1	960	966	TATA-box	ATATAT	Brassica napus	core promoter element around -30 of transcription start
Hv.2HG0154270.1	961	965	TATA-box	TATA	Arabidopsis thaliana	core promoter element around -30 of transcription start
Hv.2HG0154270.1	979	987	TATA-box	TATTTAAA	Arabidopsis thaliana	core promoter element around -30 of transcription start
Hv.2HG0154270.1	986	992	TATA-box	ATTATA	Brassica napus	core promoter element around -30 of transcription start
Hv.2HG0154270.1	987	992	TATA-box	TATAA	Arabidopsis thaliana	core promoter element around -30 of transcription start
Hv.2HG0154270.1	988	992	TATA-box	TATA	Arabidopsis thaliana	core promoter element around -30 of transcription start
Hv.2HG0154270.1	1117	1125	TATA-box	TAAAGATT	Arabidopsis thaliana	core promoter element around -30 of transcription start
Hv.2HG0154270.1	1466	1475	TATA-box	taTATAAAtc	Arabidopsis thaliana	core promoter element around -30 of transcription start
Hv.2HG0154270.1	1467	1473	TATA-box	ATATAT	Brassica napus	core promoter element around -30 of transcription start
Hv.2HG0154270.1	1468	1474	TATA-box	TATATA	Arabidopsis thaliana	core promoter element around -30 of transcription start
Hv.2HG0154270.1	1469	1475	TATA-box	ATATAT	Brassica napus	core promoter element around -30 of transcription start
Hv.2HG0154270.1	1470	1476	TATA-box	TATATA	Arabidopsis thaliana	core promoter element around -30 of transcription start
Hv.2HG0154270.1	1472	1476	TATA-box	TATA	Arabidopsis thaliana	core promoter element around -30 of transcription start
Hv.2HG0154270.1	1593	1597	TATA-box	TATA	Arabidopsis thaliana	core promoter element around -30 of transcription start
Hv.2HG0154270.1	1630	1634	TATA-box	TATA	Arabidopsis thaliana	core promoter element around -30 of transcription start
Hv.2HG0154270.1	1640	1648	TATA-box	TATTTAAA	Arabidopsis thaliana	core promoter element around -30 of transcription start
Hv.2HG0154270.1	1728	1732	TATA-box	TATA	Arabidopsis thaliana	core promoter element around -30 of transcription start
Hv.3HG0302040.1	444	449	CAAT-box	CCAAT	Arabidopsis thaliana	common cis-acting element in promoter and enhancer regions
Hv.3HG0302040.1	602	607	CAAT-box	CAAAT	Pisum sativum	common cis-acting element in promoter and enhancer regions
Hv.3HG0302040.1	674	679	CAAT-box	CCAAT	Arabidopsis thaliana	common cis-acting element in promoter and enhancer regions
Hv.3HG0302040.1	701	706	CAAT-box	CCAAT	Arabidopsis thaliana	common cis-acting element in promoter and enhancer regions
Hv.3HG0302040.1	999	1004	CAAT-box	CCAAT	Arabidopsis thaliana	common cis-acting element in promoter and enhancer regions
Hv.3HG0302040.1	1388	1393	CAAT-box	CAAAT	Pisum sativum	common cis-acting element in promoter and enhancer regions
Hv.3HG0302040.1	745	752	TATA-box	TACAAAA	Oryza sativa	core promoter element around -30 of transcription start
Hv.3HG0302040.1	944	950	TATA-box	TATATA	Arabidopsis thaliana	core promoter element around -30 of transcription start
Hv.3HG0302040.1	946	950	TATA-box	TATA	Arabidopsis thaliana	core promoter element around -30 of transcription start
Hv.3HG0302040.1	971	978	TATA-box	TATATAA	Arabidopsis thaliana	core promoter element around -30 of transcription start
Hv.3HG0302040.1	972	978	TATA-box	TATATA	Arabidopsis thaliana	core promoter element around -30 of transcription start
Hv.3HG0302040.1	973	979	TATA-box	ATATAT	Brassica napus	core promoter element around -30 of transcription start
Hv.3HG0302040.1	974	980	TATA-box	TATATA	Arabidopsis thaliana	core promoter element around -30 of transcription start
Hv.3HG0302040.1	975	981	TATA-box	ATATAT	Brassica napus	core promoter element around -30 of transcription start
Hv.3HG0302040.1	976	980	TATA-box	TATA	Arabidopsis thaliana	core promoter element around -30 of transcription start
Hv.4HG0333990.1	588	592	TATA-box	TATA	Arabidopsis thaliana	core promoter element around -30 of transcription start
Hv.4HG0333990.1	673	679	TATA-box	TATACA	Helianthus annuus	core promoter element around -30 of transcription start
Hv.4HG0333990.1	675	679	TATA-box	TATA	Arabidopsis thaliana	core promoter element around -30 of transcription start
Hv.4HG0333990.1	1141	1147	TATA-box	ATATAT	Brassica napus	core promoter element around -30 of transcription start
Hv.4HG0333990.1	1142	1146	TATA-box	TATA	Arabidopsis thaliana	core promoter element around -30 of transcription start
Hv.4HG0333990.1	1265	1271	TATA-box	ATATAT	Brassica napus	core promoter element around -30 of transcription start
Hv.4HG0333990.1	1266	1270	TATA-box	TATA	Arabidopsis thaliana	core promoter element around -30 of transcription start
Hv.4HG0333990.1	1300	1309	TATA-box	ccTATAAAaa	Arabidopsis thaliana	core promoter element around -30 of transcription start
Hv.4HG0333990.1	1302	1308	TATA-box	ATTATA	Brassica napus	core promoter element around -30 of transcription start
Hv.4HG0333990.1	1303	1308	TATA-box	TATAA	Arabidopsis thaliana	core promoter element around -30 of transcription start
Hv.4HG0333990.1	1304	1308	TATA-box	TATA	Arabidopsis thaliana	core promoter element around -30 of transcription start
Hv.4HG0333990.1	1426	1432	TATA-box	ATATAA	Brassica oleracea	core promoter element around -30 of transcription start
Hv.4HG0333990.1	1427	1431	TATA-box	TATA	Arabidopsis thaliana	core promoter element around -30 of transcription start
Hv.4HG0333990.1	1656	1662	TATA-box	ATTATA	Brassica napus	core promoter element around -30 of transcription start
Hv.4HG0333990.1	1657	1662	TATA-box	TATAA	Arabidopsis thaliana	core promoter element around -30 of transcription start
Hv.4HG0333990.1	1658	1662	TATA-box	TATA	Arabidopsis thaliana	core promoter element around -30 of transcription start
Hv.4HG0333990.1	157	162	CAAT-box	CAAAT	Pisum sativum	common cis-acting element in promoter and enhancer regions
Hv.4HG0333990.1	177	182	CAAT-box	CCAAT	Arabidopsis thaliana	common cis-acting element in promoter and enhancer regions
Hv.4HG0333990.1	531	536	CAAT-box	CCAAT	Arabidopsis thaliana	common cis-acting element in promoter and enhancer regions
Hv.4HG0333990.1	580	585	CAAT-box	CAAAT	Pisum sativum	common cis-acting element in promoter and enhancer regions
Hv.4HG0333990.1	611	616	CAAT-box	CAAAT	Pisum sativum	common cis-acting element in promoter and enhancer regions
Hv.4HG0333990.1	644	649	CAAT-box	CAAAT	Pisum sativum	common cis-acting element in promoter and enhancer regions
Hv.4HG0333990.1	706	711	CAAT-box	CCAAT	Arabidopsis thaliana	common cis-acting element in promoter and enhancer regions
Hv.4HG0333990.1	1017	1022	CAAT-box	CAAAT	Pisum sativum	common cis-acting element in promoter and enhancer regions
Hv.4HG0333990.1	1258	1263	CAAT-box	CCAAT	Arabidopsis thaliana	common cis-acting element in promoter and enhancer regions
Hv.4HG0333990.1	1310	1315	CAAT-box	CAAAT	Pisum sativum	common cis-acting element in promoter and enhancer regions
Hv.4HG0333990.1	1441	1446	CAAT-box	CAAAT	Pisum sativum	common cis-acting element in promoter and enhancer regions
Hv.4HG0333990.1	1804	1809	CAAT-box	CAAAT	Pisum sativum	common cis-acting element in promoter and enhancer regions
Hv.4HG0334040.1	405	410	CAAT-box	CAAAT	Pisum sativum	common cis-acting element in promoter and enhancer regions
Hv.4HG0334040.1	453	458	CAAT-box	CAAAT	Pisum sativum	common cis-acting element in promoter and enhancer regions
Hv.4HG0334040.1	490	495	CAAT-box	CCAAT	Arabidopsis thaliana	common cis-acting element in promoter and enhancer regions
Hv.4HG0334040.1	495	500	CAAT-box	CAAAT	Pisum sativum	common cis-acting element in promoter and enhancer regions
Hv.4HG0334040.1	661	666	CAAT-box	CAAAT	Pisum sativum	common cis-acting element in promoter and enhancer regions
Hv.4HG0334040.1	682	687	CAAT-box	CAAAT	Pisum sativum	common cis-acting element in promoter and enhancer regions
Hv.4HG0334040.1	750	755	CAAT-box	CAAAT	Pisum sativum	common cis-acting element in promoter and enhancer regions
Hv.4HG0334040.1	768	773	CAAT-box	CAAAT	Pisum sativum	common cis-acting element in promoter and enhancer regions
Hv.4HG0334040.1	1007	1012	CAAT-box	CCAAT	Arabidopsis thaliana	common cis-acting element in promoter and enhancer regions
Hv.4HG0334040.1	1153	1158	CAAT-box	CAAAT	Pisum sativum	common cis-acting element in promoter and enhancer regions
Hv.4HG0334040.1	1537	1542	CAAT-box	CAAAT	Pisum sativum	common cis-acting element in promoter and enhancer regions
Hv.4HG0334040.1	1679	1684	CAAT-box	CAAAT	Pisum sativum	common cis-acting element in promoter and enhancer regions
Hv.4HG0334040.1	1777	1782	CAAT-box	CAAAT	Pisum sativum	common cis-acting element in promoter and enhancer regions
Hv.4HG0334040.1	1891	1896	CAAT-box	CCAAT	Arabidopsis thaliana	common cis-acting element in promoter and enhancer regions
Hv.4HG0334040.1	1972	1977	CAAT-box	CAAAT	Pisum sativum	common cis-acting element in promoter and enhancer regions
Hv.4HG0334040.1	223	229	TATA-box	ATATAT	Brassica napus	core promoter element around -30 of transcription start
Hv.4HG0334040.1	224	228	TATA-box	TATA	Arabidopsis thaliana	core promoter element around -30 of transcription start
Hv.4HG0334040.1	331	335	TATA-box	TATA	Arabidopsis thaliana	core promoter element around -30 of transcription start
Hv.4HG0334040.1	511	519	TATA-box	TATAAATA	Daucus carota	core promoter element around -30 of transcription start
Hv.4HG0334040.1	512	519	TATA-box	TATAAAT	Brassica juncea	core promoter element around -30 of transcription start
Hv.4HG0334040.1	513	519	TATA-box	TATAAA	Helianthus annuus	core promoter element around -30 of transcription start
Hv.4HG0334040.1	514	519	TATA-box	TATAA	Arabidopsis thaliana	core promoter element around -30 of transcription start
Hv.4HG0334040.1	515	519	TATA-box	TATA	Arabidopsis thaliana	core promoter element around -30 of transcription start
Hv.4HG0334040.1	537	543	TATA-box	ATATAT	Brassica napus	core promoter element around -30 of transcription start
Hv.4HG0334040.1	538	542	TATA-box	TATA	Arabidopsis thaliana	core promoter element around -30 of transcription start
Hv.4HG0334040.1	637	646	TATA-box	taTATAAAtc	Arabidopsis thaliana	core promoter element around -30 of transcription start
Hv.4HG0334040.1	638	645	TATA-box	TATAAAT	Brassica juncea	core promoter element around -30 of transcription start
Hv.4HG0334040.1	639	645	TATA-box	TATAAA	Helianthus annuus	core promoter element around -30 of transcription start
Hv.4HG0334040.1	640	645	TATA-box	TATAA	Arabidopsis thaliana	core promoter element around -30 of transcription start
Hv.4HG0334040.1	641	645	TATA-box	TATA	Arabidopsis thaliana	core promoter element around -30 of transcription start
Hv.4HG0334040.1	711	717	TATA-box	ATATAT	Brassica napus	core promoter element around -30 of transcription start
Hv.4HG0334040.1	712	716	TATA-box	TATA	Arabidopsis thaliana	core promoter element around -30 of transcription start
Hv.4HG0334040.1	758	764	TATA-box	ATATAA	Brassica oleracea	core promoter element around -30 of transcription start
Hv.4HG0334040.1	759	763	TATA-box	TATA	Arabidopsis thaliana	core promoter element around -30 of transcription start
Hv.4HG0334040.1	894	900	TATA-box	TATATA	Arabidopsis thaliana	core promoter element around -30 of transcription start
Hv.4HG0334040.1	895	901	TATA-box	ATATAT	Brassica napus	core promoter element around -30 of transcription start
Hv.4HG0334040.1	896	902	TATA-box	TATATA	Arabidopsis thaliana	core promoter element around -30 of transcription start
Hv.4HG0334040.1	898	902	TATA-box	TATA	Arabidopsis thaliana	core promoter element around -30 of transcription start
Hv.4HG0334040.1	1292	1298	TATA-box	ATATAA	Brassica oleracea	core promoter element around -30 of transcription start
Hv.4HG0334040.1	1293	1297	TATA-box	TATA	Arabidopsis thaliana	core promoter element around -30 of transcription start
Hv.4HG0334040.1	1350	1354	TATA-box	TATA	Arabidopsis thaliana	core promoter element around -30 of transcription start
Hv.4HG0334040.1	1359	1365	TATA-box	ATATAT	Brassica napus	core promoter element around -30 of transcription start
Hv.4HG0334040.1	1360	1364	TATA-box	TATA	Arabidopsis thaliana	core promoter element around -30 of transcription start
Hv.4HG0334040.1	1368	1374	TATA-box	TATATA	Arabidopsis thaliana	core promoter element around -30 of transcription start
Hv.4HG0334040.1	1370	1374	TATA-box	TATA	Arabidopsis thaliana	core promoter element around -30 of transcription start
Hv.4HG0334040.1	1411	1419	TATA-box	TATAAGAA	Zea mays	core promoter element around -30 of transcription start
Hv.4HG0334040.1	1414	1421	TATA-box	TATATAA	Arabidopsis thaliana	core promoter element around -30 of transcription start
Hv.4HG0334040.1	1415	1421	TATA-box	TATATA	Arabidopsis thaliana	core promoter element around -30 of transcription start
Hv.4HG0334040.1	1416	1422	TATA-box	ATATAT	Brassica napus	core promoter element around -30 of transcription start
Hv.4HG0334040.1	1417	1423	TATA-box	TATATA	Arabidopsis thaliana	core promoter element around -30 of transcription start
Hv.4HG0334040.1	1418	1424	TATA-box	ATATAT	Brassica napus	core promoter element around -30 of transcription start
Hv.4HG0334040.1	1419	1423	TATA-box	TATA	Arabidopsis thaliana	core promoter element around -30 of transcription start
Hv.4HG0334350.1	34	39	CAAT-box	CAAAT	Pisum sativum	common cis-acting element in promoter and enhancer regions
Hv.4HG0334350.1	366	371	CAAT-box	CCAAT	Arabidopsis thaliana	common cis-acting element in promoter and enhancer regions
Hv.4HG0334350.1	535	540	CAAT-box	CAAAT	Pisum sativum	common cis-acting element in promoter and enhancer regions
Hv.4HG0334350.1	547	552	CAAT-box	CAAAT	Pisum sativum	common cis-acting element in promoter and enhancer regions
Hv.4HG0334350.1	557	562	CAAT-box	CAAAT	Pisum sativum	common cis-acting element in promoter and enhancer regions
Hv.4HG0334350.1	1384	1389	CAAT-box	CCAAT	Arabidopsis thaliana	common cis-acting element in promoter and enhancer regions
Hv.4HG0334350.1	1910	1915	CAAT-box	CAAAT	Pisum sativum	common cis-acting element in promoter and enhancer regions
Hv.4HG0334350.1	657	661	TATA-box	TATA	Arabidopsis thaliana	core promoter element around -30 of transcription start
Hv.4HG0334350.1	1267	1271	TATA-box	TATA	Arabidopsis thaliana	core promoter element around -30 of transcription start
Hv.4HG0334350.1	1316	1320	TATA-box	TATA	Arabidopsis thaliana	core promoter element around -30 of transcription start
Hv.4HG0334350.1	1537	1541	TATA-box	TATA	Arabidopsis thaliana	core promoter element around -30 of transcription start
Hv.4HG0334350.1	1629	1635	TATA-box	TATATA	Arabidopsis thaliana	core promoter element around -30 of transcription start
Hv.4HG0334350.1	1630	1636	TATA-box	ATATAT	Brassica napus	core promoter element around -30 of transcription start
Hv.4HG0334350.1	1631	1637	TATA-box	TATATA	Arabidopsis thaliana	core promoter element around -30 of transcription start
Hv.4HG0334350.1	1632	1638	TATA-box	ATATAT	Brassica napus	core promoter element around -30 of transcription start
Hv.4HG0334350.1	1633	1637	TATA-box	TATA	Arabidopsis thaliana	core promoter element around -30 of transcription start
Hv.4HG0334350.1	1701	1705	TATA-box	TATA	Arabidopsis thaliana	core promoter element around -30 of transcription start
Hv.4HG0334350.1	1884	1891	TATA-box	TATATAA	Arabidopsis thaliana	core promoter element around -30 of transcription start
Hv.4HG0334350.1	1885	1891	TATA-box	TATATA	Arabidopsis thaliana	core promoter element around -30 of transcription start
Hv.4HG0334350.1	1886	1892	TATA-box	ATATAT	Brassica napus	core promoter element around -30 of transcription start
Hv.4HG0334350.1	1887	1891	TATA-box	TATA	Arabidopsis thaliana	core promoter element around -30 of transcription start
Hv.4HG0334360.1	967	973	TATA-box	TATACA	Helianthus annuus	core promoter element around -30 of transcription start
Hv.4HG0334360.1	969	973	TATA-box	TATA	Arabidopsis thaliana	core promoter element around -30 of transcription start
Hv.4HG0334360.1	1027	1033	TATA-box	ATTATA	Brassica napus	core promoter element around -30 of transcription start
Hv.4HG0334360.1	1028	1033	TATA-box	TATAA	Arabidopsis thaliana	core promoter element around -30 of transcription start
Hv.4HG0334360.1	1029	1033	TATA-box	TATA	Arabidopsis thaliana	core promoter element around -30 of transcription start
Hv.4HG0334360.1	1154	1158	TATA-box	TATA	Arabidopsis thaliana	core promoter element around -30 of transcription start
Hv.4HG0334360.1	1396	1400	TATA-box	TATA	Arabidopsis thaliana	core promoter element around -30 of transcription start
Hv.4HG0334360.1	183	188	CAAT-box	CCAAT	Arabidopsis thaliana	common cis-acting element in promoter and enhancer regions
Hv.4HG0334360.1	336	341	CAAT-box	CCAAT	Arabidopsis thaliana	common cis-acting element in promoter and enhancer regions
Hv.4HG0334360.1	431	436	CAAT-box	CCAAT	Arabidopsis thaliana	common cis-acting element in promoter and enhancer regions
Hv.4HG0334360.1	437	442	CAAT-box	CCAAT	Arabidopsis thaliana	common cis-acting element in promoter and enhancer regions
Hv.4HG0334360.1	568	573	CAAT-box	CCAAT	Arabidopsis thaliana	common cis-acting element in promoter and enhancer regions
Hv.4HG0334360.1	634	639	CAAT-box	CCAAT	Arabidopsis thaliana	common cis-acting element in promoter and enhancer regions
Hv.4HG0334360.1	1531	1536	CAAT-box	CAAAT	Pisum sativum	common cis-acting element in promoter and enhancer regions
Hv.4HG0334360.1	1682	1687	CAAT-box	CCAAT	Arabidopsis thaliana	common cis-acting element in promoter and enhancer regions
Hv.4HG0334360.1	1707	1712	CAAT-box	CAAAT	Pisum sativum	common cis-acting element in promoter and enhancer regions
Hv.4HG0339120.1	389	395	TATA-box	ATATAA	Brassica oleracea	core promoter element around -30 of transcription start
Hv.4HG0339120.1	390	394	TATA-box	TATA	Arabidopsis thaliana	core promoter element around -30 of transcription start
Hv.4HG0339120.1	441	445	TATA-box	TATA	Arabidopsis thaliana	core promoter element around -30 of transcription start
Hv.4HG0339120.1	591	595	TATA-box	TATA	Arabidopsis thaliana	core promoter element around -30 of transcription start
Hv.4HG0339120.1	1290	1294	TATA-box	TATA	Arabidopsis thaliana	core promoter element around -30 of transcription start
Hv.4HG0339120.1	1468	1474	TATA-box	ATATAT	Brassica napus	core promoter element around -30 of transcription start
Hv.4HG0339120.1	1469	1473	TATA-box	TATA	Arabidopsis thaliana	core promoter element around -30 of transcription start
Hv.4HG0339120.1	1568	1575	TATA-box	TACAAAA	Oryza sativa	core promoter element around -30 of transcription start
Hv.4HG0339120.1	1647	1651	TATA-box	TATA	Arabidopsis thaliana	core promoter element around -30 of transcription start
Hv.4HG0339120.1	5	10	CAAT-box	CCAAT	Arabidopsis thaliana	common cis-acting element in promoter and enhancer regions
Hv.4HG0339120.1	328	333	CAAT-box	CAAAT	Pisum sativum	common cis-acting element in promoter and enhancer regions
Hv.4HG0339120.1	358	363	CAAT-box	CAAAT	Pisum sativum	common cis-acting element in promoter and enhancer regions
Hv.4HG0339120.1	452	457	CAAT-box	CAAAT	Pisum sativum	common cis-acting element in promoter and enhancer regions
Hv.4HG0339120.1	638	643	CAAT-box	CAAAT	Pisum sativum	common cis-acting element in promoter and enhancer regions
Hv.4HG0339120.1	780	785	CAAT-box	CCAAT	Arabidopsis thaliana	common cis-acting element in promoter and enhancer regions
Hv.4HG0339120.1	803	808	CAAT-box	CAAAT	Pisum sativum	common cis-acting element in promoter and enhancer regions
Hv.4HG0339120.1	896	901	CAAT-box	CAAAT	Pisum sativum	common cis-acting element in promoter and enhancer regions
Hv.4HG0339120.1	1304	1309	CAAT-box	CAAAT	Pisum sativum	common cis-acting element in promoter and enhancer regions
Hv.4HG0339120.1	1371	1376	CAAT-box	CAAAT	Pisum sativum	common cis-acting element in promoter and enhancer regions
Hv.4HG0339120.1	1483	1488	CAAT-box	CCAAT	Arabidopsis thaliana	common cis-acting element in promoter and enhancer regions
Hv.4HG0339120.1	1606	1611	CAAT-box	CAAAT	Pisum sativum	common cis-acting element in promoter and enhancer regions
Hv.4HG0339810.1	272	279	TATA-box	TACAAAA	Oryza sativa	core promoter element around -30 of transcription start
Hv.4HG0339810.1	634	641	TATA-box	TATAAAT	Brassica juncea	core promoter element around -30 of transcription start
Hv.4HG0339810.1	635	641	TATA-box	TATAAA	Helianthus annuus	core promoter element around -30 of transcription start
Hv.4HG0339810.1	636	641	TATA-box	TATAA	Arabidopsis thaliana	core promoter element around -30 of transcription start
Hv.4HG0339810.1	637	641	TATA-box	TATA	Arabidopsis thaliana	core promoter element around -30 of transcription start
Hv.4HG0339810.1	1037	1043	TATA-box	TATATA	Arabidopsis thaliana	core promoter element around -30 of transcription start
Hv.4HG0339810.1	1039	1043	TATA-box	TATA	Arabidopsis thaliana	core promoter element around -30 of transcription start
Hv.4HG0339810.1	1044	1052	TATA-box	TATAAGAA	Zea mays	core promoter element around -30 of transcription start
Hv.4HG0339810.1	1047	1052	TATA-box	TATAA	Arabidopsis thaliana	core promoter element around -30 of transcription start
Hv.4HG0339810.1	1048	1052	TATA-box	TATA	Arabidopsis thaliana	core promoter element around -30 of transcription start
Hv.4HG0339810.1	1053	1059	TATA-box	TATACA	Helianthus annuus	core promoter element around -30 of transcription start
Hv.4HG0339810.1	1055	1059	TATA-box	TATA	Arabidopsis thaliana	core promoter element around -30 of transcription start
Hv.4HG0339810.1	1480	1489	TATA-box	ccTATAAAaa	Arabidopsis thaliana	core promoter element around -30 of transcription start
Hv.4HG0339810.1	1481	1488	TATA-box	TATAAAA	Pisum sativum	core promoter element around -30 of transcription start
Hv.4HG0339810.1	1482	1488	TATA-box	TATAAA	Helianthus annuus	core promoter element around -30 of transcription start
Hv.4HG0339810.1	1483	1488	TATA-box	TATAA	Arabidopsis thaliana	core promoter element around -30 of transcription start
Hv.4HG0339810.1	1484	1488	TATA-box	TATA	Arabidopsis thaliana	core promoter element around -30 of transcription start
Hv.4HG0339810.1	1505	1511	TATA-box	TATACA	Helianthus annuus	core promoter element around -30 of transcription start
Hv.4HG0339810.1	1507	1511	TATA-box	TATA	Arabidopsis thaliana	core promoter element around -30 of transcription start
Hv.4HG0339810.1	1809	1813	TATA-box	TATA	Arabidopsis thaliana	core promoter element around -30 of transcription start
Hv.4HG0339810.1	1822	1826	TATA-box	TATA	Arabidopsis thaliana	core promoter element around -30 of transcription start
Hv.4HG0339810.1	186	191	CAAT-box	CAAAT	Pisum sativum	common cis-acting element in promoter and enhancer regions
Hv.4HG0339810.1	723	728	CAAT-box	CAAAT	Pisum sativum	common cis-acting element in promoter and enhancer regions
Hv.4HG0339810.1	750	755	CAAT-box	CAAAT	Pisum sativum	common cis-acting element in promoter and enhancer regions
Hv.4HG0339810.1	871	876	CAAT-box	CCAAT	Arabidopsis thaliana	common cis-acting element in promoter and enhancer regions
Hv.4HG0339810.1	907	912	CAAT-box	CCAAT	Arabidopsis thaliana	common cis-acting element in promoter and enhancer regions
Hv.4HG0339810.1	1096	1101	CAAT-box	CCAAT	Arabidopsis thaliana	common cis-acting element in promoter and enhancer regions
Hv.4HG0339810.1	1183	1188	CAAT-box	CAAAT	Pisum sativum	common cis-acting element in promoter and enhancer regions
Hv.4HG0339810.1	1219	1224	CAAT-box	CAAAT	Pisum sativum	common cis-acting element in promoter and enhancer regions
Hv.4HG0339810.1	1387	1392	CAAT-box	CCAAT	Arabidopsis thaliana	common cis-acting element in promoter and enhancer regions
Hv.4HG0339810.1	1911	1916	CAAT-box	CAAAT	Pisum sativum	common cis-acting element in promoter and enhancer regions
Hv.4HG0350220.1	50	55	CAAT-box	CAAAT	Pisum sativum	common cis-acting element in promoter and enhancer regions
Hv.4HG0350220.1	433	438	CAAT-box	CAAAT	Pisum sativum	common cis-acting element in promoter and enhancer regions
Hv.4HG0350220.1	506	511	CAAT-box	CAAAT	Pisum sativum	common cis-acting element in promoter and enhancer regions
Hv.4HG0350220.1	717	722	CAAT-box	CCAAT	Arabidopsis thaliana	common cis-acting element in promoter and enhancer regions
Hv.4HG0350220.1	1070	1075	CAAT-box	CCAAT	Arabidopsis thaliana	common cis-acting element in promoter and enhancer regions
Hv.4HG0350220.1	1357	1362	CAAT-box	CAAAT	Pisum sativum	common cis-acting element in promoter and enhancer regions
Hv.4HG0350220.1	1616	1621	CAAT-box	CCAAT	Arabidopsis thaliana	common cis-acting element in promoter and enhancer regions
Hv.4HG0350220.1	1746	1751	CAAT-box	CAAAT	Pisum sativum	common cis-acting element in promoter and enhancer regions
Hv.4HG0350220.1	604	608	TATA-box	TATA	Arabidopsis thaliana	core promoter element around -30 of transcription start
Hv.4HG0350220.1	655	663	TATA-box	TATAAATA	Daucus carota	core promoter element around -30 of transcription start
Hv.4HG0350220.1	656	663	TATA-box	TATAAAT	Brassica juncea	core promoter element around -30 of transcription start
Hv.4HG0350220.1	657	663	TATA-box	TATAAA	Helianthus annuus	core promoter element around -30 of transcription start
Hv.4HG0350220.1	658	663	TATA-box	TATAA	Arabidopsis thaliana	core promoter element around -30 of transcription start
Hv.4HG0350220.1	659	663	TATA-box	TATA	Arabidopsis thaliana	core promoter element around -30 of transcription start
Hv.4HG0350220.1	671	676	TATA-box	TATAA	Arabidopsis thaliana	core promoter element around -30 of transcription start
Hv.4HG0350220.1	672	676	TATA-box	TATA	Arabidopsis thaliana	core promoter element around -30 of transcription start
Hv.4HG0350220.1	1146	1152	TATA-box	ATATAT	Brassica napus	core promoter element around -30 of transcription start
Hv.4HG0350220.1	1147	1153	TATA-box	TATATA	Arabidopsis thaliana	core promoter element around -30 of transcription start
Hv.4HG0350220.1	1149	1153	TATA-box	TATA	Arabidopsis thaliana	core promoter element around -30 of transcription start
Hv.4HG0350220.1	1362	1367	TATA-box	TATAA	Arabidopsis thaliana	core promoter element around -30 of transcription start
Hv.4HG0350220.1	1363	1367	TATA-box	TATA	Arabidopsis thaliana	core promoter element around -30 of transcription start
Hv.4HG0350220.1	1375	1379	TATA-box	TATA	Arabidopsis thaliana	core promoter element around -30 of transcription start
Hv.4HG0350220.1	1519	1526	TATA-box	TATAAAA	Pisum sativum	core promoter element around -30 of transcription start
Hv.4HG0350220.1	1520	1526	TATA-box	TATAAA	Helianthus annuus	core promoter element around -30 of transcription start
Hv.4HG0350220.1	1521	1526	TATA-box	TATAA	Arabidopsis thaliana	core promoter element around -30 of transcription start
Hv.4HG0350220.1	1522	1526	TATA-box	TATA	Arabidopsis thaliana	core promoter element around -30 of transcription start
Hv.4HG0350220.1	1792	1799	TATA-box	TATATAA	Arabidopsis thaliana	core promoter element around -30 of transcription start
Hv.4HG0350220.1	1793	1799	TATA-box	TATATA	Arabidopsis thaliana	core promoter element around -30 of transcription start
Hv.4HG0350220.1	1794	1800	TATA-box	ATATAT	Brassica napus	core promoter element around -30 of transcription start
Hv.4HG0350220.1	1795	1801	TATA-box	TATATA	Arabidopsis thaliana	core promoter element around -30 of transcription start
Hv.4HG0350220.1	1797	1801	TATA-box	TATA	Arabidopsis thaliana	core promoter element around -30 of transcription start
Hv.4HG0350220.1	1869	1875	TATA-box	ATATAT	Brassica napus	core promoter element around -30 of transcription start
Hv.4HG0350220.1	1870	1876	TATA-box	TATATA	Arabidopsis thaliana	core promoter element around -30 of transcription start
Hv.4HG0350220.1	1871	1877	TATA-box	ATATAA	Brassica oleracea	core promoter element around -30 of transcription start
Hv.4HG0350220.1	1872	1876	TATA-box	TATA	Arabidopsis thaliana	core promoter element around -30 of transcription start
Hv.4HG0350220.1	1937	1943	TATA-box	ATATAT	Brassica napus	core promoter element around -30 of transcription start
Hv.4HG0350220.1	1938	1944	TATA-box	TATATA	Arabidopsis thaliana	core promoter element around -30 of transcription start
Hv.4HG0350220.1	1940	1944	TATA-box	TATA	Arabidopsis thaliana	core promoter element around -30 of transcription start
Hv.4HG0402730.1	289	298	TATA-box	ccTATAAAaa	Arabidopsis thaliana	core promoter element around -30 of transcription start
Hv.4HG0402730.1	290	297	TATA-box	TATAAAA	Pisum sativum	core promoter element around -30 of transcription start
Hv.4HG0402730.1	291	297	TATA-box	TATAAA	Helianthus annuus	core promoter element around -30 of transcription start
Hv.4HG0402730.1	292	297	TATA-box	TATAA	Arabidopsis thaliana	core promoter element around -30 of transcription start
Hv.4HG0402730.1	293	297	TATA-box	TATA	Arabidopsis thaliana	core promoter element around -30 of transcription start
Hv.4HG0402730.1	728	732	TATA-box	TATA	Arabidopsis thaliana	core promoter element around -30 of transcription start
Hv.4HG0402730.1	832	838	TATA-box	TATACA	Helianthus annuus	core promoter element around -30 of transcription start
Hv.4HG0402730.1	834	838	TATA-box	TATA	Arabidopsis thaliana	core promoter element around -30 of transcription start
Hv.4HG0402730.1	1329	1333	TATA-box	TATA	Arabidopsis thaliana	core promoter element around -30 of transcription start
Hv.4HG0402730.1	1444	1450	TATA-box	ATTATA	Brassica napus	core promoter element around -30 of transcription start
Hv.4HG0402730.1	1445	1450	TATA-box	TATAA	Arabidopsis thaliana	core promoter element around -30 of transcription start
Hv.4HG0402730.1	1446	1450	TATA-box	TATA	Arabidopsis thaliana	core promoter element around -30 of transcription start
Hv.4HG0402730.1	1489	1496	TATA-box	TACAAAA	Oryza sativa	core promoter element around -30 of transcription start
Hv.4HG0402730.1	83	88	CAAT-box	CCAAT	Arabidopsis thaliana	common cis-acting element in promoter and enhancer regions
Hv.4HG0402730.1	124	129	CAAT-box	CAAAT	Pisum sativum	common cis-acting element in promoter and enhancer regions
Hv.4HG0402730.1	346	351	CAAT-box	CAAAT	Pisum sativum	common cis-acting element in promoter and enhancer regions
Hv.4HG0402730.1	349	354	CAAT-box	CAAAT	Pisum sativum	common cis-acting element in promoter and enhancer regions
Hv.4HG0402730.1	580	585	CAAT-box	CAAAT	Pisum sativum	common cis-acting element in promoter and enhancer regions
Hv.4HG0402730.1	681	686	CAAT-box	CAAAT	Pisum sativum	common cis-acting element in promoter and enhancer regions
Hv.4HG0402730.1	716	721	CAAT-box	CCAAT	Arabidopsis thaliana	common cis-acting element in promoter and enhancer regions
Hv.4HG0402730.1	734	739	CAAT-box	CCAAT	Arabidopsis thaliana	common cis-acting element in promoter and enhancer regions
Hv.4HG0402730.1	1421	1426	CAAT-box	CAAAT	Pisum sativum	common cis-acting element in promoter and enhancer regions
Hv.4HG0402730.1	1707	1712	CAAT-box	CAAAT	Pisum sativum	common cis-acting element in promoter and enhancer regions
Hv.4HG0402730.1	1810	1815	CAAT-box	CAAAT	Pisum sativum	common cis-acting element in promoter and enhancer regions
Hv.4HG0402730.1	1823	1828	CAAT-box	CAAAT	Pisum sativum	common cis-acting element in promoter and enhancer regions
Hv.4HG0402730.1	1979	1984	CAAT-box	CAAAT	Pisum sativum	common cis-acting element in promoter and enhancer regions
Hv.4HG0412330.1	303	308	CAAT-box	CAAAT	Pisum sativum	common cis-acting element in promoter and enhancer regions
Hv.4HG0412330.1	331	336	CAAT-box	CAAAT	Pisum sativum	common cis-acting element in promoter and enhancer regions
Hv.4HG0412330.1	399	404	CAAT-box	CCAAT	Arabidopsis thaliana	common cis-acting element in promoter and enhancer regions
Hv.4HG0412330.1	488	493	CAAT-box	CAAAT	Pisum sativum	common cis-acting element in promoter and enhancer regions
Hv.4HG0412330.1	625	635	CAAT-box	CAACCAACTCC	Arabidopsis thaliana	common cis-acting element in promoter and enhancer regions
Hv.4HG0412330.1	748	753	CAAT-box	CAAAT	Pisum sativum	common cis-acting element in promoter and enhancer regions
Hv.4HG0412330.1	839	844	CAAT-box	CAAAT	Pisum sativum	common cis-acting element in promoter and enhancer regions
Hv.4HG0412330.1	852	857	CAAT-box	CAAAT	Pisum sativum	common cis-acting element in promoter and enhancer regions
Hv.4HG0412330.1	861	871	CAAT-box	CAACCAACTCC	Arabidopsis thaliana	common cis-acting element in promoter and enhancer regions
Hv.4HG0412330.1	870	875	CAAT-box	CCAAT	Arabidopsis thaliana	common cis-acting element in promoter and enhancer regions
Hv.4HG0412330.1	930	935	CAAT-box	CCAAT	Arabidopsis thaliana	common cis-acting element in promoter and enhancer regions
Hv.4HG0412330.1	1095	1100	CAAT-box	CAAAT	Pisum sativum	common cis-acting element in promoter and enhancer regions
Hv.4HG0412330.1	1722	1727	CAAT-box	CAAAT	Pisum sativum	common cis-acting element in promoter and enhancer regions
Hv.4HG0412330.1	1826	1831	CAAT-box	CAAAT	Pisum sativum	common cis-acting element in promoter and enhancer regions
Hv.4HG0412330.1	1926	1931	CAAT-box	CCAAT	Arabidopsis thaliana	common cis-acting element in promoter and enhancer regions
Hv.4HG0412330.1	1943	1948	CAAT-box	CAAAT	Pisum sativum	common cis-acting element in promoter and enhancer regions
Hv.4HG0412330.1	38	44	TATA-box	ATATAA	Brassica oleracea	core promoter element around -30 of transcription start
Hv.4HG0412330.1	39	43	TATA-box	TATA	Arabidopsis thaliana	core promoter element around -30 of transcription start
Hv.4HG0412330.1	49	55	TATA-box	TATAAA	Helianthus annuus	core promoter element around -30 of transcription start
Hv.4HG0412330.1	50	55	TATA-box	TATAA	Arabidopsis thaliana	core promoter element around -30 of transcription start
Hv.4HG0412330.1	51	55	TATA-box	TATA	Arabidopsis thaliana	core promoter element around -30 of transcription start
Hv.4HG0412330.1	81	87	TATA-box	TATAAA	Helianthus annuus	core promoter element around -30 of transcription start
Hv.4HG0412330.1	82	87	TATA-box	TATAA	Arabidopsis thaliana	core promoter element around -30 of transcription start
Hv.4HG0412330.1	83	87	TATA-box	TATA	Arabidopsis thaliana	core promoter element around -30 of transcription start
Hv.4HG0412330.1	145	149	TATA-box	TATA	Arabidopsis thaliana	core promoter element around -30 of transcription start
Hv.4HG0412330.1	336	342	TATA-box	TATACA	Helianthus annuus	core promoter element around -30 of transcription start
Hv.4HG0412330.1	338	342	TATA-box	TATA	Arabidopsis thaliana	core promoter element around -30 of transcription start
Hv.4HG0412330.1	432	440	TATA-box	TACATAAA	Oryza sativa	core promoter element around -30 of transcription start
Hv.4HG0412330.1	451	458	TATA-box	TACAAAA	Oryza sativa	core promoter element around -30 of transcription start
Hv.4HG0412330.1	532	536	TATA-box	TATA	Arabidopsis thaliana	core promoter element around -30 of transcription start
Hv.4HG0412330.1	558	564	TATA-box	ATTATA	Brassica napus	core promoter element around -30 of transcription start
Hv.4HG0412330.1	559	564	TATA-box	TATAA	Arabidopsis thaliana	core promoter element around -30 of transcription start
Hv.4HG0412330.1	560	564	TATA-box	TATA	Arabidopsis thaliana	core promoter element around -30 of transcription start
Hv.4HG0412330.1	603	612	TATA-box	ccTATAAAaa	Arabidopsis thaliana	core promoter element around -30 of transcription start
Hv.4HG0412330.1	605	609	TATA-box	TATA	Arabidopsis thaliana	core promoter element around -30 of transcription start
Hv.4HG0412330.1	718	724	TATA-box	TATAAA	Helianthus annuus	core promoter element around -30 of transcription start
Hv.4HG0412330.1	719	724	TATA-box	TATAA	Arabidopsis thaliana	core promoter element around -30 of transcription start
Hv.4HG0412330.1	720	724	TATA-box	TATA	Arabidopsis thaliana	core promoter element around -30 of transcription start
Hv.4HG0412330.1	793	797	TATA-box	TATA	Arabidopsis thaliana	core promoter element around -30 of transcription start
Hv.4HG0412330.1	813	821	TATA-box	TATAAATA	Daucus carota	core promoter element around -30 of transcription start
Hv.4HG0412330.1	814	821	TATA-box	TATAAAT	Brassica juncea	core promoter element around -30 of transcription start
Hv.4HG0412330.1	815	821	TATA-box	TATAAA	Helianthus annuus	core promoter element around -30 of transcription start
Hv.4HG0412330.1	816	821	TATA-box	TATAA	Arabidopsis thaliana	core promoter element around -30 of transcription start
Hv.4HG0412330.1	817	821	TATA-box	TATA	Arabidopsis thaliana	core promoter element around -30 of transcription start
Hv.4HG0412330.1	953	957	TATA-box	TATA	Arabidopsis thaliana	core promoter element around -30 of transcription start
Hv.4HG0412330.1	1039	1045	TATA-box	ATTATA	Brassica napus	core promoter element around -30 of transcription start
Hv.4HG0412330.1	1040	1045	TATA-box	TATAA	Arabidopsis thaliana	core promoter element around -30 of transcription start
Hv.4HG0412330.1	1041	1045	TATA-box	TATA	Arabidopsis thaliana	core promoter element around -30 of transcription start
Hv.4HG0412330.1	1528	1532	TATA-box	TATA	Arabidopsis thaliana	core promoter element around -30 of transcription start
Hv.4HG0412330.1	1604	1610	TATA-box	ATTATA	Brassica napus	core promoter element around -30 of transcription start
Hv.4HG0412330.1	1605	1610	TATA-box	TATAA	Arabidopsis thaliana	core promoter element around -30 of transcription start
Hv.4HG0412330.1	1606	1610	TATA-box	TATA	Arabidopsis thaliana	core promoter element around -30 of transcription start
Hv.4HG0412330.1	1771	1777	TATA-box	ATATAT	Brassica napus	core promoter element around -30 of transcription start
Hv.4HG0412330.1	1772	1778	TATA-box	TATATA	Arabidopsis thaliana	core promoter element around -30 of transcription start
Hv.4HG0412330.1	1774	1778	TATA-box	TATA	Arabidopsis thaliana	core promoter element around -30 of transcription start
Hv.4HG0412330.1	1842	1846	TATA-box	TATA	Arabidopsis thaliana	core promoter element around -30 of transcription start
Hv.4HG0412370.1	405	410	CAAT-box	CAAAT	Pisum sativum	common cis-acting element in promoter and enhancer regions
Hv.4HG0412370.1	569	574	CAAT-box	CCAAT	Arabidopsis thaliana	common cis-acting element in promoter and enhancer regions
Hv.4HG0412370.1	603	608	CAAT-box	CAAAT	Pisum sativum	common cis-acting element in promoter and enhancer regions
Hv.4HG0412370.1	657	662	CAAT-box	CAAAT	Pisum sativum	common cis-acting element in promoter and enhancer regions
Hv.4HG0412370.1	789	794	CAAT-box	CAAAT	Pisum sativum	common cis-acting element in promoter and enhancer regions
Hv.4HG0412370.1	981	986	CAAT-box	CAAAT	Pisum sativum	common cis-acting element in promoter and enhancer regions
Hv.4HG0412370.1	1005	1010	CAAT-box	CAAAT	Pisum sativum	common cis-acting element in promoter and enhancer regions
Hv.4HG0412370.1	1095	1100	CAAT-box	CAAAT	Pisum sativum	common cis-acting element in promoter and enhancer regions
Hv.4HG0412370.1	1292	1297	CAAT-box	CAAAT	Pisum sativum	common cis-acting element in promoter and enhancer regions
Hv.4HG0412370.1	1317	1322	CAAT-box	CCAAT	Arabidopsis thaliana	common cis-acting element in promoter and enhancer regions
Hv.4HG0412370.1	1407	1412	CAAT-box	CAAAT	Pisum sativum	common cis-acting element in promoter and enhancer regions
Hv.4HG0412370.1	1601	1606	CAAT-box	CCAAT	Arabidopsis thaliana	common cis-acting element in promoter and enhancer regions
Hv.4HG0412370.1	1686	1691	CAAT-box	CAAAT	Pisum sativum	common cis-acting element in promoter and enhancer regions
Hv.4HG0412370.1	1738	1743	CAAT-box	CAAAT	Pisum sativum	common cis-acting element in promoter and enhancer regions
Hv.4HG0412370.1	1752	1762	CAAT-box	CAACCAACTCC	Arabidopsis thaliana	common cis-acting element in promoter and enhancer regions
Hv.4HG0412370.1	84	88	TATA-box	TATA	Arabidopsis thaliana	core promoter element around -30 of transcription start
Hv.4HG0412370.1	227	236	TATA-box	ccTATAAAaa	Arabidopsis thaliana	core promoter element around -30 of transcription start
Hv.4HG0412370.1	285	294	TATA-box	ccTATAAAaa	Arabidopsis thaliana	core promoter element around -30 of transcription start
Hv.4HG0412370.1	305	311	TATA-box	ATATAT	Brassica napus	core promoter element around -30 of transcription start
Hv.4HG0412370.1	306	310	TATA-box	TATA	Arabidopsis thaliana	core promoter element around -30 of transcription start
Hv.4HG0412370.1	363	369	TATA-box	ATATAA	Brassica oleracea	core promoter element around -30 of transcription start
Hv.4HG0412370.1	364	368	TATA-box	TATA	Arabidopsis thaliana	core promoter element around -30 of transcription start
Hv.4HG0412370.1	524	530	TATA-box	ATATAA	Brassica oleracea	core promoter element around -30 of transcription start
Hv.4HG0412370.1	525	529	TATA-box	TATA	Arabidopsis thaliana	core promoter element around -30 of transcription start
Hv.4HG0412370.1	608	619	TATA-box	tcTATAAATAgg	Nicotiana tabacum	core promoter element around -30 of transcription start
Hv.4HG0412370.1	750	754	TATA-box	TATA	Arabidopsis thaliana	core promoter element around -30 of transcription start
Hv.4HG0412370.1	856	862	TATA-box	TATATA	Arabidopsis thaliana	core promoter element around -30 of transcription start
Hv.4HG0412370.1	858	862	TATA-box	TATA	Arabidopsis thaliana	core promoter element around -30 of transcription start
Hv.4HG0412370.1	877	882	TATA-box	TATAA	Arabidopsis thaliana	core promoter element around -30 of transcription start
Hv.4HG0412370.1	878	882	TATA-box	TATA	Arabidopsis thaliana	core promoter element around -30 of transcription start
Hv.4HG0412370.1	938	942	TATA-box	TATA	Arabidopsis thaliana	core promoter element around -30 of transcription start
Hv.4HG0412370.1	943	949	TATA-box	ATATAT	Brassica napus	core promoter element around -30 of transcription start
Hv.4HG0412370.1	944	948	TATA-box	TATA	Arabidopsis thaliana	core promoter element around -30 of transcription start
Hv.4HG0412370.1	992	998	TATA-box	ATATAT	Brassica napus	core promoter element around -30 of transcription start
Hv.4HG0412370.1	993	997	TATA-box	TATA	Arabidopsis thaliana	core promoter element around -30 of transcription start
Hv.4HG0412370.1	1028	1036	TATA-box	TATTTAAA	Arabidopsis thaliana	core promoter element around -30 of transcription start
Hv.4HG0412370.1	1099	1106	TATA-box	TACAAAA	Oryza sativa	core promoter element around -30 of transcription start
Hv.4HG0412370.1	1211	1217	TATA-box	ATATAT	Brassica napus	core promoter element around -30 of transcription start
Hv.4HG0412370.1	1212	1218	TATA-box	TATATA	Arabidopsis thaliana	core promoter element around -30 of transcription start
Hv.4HG0412370.1	1214	1218	TATA-box	TATA	Arabidopsis thaliana	core promoter element around -30 of transcription start
Hv.4HG0412370.1	1592	1596	TATA-box	TATA	Arabidopsis thaliana	core promoter element around -30 of transcription start
Hv.4HG0412370.1	1875	1879	TATA-box	TATA	Arabidopsis thaliana	core promoter element around -30 of transcription start
Hv.5HG0420480.1	887	893	TATA-box	TATAAA	Helianthus annuus	core promoter element around -30 of transcription start
Hv.5HG0420480.1	888	893	TATA-box	TATAA	Arabidopsis thaliana	core promoter element around -30 of transcription start
Hv.5HG0420480.1	889	893	TATA-box	TATA	Arabidopsis thaliana	core promoter element around -30 of transcription start
Hv.5HG0420480.1	1397	1402	TATA-box	TATAA	Arabidopsis thaliana	core promoter element around -30 of transcription start
Hv.5HG0420480.1	1398	1402	TATA-box	TATA	Arabidopsis thaliana	core promoter element around -30 of transcription start
Hv.5HG0420480.1	1426	1432	TATA-box	TATATA	Arabidopsis thaliana	core promoter element around -30 of transcription start
Hv.5HG0420480.1	1428	1432	TATA-box	TATA	Arabidopsis thaliana	core promoter element around -30 of transcription start
Hv.5HG0420480.1	1490	1495	TATA-box	TATAA	Arabidopsis thaliana	core promoter element around -30 of transcription start
Hv.5HG0420480.1	1491	1495	TATA-box	TATA	Arabidopsis thaliana	core promoter element around -30 of transcription start
Hv.5HG0420480.1	1598	1604	TATA-box	ATATAT	Brassica napus	core promoter element around -30 of transcription start
Hv.5HG0420480.1	1599	1603	TATA-box	TATA	Arabidopsis thaliana	core promoter element around -30 of transcription start
Hv.5HG0420480.1	1952	1956	TATA-box	TATA	Arabidopsis thaliana	core promoter element around -30 of transcription start
Hv.5HG0420480.1	228	233	CAAT-box	CCAAT	Arabidopsis thaliana	common cis-acting element in promoter and enhancer regions
Hv.5HG0420480.1	537	542	CAAT-box	CAAAT	Pisum sativum	common cis-acting element in promoter and enhancer regions
Hv.5HG0420480.1	818	823	CAAT-box	CAAAT	Pisum sativum	common cis-acting element in promoter and enhancer regions
Hv.5HG0420480.1	919	924	CAAT-box	CAAAT	Pisum sativum	common cis-acting element in promoter and enhancer regions
Hv.5HG0420480.1	1065	1070	CAAT-box	CAAAT	Pisum sativum	common cis-acting element in promoter and enhancer regions
Hv.5HG0420480.1	1349	1354	CAAT-box	CAAAT	Pisum sativum	common cis-acting element in promoter and enhancer regions
Hv.5HG0420480.1	1530	1535	CAAT-box	CAAAT	Pisum sativum	common cis-acting element in promoter and enhancer regions
Hv.5HG0420480.1	1656	1661	CAAT-box	CCAAT	Arabidopsis thaliana	common cis-acting element in promoter and enhancer regions
Hv.5HG0420480.1	1689	1694	CAAT-box	CAAAT	Pisum sativum	common cis-acting element in promoter and enhancer regions
Hv.5HG0420480.1	1892	1897	CAAT-box	CCAAT	Arabidopsis thaliana	common cis-acting element in promoter and enhancer regions
Hv.5HG0513530.1	3	9	TATA-box	ATATAA	Brassica oleracea	core promoter element around -30 of transcription start
Hv.5HG0513530.1	4	8	TATA-box	TATA	Arabidopsis thaliana	core promoter element around -30 of transcription start
Hv.5HG0513530.1	80	86	TATA-box	TATATA	Arabidopsis thaliana	core promoter element around -30 of transcription start
Hv.5HG0513530.1	82	86	TATA-box	TATA	Arabidopsis thaliana	core promoter element around -30 of transcription start
Hv.5HG0513530.1	126	131	TATA-box	TATAA	Arabidopsis thaliana	core promoter element around -30 of transcription start
Hv.5HG0513530.1	127	131	TATA-box	TATA	Arabidopsis thaliana	core promoter element around -30 of transcription start
Hv.5HG0513530.1	270	276	TATA-box	TATAAA	Helianthus annuus	core promoter element around -30 of transcription start
Hv.5HG0513530.1	271	276	TATA-box	TATAA	Arabidopsis thaliana	core promoter element around -30 of transcription start
Hv.5HG0513530.1	272	276	TATA-box	TATA	Arabidopsis thaliana	core promoter element around -30 of transcription start
Hv.5HG0513530.1	286	290	TATA-box	TATA	Arabidopsis thaliana	core promoter element around -30 of transcription start
Hv.5HG0513530.1	341	345	TATA-box	TATA	Arabidopsis thaliana	core promoter element around -30 of transcription start
Hv.5HG0513530.1	1006	1010	TATA-box	TATA	Arabidopsis thaliana	core promoter element around -30 of transcription start
Hv.5HG0513530.1	1035	1041	TATA-box	TATAAA	Helianthus annuus	core promoter element around -30 of transcription start
Hv.5HG0513530.1	1036	1041	TATA-box	TATAA	Arabidopsis thaliana	core promoter element around -30 of transcription start
Hv.5HG0513530.1	1037	1041	TATA-box	TATA	Arabidopsis thaliana	core promoter element around -30 of transcription start
Hv.5HG0513530.1	1224	1230	TATA-box	ATATAA	Brassica oleracea	core promoter element around -30 of transcription start
Hv.5HG0513530.1	1225	1229	TATA-box	TATA	Arabidopsis thaliana	core promoter element around -30 of transcription start
Hv.5HG0513530.1	1268	1272	TATA-box	TATA	Arabidopsis thaliana	core promoter element around -30 of transcription start
Hv.5HG0513530.1	1390	1395	TATA-box	TATAA	Arabidopsis thaliana	core promoter element around -30 of transcription start
Hv.5HG0513530.1	1391	1395	TATA-box	TATA	Arabidopsis thaliana	core promoter element around -30 of transcription start
Hv.5HG0513530.1	1510	1516	TATA-box	ATATAT	Brassica napus	core promoter element around -30 of transcription start
Hv.5HG0513530.1	1511	1517	TATA-box	TATATA	Arabidopsis thaliana	core promoter element around -30 of transcription start
Hv.5HG0513530.1	1513	1517	TATA-box	TATA	Arabidopsis thaliana	core promoter element around -30 of transcription start
Hv.5HG0513530.1	1581	1585	TATA-box	TATA	Arabidopsis thaliana	core promoter element around -30 of transcription start
Hv.5HG0513530.1	421	426	CAAT-box	CCAAT	Arabidopsis thaliana	common cis-acting element in promoter and enhancer regions
Hv.5HG0513530.1	550	555	CAAT-box	CAAAT	Pisum sativum	common cis-acting element in promoter and enhancer regions
Hv.5HG0513530.1	625	630	CAAT-box	CAAAT	Pisum sativum	common cis-acting element in promoter and enhancer regions
Hv.5HG0513530.1	998	1003	CAAT-box	CAAAT	Pisum sativum	common cis-acting element in promoter and enhancer regions
Hv.5HG0513530.1	1507	1512	CAAT-box	CAAAT	Pisum sativum	common cis-acting element in promoter and enhancer regions
Hv.5HG0513530.1	1548	1553	CAAT-box	CAAAT	Pisum sativum	common cis-acting element in promoter and enhancer regions
Hv.5HG0513530.1	1676	1681	CAAT-box	CAAAT	Pisum sativum	common cis-acting element in promoter and enhancer regions
Hv.5HG0513530.1	1860	1865	CAAT-box	CAAAT	Pisum sativum	common cis-acting element in promoter and enhancer regions
Hv.5HG0513530.1	1994	1999	CAAT-box	CAAAT	Pisum sativum	common cis-acting element in promoter and enhancer regions
Hv.6HG0568300.1	11	16	CAAT-box	CCAAT	Arabidopsis thaliana	common cis-acting element in promoter and enhancer regions
Hv.6HG0568300.1	288	296	CAAT-box	CCCAATTT	Arabidopsis thaliana	common cis-acting element in promoter and enhancer regions
Hv.6HG0568300.1	290	295	CAAT-box	CCAAT	Arabidopsis thaliana	common cis-acting element in promoter and enhancer regions
Hv.6HG0568300.1	367	372	CAAT-box	CAAAT	Pisum sativum	common cis-acting element in promoter and enhancer regions
Hv.6HG0568300.1	420	425	CAAT-box	CAAAT	Pisum sativum	common cis-acting element in promoter and enhancer regions
Hv.6HG0568300.1	749	754	CAAT-box	CAAAT	Pisum sativum	common cis-acting element in promoter and enhancer regions
Hv.6HG0568300.1	880	885	CAAT-box	CAAAT	Pisum sativum	common cis-acting element in promoter and enhancer regions
Hv.6HG0568300.1	1097	1102	CAAT-box	CCAAT	Arabidopsis thaliana	common cis-acting element in promoter and enhancer regions
Hv.6HG0568300.1	1527	1532	CAAT-box	CAAAT	Pisum sativum	common cis-acting element in promoter and enhancer regions
Hv.6HG0568300.1	1557	1562	CAAT-box	CAAAT	Pisum sativum	common cis-acting element in promoter and enhancer regions
Hv.6HG0568300.1	1620	1625	CAAT-box	CCAAT	Arabidopsis thaliana	common cis-acting element in promoter and enhancer regions
Hv.6HG0568300.1	1690	1695	CAAT-box	CAAAT	Pisum sativum	common cis-acting element in promoter and enhancer regions
Hv.6HG0568300.1	98	102	TATA-box	TATA	Arabidopsis thaliana	core promoter element around -30 of transcription start
Hv.6HG0568300.1	252	259	TATA-box	TATAAAA	Pisum sativum	core promoter element around -30 of transcription start
Hv.6HG0568300.1	253	259	TATA-box	TATAAA	Helianthus annuus	core promoter element around -30 of transcription start
Hv.6HG0568300.1	254	261	TATA-box	TATATAA	Arabidopsis thaliana	core promoter element around -30 of transcription start
Hv.6HG0568300.1	255	261	TATA-box	TATATA	Arabidopsis thaliana	core promoter element around -30 of transcription start
Hv.6HG0568300.1	256	262	TATA-box	ATATAT	Brassica napus	core promoter element around -30 of transcription start
Hv.6HG0568300.1	257	261	TATA-box	TATA	Arabidopsis thaliana	core promoter element around -30 of transcription start
Hv.6HG0568300.1	384	390	TATA-box	ATATAA	Brassica oleracea	core promoter element around -30 of transcription start
Hv.6HG0568300.1	385	389	TATA-box	TATA	Arabidopsis thaliana	core promoter element around -30 of transcription start
Hv.6HG0568300.1	404	410	TATA-box	ATATAA	Brassica oleracea	core promoter element around -30 of transcription start
Hv.6HG0568300.1	405	409	TATA-box	TATA	Arabidopsis thaliana	core promoter element around -30 of transcription start
Hv.6HG0568300.1	445	450	TATA-box	TATAA	Arabidopsis thaliana	core promoter element around -30 of transcription start
Hv.6HG0568300.1	446	450	TATA-box	TATA	Arabidopsis thaliana	core promoter element around -30 of transcription start
Hv.6HG0568300.1	1255	1261	TATA-box	TATATA	Arabidopsis thaliana	core promoter element around -30 of transcription start
Hv.6HG0568300.1	1257	1261	TATA-box	TATA	Arabidopsis thaliana	core promoter element around -30 of transcription start
Hv.6HG0568300.1	1283	1293	TATA-box	ccTATAAAaa	Arabidopsis thaliana	core promoter element around -30 of transcription start
Hv.6HG0568300.1	1284	1291	TATA-box	TATAAAA	Pisum sativum	core promoter element around -30 of transcription start
Hv.6HG0568300.1	1285	1291	TATA-box	TATAAA	Helianthus annuus	core promoter element around -30 of transcription start
Hv.6HG0568300.1	1286	1291	TATA-box	TATAA	Arabidopsis thaliana	core promoter element around -30 of transcription start
Hv.6HG0568300.1	1287	1291	TATA-box	TATA	Arabidopsis thaliana	core promoter element around -30 of transcription start
Hv.6HG0568300.1	1335	1339	TATA-box	TATA	Arabidopsis thaliana	core promoter element around -30 of transcription start
Hv.6HG0568300.1	1512	1518	TATA-box	TATATA	Arabidopsis thaliana	core promoter element around -30 of transcription start
Hv.6HG0568300.1	1514	1518	TATA-box	TATA	Arabidopsis thaliana	core promoter element around -30 of transcription start
Hv.6HG0568300.1	1548	1554	TATA-box	ATATAA	Brassica oleracea	core promoter element around -30 of transcription start
Hv.6HG0568300.1	1549	1553	TATA-box	TATA	Arabidopsis thaliana	core promoter element around -30 of transcription start
Hv.7HG0636950.1	223	228	CAAT-box	CAAAT	Pisum sativum	common cis-acting element in promoter and enhancer regions
Hv.7HG0636950.1	319	324	CAAT-box	CAAAT	Pisum sativum	common cis-acting element in promoter and enhancer regions
Hv.7HG0636950.1	387	392	CAAT-box	CAAAT	Pisum sativum	common cis-acting element in promoter and enhancer regions
Hv.7HG0636950.1	691	696	CAAT-box	CAAAT	Pisum sativum	common cis-acting element in promoter and enhancer regions
Hv.7HG0636950.1	706	711	CAAT-box	CAAAT	Pisum sativum	common cis-acting element in promoter and enhancer regions
Hv.7HG0636950.1	766	771	CAAT-box	CAAAT	Pisum sativum	common cis-acting element in promoter and enhancer regions
Hv.7HG0636950.1	810	815	CAAT-box	CAAAT	Pisum sativum	common cis-acting element in promoter and enhancer regions
Hv.7HG0636950.1	953	958	CAAT-box	CCAAT	Arabidopsis thaliana	common cis-acting element in promoter and enhancer regions
Hv.7HG0636950.1	1074	1079	CAAT-box	CAAAT	Pisum sativum	common cis-acting element in promoter and enhancer regions
Hv.7HG0636950.1	1207	1212	CAAT-box	CAAAT	Pisum sativum	common cis-acting element in promoter and enhancer regions
Hv.7HG0636950.1	1217	1222	CAAT-box	CAAAT	Pisum sativum	common cis-acting element in promoter and enhancer regions
Hv.7HG0636950.1	1412	1417	CAAT-box	CAAAT	Pisum sativum	common cis-acting element in promoter and enhancer regions
Hv.7HG0636950.1	1670	1675	CAAT-box	CCAAT	Arabidopsis thaliana	common cis-acting element in promoter and enhancer regions
Hv.7HG0636950.1	1717	1722	CAAT-box	CAAAT	Pisum sativum	common cis-acting element in promoter and enhancer regions
Hv.7HG0636950.1	1830	1835	CAAT-box	CAAAT	Pisum sativum	common cis-acting element in promoter and enhancer regions
Hv.7HG0636950.1	139	143	TATA-box	TATA	Arabidopsis thaliana	core promoter element around -30 of transcription start
Hv.7HG0636950.1	308	312	TATA-box	TATA	Arabidopsis thaliana	core promoter element around -30 of transcription start
Hv.7HG0636950.1	632	638	TATA-box	ATTATA	Brassica napus	core promoter element around -30 of transcription start
Hv.7HG0636950.1	633	638	TATA-box	TATAA	Arabidopsis thaliana	core promoter element around -30 of transcription start
Hv.7HG0636950.1	634	638	TATA-box	TATA	Arabidopsis thaliana	core promoter element around -30 of transcription start
Hv.7HG0636950.1	714	720	TATA-box	TATATA	Arabidopsis thaliana	core promoter element around -30 of transcription start
Hv.7HG0636950.1	716	720	TATA-box	TATA	Arabidopsis thaliana	core promoter element around -30 of transcription start
Hv.7HG0636950.1	874	881	TATA-box	TATAAAT	Brassica juncea	core promoter element around -30 of transcription start
Hv.7HG0636950.1	875	881	TATA-box	TATAAA	Helianthus annuus	core promoter element around -30 of transcription start
Hv.7HG0636950.1	876	881	TATA-box	TATAA	Arabidopsis thaliana	core promoter element around -30 of transcription start
Hv.7HG0636950.1	877	881	TATA-box	TATA	Arabidopsis thaliana	core promoter element around -30 of transcription start
Hv.7HG0636950.1	959	966	TATA-box	TATATAA	Arabidopsis thaliana	core promoter element around -30 of transcription start
Hv.7HG0636950.1	960	966	TATA-box	TATATA	Arabidopsis thaliana	core promoter element around -30 of transcription start
Hv.7HG0636950.1	961	967	TATA-box	ATATAA	Brassica oleracea	core promoter element around -30 of transcription start
Hv.7HG0636950.1	962	966	TATA-box	TATA	Arabidopsis thaliana	core promoter element around -30 of transcription start
Hv.7HG0636950.1	967	971	TATA-box	TATA	Arabidopsis thaliana	core promoter element around -30 of transcription start
Hv.7HG0636950.1	1024	1028	TATA-box	TATA	Arabidopsis thaliana	core promoter element around -30 of transcription start
Hv.7HG0636950.1	1262	1268	TATA-box	TATAAA	Helianthus annuus	core promoter element around -30 of transcription start
Hv.7HG0636950.1	1263	1268	TATA-box	TATAA	Arabidopsis thaliana	core promoter element around -30 of transcription start
Hv.7HG0636950.1	1264	1268	TATA-box	TATA	Arabidopsis thaliana	core promoter element around -30 of transcription start
Hv.7HG0636950.1	1366	1377	TATA-box	tcTATAAATAgg	Nicotiana tabacum	core promoter element around -30 of transcription start
Hv.7HG0636950.1	1368	1377	TATA-box	ccTATAAAaa	Arabidopsis thaliana	core promoter element around -30 of transcription start
Hv.7HG0636950.1	1369	1376	TATA-box	TATAAAA	Pisum sativum	core promoter element around -30 of transcription start
Hv.7HG0636950.1	1370	1376	TATA-box	TATAAA	Helianthus annuus	core promoter element around -30 of transcription start
Hv.7HG0636950.1	1371	1376	TATA-box	TATAA	Arabidopsis thaliana	core promoter element around -30 of transcription start
Hv.7HG0636950.1	1372	1376	TATA-box	TATA	Arabidopsis thaliana	core promoter element around -30 of transcription start
Hv.7HG0636950.1	1438	1442	TATA-box	TATA	Arabidopsis thaliana	core promoter element around -30 of transcription start
Hv.7HG0636950.1	1596	1603	TATA-box	TATATAA	Arabidopsis thaliana	core promoter element around -30 of transcription start
Hv.7HG0636950.1	1597	1603	TATA-box	TATATA	Arabidopsis thaliana	core promoter element around -30 of transcription start
Hv.7HG0636950.1	1599	1603	TATA-box	TATA	Arabidopsis thaliana	core promoter element around -30 of transcription start
Hv.7HG0636950.1	1747	1753	TATA-box	TATACA	Helianthus annuus	core promoter element around -30 of transcription start
Hv.7HG0636950.1	1749	1753	TATA-box	TATA	Arabidopsis thaliana	core promoter element around -30 of transcription start
Hv.7HG0636950.1	1916	1925	TATA-box	ccTATAAAaa	Arabidopsis thaliana	core promoter element around -30 of transcription start
Hv.7HG0636950.1	1917	1922	TATA-box	TATAA	Arabidopsis thaliana	core promoter element around -30 of transcription start
Hv.7HG0636950.1	1918	1922	TATA-box	TATA	Arabidopsis thaliana	core promoter element around -30 of transcription start
Hv.7HG0717740.1	287	297	CAAT-box	CAACCAACTCC	Arabidopsis thaliana	common cis-acting element in promoter and enhancer regions
Hv.7HG0717740.1	886	891	CAAT-box	CCAAT	Arabidopsis thaliana	common cis-acting element in promoter and enhancer regions
Hv.7HG0717740.1	1702	1707	CAAT-box	CAAAT	Pisum sativum	common cis-acting element in promoter and enhancer regions
Hv.7HG0717740.1	1889	1894	CAAT-box	CCAAT	Arabidopsis thaliana	common cis-acting element in promoter and enhancer regions
Hv.7HG0717740.1	1895	1900	CAAT-box	CAAAT	Pisum sativum	common cis-acting element in promoter and enhancer regions
Hv.7HG0717740.1	1957	1962	CAAT-box	CAAAT	Pisum sativum	common cis-acting element in promoter and enhancer regions
Hv.7HG0717740.1	325	332	TATA-box	TATAAAA	Pisum sativum	core promoter element around -30 of transcription start
Hv.7HG0717740.1	326	332	TATA-box	TATAAA	Helianthus annuus	core promoter element around -30 of transcription start
Hv.7HG0717740.1	327	332	TATA-box	TATAA	Arabidopsis thaliana	core promoter element around -30 of transcription start
Hv.7HG0717740.1	328	332	TATA-box	TATA	Arabidopsis thaliana	core promoter element around -30 of transcription start
Hv.7HG0717740.1	1650	1654	TATA-box	TATA	Arabidopsis thaliana	core promoter element around -30 of transcription start
Hv.7HG0744200.1	13	18	CAAT-box	CAAAT	Pisum sativum	common cis-acting element in promoter and enhancer regions
Hv.7HG0744200.1	63	68	CAAT-box	CCAAT	Arabidopsis thaliana	common cis-acting element in promoter and enhancer regions
Hv.7HG0744200.1	187	192	CAAT-box	CCAAT	Arabidopsis thaliana	common cis-acting element in promoter and enhancer regions
Hv.7HG0744200.1	209	214	CAAT-box	CCAAT	Arabidopsis thaliana	common cis-acting element in promoter and enhancer regions
Hv.7HG0744200.1	441	446	CAAT-box	CCAAT	Arabidopsis thaliana	common cis-acting element in promoter and enhancer regions
Hv.7HG0744200.1	574	579	CAAT-box	CAAAT	Pisum sativum	common cis-acting element in promoter and enhancer regions
Hv.7HG0744200.1	642	647	CAAT-box	CCAAT	Arabidopsis thaliana	common cis-acting element in promoter and enhancer regions
Hv.7HG0744200.1	828	833	CAAT-box	CCAAT	Arabidopsis thaliana	common cis-acting element in promoter and enhancer regions
Hv.7HG0744200.1	99	103	TATA-box	TATA	Arabidopsis thaliana	core promoter element around -30 of transcription start
Hv.7HG0744200.1	142	148	TATA-box	ATATAT	Brassica napus	core promoter element around -30 of transcription start
Hv.7HG0744200.1	143	149	TATA-box	TATATA	Arabidopsis thaliana	core promoter element around -30 of transcription start
Hv.7HG0744200.1	145	149	TATA-box	TATA	Arabidopsis thaliana	core promoter element around -30 of transcription start
Hv.7HG0744200.1	1427	1434	TATA-box	TATAAAT	Brassica juncea	core promoter element around -30 of transcription start
Hv.7HG0744200.1	1428	1434	TATA-box	TATAAA	Helianthus annuus	core promoter element around -30 of transcription start
Hv.7HG0744200.1	1429	1434	TATA-box	TATAA	Arabidopsis thaliana	core promoter element around -30 of transcription start
Hv.7HG0744200.1	1430	1434	TATA-box	TATA	Arabidopsis thaliana	core promoter element around -30 of transcription start
Hv.7HG0744200.1	1448	1457	TATA-box	ccTATAAAaa	Arabidopsis thaliana	core promoter element around -30 of transcription start
Hv.7HG0744200.1	1508	1515	TATA-box	TACAAAA	Oryza sativa	core promoter element around -30 of transcription start
Hv.7HG0744200.1	1971	1975	TATA-box	TATA	Arabidopsis thaliana	core promoter element around -30 of transcription start

## Sheet: Circadian control
Table S11g Circadian control element of TALE superfamily genes in barley.
Hv.4HG0402730.1	1339	1348	circadian	CAAAGATATC	Lycopersicon esculentum	cis-acting regulatory element involved in circadian control
Hv.4HG0412330.1	1401	1410	circadian	CAAAGATATC	Lycopersicon esculentum	cis-acting regulatory element involved in circadian control
Hv.7HG0636950.1	1288	1297	circadian	CAAAGATATC	Lycopersicon esculentum	cis-acting regulatory element involved in circadian control

## Sheet: Unknown function
Table S11h Unknown function element of TALE superfamily genes in barley.
Hv.1HG0016370.1	911	921	F-box	CTATTCTCATT	Lycopersicon esculentum
Hv.1HG0016370.1	336	340	CAAT-box	CAAT	Nicotiana glutinosa
Hv.1HG0016370.1	340	344	CAAT-box	CAAT	Nicotiana glutinosa
Hv.1HG0016370.1	649	653	CAAT-box	CAAT	Nicotiana glutinosa
Hv.1HG0016370.1	674	678	CAAT-box	CAAT	Nicotiana glutinosa
Hv.1HG0016370.1	785	789	CAAT-box	CAAT	Nicotiana glutinosa
Hv.1HG0016370.1	790	794	CAAT-box	CAAT	Nicotiana glutinosa
Hv.1HG0016370.1	1041	1045	CAAT-box	CAAT	Nicotiana glutinosa
Hv.1HG0016370.1	1043	1047	CAAT-box	CAAT	Nicotiana glutinosa
Hv.1HG0016370.1	1303	1307	CAAT-box	CAAT	Nicotiana glutinosa
Hv.1HG0016370.1	1490	1494	CAAT-box	CAAT	Nicotiana glutinosa
Hv.1HG0016370.1	1525	1529	CAAT-box	CAAT	Nicotiana glutinosa
Hv.1HG0016370.1	31	35	Unnamed__4	CTCC	Petroselinum hortense
Hv.1HG0016370.1	174	178	Unnamed__4	CTCC	Petroselinum hortense
Hv.1HG0016370.1	212	216	Unnamed__4	CTCC	Petroselinum hortense
Hv.1HG0016370.1	313	317	Unnamed__4	CTCC	Petroselinum hortense
Hv.1HG0016370.1	355	359	Unnamed__4	CTCC	Petroselinum hortense
Hv.1HG0016370.1	454	458	Unnamed__4	CTCC	Petroselinum hortense
Hv.1HG0016370.1	605	609	Unnamed__4	CTCC	Petroselinum hortense
Hv.1HG0016370.1	836	840	Unnamed__4	CTCC	Petroselinum hortense
Hv.1HG0016370.1	924	928	Unnamed__4	CTCC	Petroselinum hortense
Hv.1HG0016370.1	946	950	Unnamed__4	CTCC	Petroselinum hortense
Hv.1HG0016370.1	1262	1266	Unnamed__4	CTCC	Petroselinum hortense
Hv.1HG0016370.1	1494	1498	Unnamed__4	CTCC	Petroselinum hortense
Hv.1HG0016370.1	1551	1555	Unnamed__4	CTCC	Petroselinum hortense
Hv.1HG0016370.1	1554	1558	Unnamed__4	CTCC	Petroselinum hortense
Hv.1HG0016370.1	1561	1565	Unnamed__4	CTCC	Petroselinum hortense
Hv.1HG0016370.1	1601	1605	Unnamed__4	CTCC	Petroselinum hortense
Hv.1HG0016370.1	1639	1643	Unnamed__4	CTCC	Petroselinum hortense
Hv.1HG0016370.1	1715	1719	Unnamed__4	CTCC	Petroselinum hortense
Hv.1HG0016370.1	1812	1816	Unnamed__4	CTCC	Petroselinum hortense
Hv.1HG0016370.1	1901	1905	Unnamed__4	CTCC	Petroselinum hortense
Hv.1HG0016370.1	1918	1922	Unnamed__4	CTCC	Petroselinum hortense
Hv.1HG0016370.1	1987	1991	Unnamed__4	CTCC	Petroselinum hortense
Hv.1HG0016370.1	1993	1997	Unnamed__4	CTCC	Petroselinum hortense
Hv.1HG0016370.1	866	872	ABRE3a	TACGTG	Zea mays
Hv.1HG0016370.1	1890	1896	ABRE3a	TACGTG	Zea mays
Hv.1HG0016370.1	1102	1110	ERE	ATTTCATA	Nicotiana glutinos
Hv.1HG0016370.1	23	29	WRE3	CCACCT	Pisum sativum
Hv.1HG0016370.1	60	66	WRE3	CCACCT	Pisum sativum
Hv.1HG0016370.1	1484	1490	WRE3	CCACCT	Pisum sativum
Hv.1HG0016370.1	326	335	TCA	TCATCTTCAT	Pisum sativum
Hv.1HG0016370.1	1741	1750	TCA	TCATCTTCAT	Pisum sativum
Hv.1HG0016370.1	1899	1908	TCA	TCATCTTCAT	Pisum sativum
Hv.1HG0016370.1	866	872	ABRE4	CACGTA	Zea mays
Hv.1HG0016370.1	1890	1896	ABRE4	CACGTA	Zea mays
Hv.1HG0016370.1	158	163	STRE	AGGGG	Arabidopsis thaliana
Hv.1HG0016370.1	244	249	STRE	AGGGG	Arabidopsis thaliana
Hv.1HG0016370.1	472	477	STRE	AGGGG	Arabidopsis thaliana
Hv.1HG0016370.1	1322	1327	STRE	AGGGG	Arabidopsis thaliana
Hv.1HG0016370.1	1800	1805	STRE	AGGGG	Arabidopsis thaliana
Hv.1HG0016370.1	580	586	MYB	CAACCA	Arabidopsis thaliana
Hv.1HG0016370.1	1625	1631	MYB	CAACCA	Arabidopsis thaliana
Hv.1HG0016370.1	146	152	MYB recognition site	CCGTTG	Arabidopsis thaliana
Hv.1HG0016370.1	8	13	Unnamed__1	CGTGG	Zea mays
Hv.1HG0016370.1	1832	1841	CTAG-motif	ACTAGCAGAA	Avena sativa
Hv.1HG0016370.1	302	308	Unnamed__2	CCCCGG	Zea mays
Hv.1HG0016370.1	632	638	MYC	CATGTG	Arabidopsis thaliana
Hv.1HG0016370.1	642	648	MYC	CATGTG	Arabidopsis thaliana
Hv.1HG0016370.1	851	857	MYC	CATTTG	Arabidopsis thaliana
Hv.1HG0016370.1	858	864	MYC	CATGTG	Arabidopsis thaliana
Hv.1HG0016370.1	860	866	MYC	CATGTG	Arabidopsis thaliana
Hv.1HG0016370.1	1041	1047	MYC	CAATTG	Arabidopsis thaliana
Hv.1HG0016370.1	1896	1902	MYC	CATGTG	Arabidopsis thaliana
Hv.1HG0052320.1	1816	1822	CCGTCC-box	CCGTCC	Petroselinum hortense
Hv.1HG0052320.1	1935	1941	CCGTCC-box	CCGTCC	Petroselinum hortense
Hv.1HG0052320.1	1267	1273	ABRE3a	TACGTG	Zea mays
Hv.1HG0052320.1	71	75	Unnamed__4	CTCC	Petroselinum hortense
Hv.1HG0052320.1	142	146	Unnamed__4	CTCC	Petroselinum hortense
Hv.1HG0052320.1	159	163	Unnamed__4	CTCC	Petroselinum hortense
Hv.1HG0052320.1	226	230	Unnamed__4	CTCC	Petroselinum hortense
Hv.1HG0052320.1	297	301	Unnamed__4	CTCC	Petroselinum hortense
Hv.1HG0052320.1	325	329	Unnamed__4	CTCC	Petroselinum hortense
Hv.1HG0052320.1	426	430	Unnamed__4	CTCC	Petroselinum hortense
Hv.1HG0052320.1	445	449	Unnamed__4	CTCC	Petroselinum hortense
Hv.1HG0052320.1	531	535	Unnamed__4	CTCC	Petroselinum hortense
Hv.1HG0052320.1	535	539	Unnamed__4	CTCC	Petroselinum hortense
Hv.1HG0052320.1	578	582	Unnamed__4	CTCC	Petroselinum hortense
Hv.1HG0052320.1	590	594	Unnamed__4	CTCC	Petroselinum hortense
Hv.1HG0052320.1	618	622	Unnamed__4	CTCC	Petroselinum hortense
Hv.1HG0052320.1	646	650	Unnamed__4	CTCC	Petroselinum hortense
Hv.1HG0052320.1	691	695	Unnamed__4	CTCC	Petroselinum hortense
Hv.1HG0052320.1	965	969	Unnamed__4	CTCC	Petroselinum hortense
Hv.1HG0052320.1	988	992	Unnamed__4	CTCC	Petroselinum hortense
Hv.1HG0052320.1	992	996	Unnamed__4	CTCC	Petroselinum hortense
Hv.1HG0052320.1	1027	1031	Unnamed__4	CTCC	Petroselinum hortense
Hv.1HG0052320.1	1074	1078	Unnamed__4	CTCC	Petroselinum hortense
Hv.1HG0052320.1	1092	1096	Unnamed__4	CTCC	Petroselinum hortense
Hv.1HG0052320.1	1117	1121	Unnamed__4	CTCC	Petroselinum hortense
Hv.1HG0052320.1	1170	1174	Unnamed__4	CTCC	Petroselinum hortense
Hv.1HG0052320.1	1278	1282	Unnamed__4	CTCC	Petroselinum hortense
Hv.1HG0052320.1	1335	1339	Unnamed__4	CTCC	Petroselinum hortense
Hv.1HG0052320.1	1342	1346	Unnamed__4	CTCC	Petroselinum hortense
Hv.1HG0052320.1	1380	1384	Unnamed__4	CTCC	Petroselinum hortense
Hv.1HG0052320.1	1397	1401	Unnamed__4	CTCC	Petroselinum hortense
Hv.1HG0052320.1	1481	1485	Unnamed__4	CTCC	Petroselinum hortense
Hv.1HG0052320.1	1501	1505	Unnamed__4	CTCC	Petroselinum hortense
Hv.1HG0052320.1	1543	1547	Unnamed__4	CTCC	Petroselinum hortense
Hv.1HG0052320.1	1598	1602	Unnamed__4	CTCC	Petroselinum hortense
Hv.1HG0052320.1	1663	1667	Unnamed__4	CTCC	Petroselinum hortense
Hv.1HG0052320.1	1748	1752	Unnamed__4	CTCC	Petroselinum hortense
Hv.1HG0052320.1	1751	1755	Unnamed__4	CTCC	Petroselinum hortense
Hv.1HG0052320.1	1756	1760	Unnamed__4	CTCC	Petroselinum hortense
Hv.1HG0052320.1	1761	1765	Unnamed__4	CTCC	Petroselinum hortense
Hv.1HG0052320.1	1790	1794	Unnamed__4	CTCC	Petroselinum hortense
Hv.1HG0052320.1	1814	1818	Unnamed__4	CTCC	Petroselinum hortense
Hv.1HG0052320.1	1841	1845	Unnamed__4	CTCC	Petroselinum hortense
Hv.1HG0052320.1	1881	1885	Unnamed__4	CTCC	Petroselinum hortense
Hv.1HG0052320.1	1915	1919	Unnamed__4	CTCC	Petroselinum hortense
Hv.1HG0052320.1	1960	1964	Unnamed__4	CTCC	Petroselinum hortense
Hv.1HG0052320.1	1975	1979	Unnamed__4	CTCC	Petroselinum hortense
Hv.1HG0052320.1	1980	1984	Unnamed__4	CTCC	Petroselinum hortense
Hv.1HG0052320.1	3	7	CAAT-box	CAAT	Nicotiana glutinosa
Hv.1HG0052320.1	232	236	CAAT-box	CAAT	Nicotiana glutinosa
Hv.1HG0052320.1	437	441	CAAT-box	CAAT	Nicotiana glutinosa
Hv.1HG0052320.1	452	456	CAAT-box	CAAT	Nicotiana glutinosa
Hv.1HG0052320.1	459	463	CAAT-box	CAAT	Nicotiana glutinosa
Hv.1HG0052320.1	736	740	CAAT-box	CAAT	Nicotiana glutinosa
Hv.1HG0052320.1	766	770	CAAT-box	CAAT	Nicotiana glutinosa
Hv.1HG0052320.1	873	877	CAAT-box	CAAT	Nicotiana glutinosa
Hv.1HG0052320.1	911	915	CAAT-box	CAAT	Nicotiana glutinosa
Hv.1HG0052320.1	934	938	CAAT-box	CAAT	Nicotiana glutinosa
Hv.1HG0052320.1	943	947	CAAT-box	CAAT	Nicotiana glutinosa
Hv.1HG0052320.1	1070	1074	CAAT-box	CAAT	Nicotiana glutinosa
Hv.1HG0052320.1	1109	1113	CAAT-box	CAAT	Nicotiana glutinosa
Hv.1HG0052320.1	1215	1219	CAAT-box	CAAT	Nicotiana glutinosa
Hv.1HG0052320.1	1580	1584	CAAT-box	CAAT	Nicotiana glutinosa
Hv.1HG0052320.1	1708	1712	CAAT-box	CAAT	Nicotiana glutinosa
Hv.1HG0052320.1	1721	1725	CAAT-box	CAAT	Nicotiana glutinosa
Hv.1HG0052320.1	1945	1949	CAAT-box	CAAT	Nicotiana glutinosa
Hv.1HG0052320.1	1949	1953	CAAT-box	CAAT	Nicotiana glutinosa
Hv.1HG0052320.1	413	419	WRE3	CCACCT	Pisum sativum
Hv.1HG0052320.1	1477	1483	WRE3	CCACCT	Pisum sativum
Hv.1HG0052320.1	1539	1545	WRE3	CCACCT	Pisum sativum
Hv.1HG0052320.1	582	589	Myc	TCTCTTA	Arabidopsis thaliana
Hv.1HG0052320.1	1267	1273	ABRE4	CACGTA	Zea mays
Hv.1HG0052320.1	1816	1822	CCGTCC motif	CCGTCC	Nicotiana tabacum
Hv.1HG0052320.1	1935	1941	CCGTCC motif	CCGTCC	Nicotiana tabacum
Hv.1HG0052320.1	370	375	STRE	AGGGG	Arabidopsis thaliana
Hv.1HG0052320.1	1329	1334	STRE	AGGGG	Arabidopsis thaliana
Hv.1HG0052320.1	1496	1501	STRE	AGGGG	Arabidopsis thaliana
Hv.1HG0052320.1	1753	1758	STRE	AGGGG	Arabidopsis thaliana
Hv.1HG0052320.1	1758	1763	STRE	AGGGG	Arabidopsis thaliana
Hv.1HG0052320.1	1838	1843	STRE	AGGGG	Arabidopsis thaliana
Hv.1HG0052320.1	740	746	Myb	CAACTG	Arabidopsis thaliana
Hv.1HG0052320.1	1870	1879	AAGAA-motif	gGTAAAGAAA	Avena sativa
Hv.1HG0052320.1	502	508	MYC	CATTTG	Arabidopsis thaliana
Hv.1HG0052320.1	1846	1853	DRE1	ACCGAGA	Zea mays
Hv.1HG0052320.1	1285	1291	Unnamed__2	CCCCGG	Zea mays
Hv.1HG0052320.1	1338	1344	Unnamed__2	CCCCGG	Zea mays
Hv.1HG0052320.1	1052	1058	DRE core	GCCGAC	Arabidopsis thaliana
Hv.1HG0052320.1	1189	1195	DRE core	GCCGAC	Arabidopsis thaliana
Hv.1HG0052320.1	1301	1307	DRE core	GCCGAC	Arabidopsis thaliana
Hv.1HG0052320.1	1411	1417	MYB	CAACCA	Arabidopsis thaliana
Hv.1HG0052320.1	1458	1464	MYB	CAACCA	Arabidopsis thaliana
Hv.1HG0052320.1	1269	1274	Unnamed__1	CGTGG	Zea mays
Hv.1HG0073900.1	1530	1538	CARE	CAACTCCC	Oryza sativa
Hv.1HG0073900.1	1969	1975	ABRE4	CACGTA	Zea mays
Hv.1HG0073900.1	1981	1987	ABRE4	CACGTA	Zea mays
Hv.1HG0073900.1	1214	1220	CCGTCC motif	CCGTCC	Nicotiana tabacum
Hv.1HG0073900.1	1421	1426	STRE	AGGGG	Arabidopsis thaliana
Hv.1HG0073900.1	1778	1783	STRE	AGGGG	Arabidopsis thaliana
Hv.1HG0073900.1	1856	1861	STRE	AGGGG	Arabidopsis thaliana
Hv.1HG0073900.1	1884	1889	STRE	AGGGG	Arabidopsis thaliana
Hv.1HG0073900.1	1024	1030	Myb	TAACTG	Arabidopsis thaliana
Hv.1HG0073900.1	1784	1790	Myb	CAACTG	Arabidopsis thaliana
Hv.1HG0073900.1	906	913	AAGAA-motif	GAAAGAA	Avena sativa
Hv.1HG0073900.1	910	917	AAGAA-motif	GAAAGAA	Avena sativa
Hv.1HG0073900.1	1638	1645	AAGAA-motif	GAAAGAA	Avena sativa
Hv.1HG0073900.1	1642	1649	AAGAA-motif	GAAAGAA	Avena sativa
Hv.1HG0073900.1	1646	1653	AAGAA-motif	GAAAGAA	Avena sativa
Hv.1HG0073900.1	1650	1657	AAGAA-motif	GAAAGAA	Avena sativa
Hv.1HG0073900.1	1654	1661	AAGAA-motif	GAAAGAA	Avena sativa
Hv.1HG0073900.1	633	639	Unnamed__2	CCCCGG	Zea mays
Hv.1HG0073900.1	159	165	MYC	CATGTG	Arabidopsis thaliana
Hv.1HG0073900.1	161	167	MYC	CATGTG	Arabidopsis thaliana
Hv.1HG0073900.1	254	260	MYC	CATTTG	Arabidopsis thaliana
Hv.1HG0073900.1	589	595	MYC	CATGTG	Arabidopsis thaliana
Hv.1HG0073900.1	591	597	MYC	CATGTG	Arabidopsis thaliana
Hv.1HG0073900.1	1749	1755	DRE core	GCCGAC	Arabidopsis thaliana
Hv.1HG0073900.1	710	716	MYB	CAACCA	Arabidopsis thaliana
Hv.1HG0073900.1	813	819	MYB	CAACCA	Arabidopsis thaliana
Hv.1HG0073900.1	1336	1341	Unnamed__1	CGTGG	Zea mays
Hv.1HG0073900.1	1214	1220	CCGTCC-box	CCGTCC	Petroselinum hortense
Hv.1HG0073900.1	1969	1975	ABRE3a	TACGTG	Zea mays
Hv.1HG0073900.1	1981	1987	ABRE3a	TACGTG	Zea mays
Hv.1HG0073900.1	86	90	Unnamed__4	CTCC	Petroselinum hortense
Hv.1HG0073900.1	298	302	Unnamed__4	CTCC	Petroselinum hortense
Hv.1HG0073900.1	527	531	Unnamed__4	CTCC	Petroselinum hortense
Hv.1HG0073900.1	563	567	Unnamed__4	CTCC	Petroselinum hortense
Hv.1HG0073900.1	770	774	Unnamed__4	CTCC	Petroselinum hortense
Hv.1HG0073900.1	774	778	Unnamed__4	CTCC	Petroselinum hortense
Hv.1HG0073900.1	967	971	Unnamed__4	CTCC	Petroselinum hortense
Hv.1HG0073900.1	1095	1099	Unnamed__4	CTCC	Petroselinum hortense
Hv.1HG0073900.1	1099	1103	Unnamed__4	CTCC	Petroselinum hortense
Hv.1HG0073900.1	1208	1212	Unnamed__4	CTCC	Petroselinum hortense
Hv.1HG0073900.1	1212	1216	Unnamed__4	CTCC	Petroselinum hortense
Hv.1HG0073900.1	1293	1297	Unnamed__4	CTCC	Petroselinum hortense
Hv.1HG0073900.1	1352	1356	Unnamed__4	CTCC	Petroselinum hortense
Hv.1HG0073900.1	1357	1361	Unnamed__4	CTCC	Petroselinum hortense
Hv.1HG0073900.1	1439	1443	Unnamed__4	CTCC	Petroselinum hortense
Hv.1HG0073900.1	1490	1494	Unnamed__4	CTCC	Petroselinum hortense
Hv.1HG0073900.1	1533	1537	Unnamed__4	CTCC	Petroselinum hortense
Hv.1HG0073900.1	1579	1583	Unnamed__4	CTCC	Petroselinum hortense
Hv.1HG0073900.1	1582	1586	Unnamed__4	CTCC	Petroselinum hortense
Hv.1HG0073900.1	1586	1590	Unnamed__4	CTCC	Petroselinum hortense
Hv.1HG0073900.1	1663	1667	Unnamed__4	CTCC	Petroselinum hortense
Hv.1HG0073900.1	1796	1800	Unnamed__4	CTCC	Petroselinum hortense
Hv.1HG0073900.1	1800	1804	Unnamed__4	CTCC	Petroselinum hortense
Hv.1HG0073900.1	1827	1831	Unnamed__4	CTCC	Petroselinum hortense
Hv.1HG0073900.1	1847	1851	Unnamed__4	CTCC	Petroselinum hortense
Hv.1HG0073900.1	1852	1856	Unnamed__4	CTCC	Petroselinum hortense
Hv.1HG0073900.1	1873	1877	Unnamed__4	CTCC	Petroselinum hortense
Hv.1HG0073900.1	1877	1881	Unnamed__4	CTCC	Petroselinum hortense
Hv.1HG0073900.1	1907	1911	Unnamed__4	CTCC	Petroselinum hortense
Hv.1HG0073900.1	1946	1950	Unnamed__4	CTCC	Petroselinum hortense
Hv.1HG0073900.1	1286	1295	WUN-motif	CCATTTCAA	Nicotiana glutinosa
Hv.1HG0073900.1	79	83	CAAT-box	CAAT	Nicotiana glutinosa
Hv.1HG0073900.1	171	175	CAAT-box	CAAT	Nicotiana glutinosa
Hv.1HG0073900.1	202	206	CAAT-box	CAAT	Nicotiana glutinosa
Hv.1HG0073900.1	227	231	CAAT-box	CAAT	Nicotiana glutinosa
Hv.1HG0073900.1	549	553	CAAT-box	CAAT	Nicotiana glutinosa
Hv.1HG0073900.1	817	821	CAAT-box	CAAT	Nicotiana glutinosa
Hv.1HG0073900.1	825	829	CAAT-box	CAAT	Nicotiana glutinosa
Hv.1HG0073900.1	857	861	CAAT-box	CAAT	Nicotiana glutinosa
Hv.1HG0073900.1	880	884	CAAT-box	CAAT	Nicotiana glutinosa
Hv.1HG0073900.1	892	896	CAAT-box	CAAT	Nicotiana glutinosa
Hv.1HG0073900.1	1108	1112	CAAT-box	CAAT	Nicotiana glutinosa
Hv.1HG0073900.1	1161	1165	CAAT-box	CAAT	Nicotiana glutinosa
Hv.1HG0073900.1	1260	1264	CAAT-box	CAAT	Nicotiana glutinosa
Hv.1HG0073900.1	260	266	WRE3	CCACCT	Pisum sativum
Hv.1HG0073900.1	678	684	WRE3	CCACCT	Pisum sativum
Hv.1HG0073900.1	1486	1492	WRE3	CCACCT	Pisum sativum
Hv.1HG0073900.1	1202	1208	AT~TATA-box	TATATA	Arabidopsis thaliana
Hv.1HG0073900.1	1254	1262	TATA	TATAAAAT	Arabidopsis thaliana
Hv.2HG0154270.1	671	676	as-1	TGACG	Arabidopsis thaliana
Hv.2HG0154270.1	1754	1759	as-1	TGACG	Arabidopsis thaliana
Hv.2HG0154270.1	108	114	AT~TATA-box	TATATA	Arabidopsis thaliana
Hv.2HG0154270.1	110	116	AT~TATA-box	TATATA	Arabidopsis thaliana
Hv.2HG0154270.1	112	118	AT~TATA-box	TATATA	Arabidopsis thaliana
Hv.2HG0154270.1	114	120	AT~TATA-box	TATATA	Arabidopsis thaliana
Hv.2HG0154270.1	116	122	AT~TATA-box	TATATA	Arabidopsis thaliana
Hv.2HG0154270.1	124	130	AT~TATA-box	TATATA	Arabidopsis thaliana
Hv.2HG0154270.1	126	132	AT~TATA-box	TATATA	Arabidopsis thaliana
Hv.2HG0154270.1	128	134	AT~TATA-box	TATATA	Arabidopsis thaliana
Hv.2HG0154270.1	142	148	AT~TATA-box	TATATA	Arabidopsis thaliana
Hv.2HG0154270.1	144	150	AT~TATA-box	TATATA	Arabidopsis thaliana
Hv.2HG0154270.1	146	152	AT~TATA-box	TATATA	Arabidopsis thaliana
Hv.2HG0154270.1	148	154	AT~TATA-box	TATATA	Arabidopsis thaliana
Hv.2HG0154270.1	150	156	AT~TATA-box	TATATA	Arabidopsis thaliana
Hv.2HG0154270.1	517	523	AT~TATA-box	TATATA	Arabidopsis thaliana
Hv.2HG0154270.1	519	525	AT~TATA-box	TATATA	Arabidopsis thaliana
Hv.2HG0154270.1	921	927	AT~TATA-box	TATATA	Arabidopsis thaliana
Hv.2HG0154270.1	923	929	AT~TATA-box	TATATA	Arabidopsis thaliana
Hv.2HG0154270.1	955	961	AT~TATA-box	TATATA	Arabidopsis thaliana
Hv.2HG0154270.1	957	963	AT~TATA-box	TATATA	Arabidopsis thaliana
Hv.2HG0154270.1	959	965	AT~TATA-box	TATATA	Arabidopsis thaliana
Hv.2HG0154270.1	1468	1474	AT~TATA-box	TATATA	Arabidopsis thaliana
Hv.2HG0154270.1	1470	1476	AT~TATA-box	TATATA	Arabidopsis thaliana
Hv.2HG0154270.1	567	576	Unnamed__12	TCCACGTAGA	Zea mays
Hv.2HG0154270.1	46	52	Myb-binding site	CAACAG	Nicotiana tabacum
Hv.2HG0154270.1	182	188	Myb-binding site	CAACAG	Nicotiana tabacum
Hv.2HG0154270.1	772	778	Myb-binding site	CAACAG	Nicotiana tabacum
Hv.2HG0154270.1	130	140	Unnamed__6	taTAAATATct	Zea mays
Hv.2HG0154270.1	1292	1298	Unnamed__2	CCCCGG	Zea mays
Hv.2HG0154270.1	158	164	MYC	CATGTG	Arabidopsis thaliana
Hv.2HG0154270.1	160	166	MYC	CATGTG	Arabidopsis thaliana
Hv.2HG0154270.1	1420	1426	MYC	CATTTG	Arabidopsis thaliana
Hv.2HG0154270.1	46	52	MYB	CAACAG	Arabidopsis thaliana
Hv.2HG0154270.1	182	188	MYB	CAACAG	Arabidopsis thaliana
Hv.2HG0154270.1	772	778	MYB	CAACAG	Arabidopsis thaliana
Hv.2HG0154270.1	1383	1389	MYB	TAACCA	Arabidopsis thaliana
Hv.2HG0154270.1	802	808	CCGTCC-box	CCGTCC	Petroselinum hortense
Hv.2HG0154270.1	1307	1313	CCGTCC-box	CCGTCC	Petroselinum hortense
Hv.2HG0154270.1	74	78	CAAT-box	CAAT	Nicotiana glutinosa
Hv.2HG0154270.1	197	201	CAAT-box	CAAT	Nicotiana glutinosa
Hv.2HG0154270.1	336	340	CAAT-box	CAAT	Nicotiana glutinosa
Hv.2HG0154270.1	483	487	CAAT-box	CAAT	Nicotiana glutinosa
Hv.2HG0154270.1	642	646	CAAT-box	CAAT	Nicotiana glutinosa
Hv.2HG0154270.1	691	695	CAAT-box	CAAT	Nicotiana glutinosa
Hv.2HG0154270.1	768	772	CAAT-box	CAAT	Nicotiana glutinosa
Hv.2HG0154270.1	917	921	CAAT-box	CAAT	Nicotiana glutinosa
Hv.2HG0154270.1	1210	1214	CAAT-box	CAAT	Nicotiana glutinosa
Hv.2HG0154270.1	1379	1383	CAAT-box	CAAT	Nicotiana glutinosa
Hv.2HG0154270.1	1413	1417	CAAT-box	CAAT	Nicotiana glutinosa
Hv.2HG0154270.1	1540	1544	CAAT-box	CAAT	Nicotiana glutinosa
Hv.2HG0154270.1	1557	1561	CAAT-box	CAAT	Nicotiana glutinosa
Hv.2HG0154270.1	272	276	Unnamed__4	CTCC	Petroselinum hortense
Hv.2HG0154270.1	405	409	Unnamed__4	CTCC	Petroselinum hortense
Hv.2HG0154270.1	709	713	Unnamed__4	CTCC	Petroselinum hortense
Hv.2HG0154270.1	782	786	Unnamed__4	CTCC	Petroselinum hortense
Hv.2HG0154270.1	908	912	Unnamed__4	CTCC	Petroselinum hortense
Hv.2HG0154270.1	1191	1195	Unnamed__4	CTCC	Petroselinum hortense
Hv.2HG0154270.1	1665	1669	Unnamed__4	CTCC	Petroselinum hortense
Hv.2HG0154270.1	1710	1714	Unnamed__4	CTCC	Petroselinum hortense
Hv.2HG0154270.1	1735	1739	Unnamed__4	CTCC	Petroselinum hortense
Hv.2HG0154270.1	1741	1745	Unnamed__4	CTCC	Petroselinum hortense
Hv.2HG0154270.1	1810	1814	Unnamed__4	CTCC	Petroselinum hortense
Hv.2HG0154270.1	1836	1840	Unnamed__4	CTCC	Petroselinum hortense
Hv.2HG0154270.1	1848	1852	Unnamed__4	CTCC	Petroselinum hortense
Hv.2HG0154270.1	1854	1858	Unnamed__4	CTCC	Petroselinum hortense
Hv.2HG0154270.1	1875	1879	Unnamed__4	CTCC	Petroselinum hortense
Hv.2HG0154270.1	1913	1917	Unnamed__4	CTCC	Petroselinum hortense
Hv.2HG0154270.1	1383	1389	MYB-like sequence	TAACCA	Arabidopsis thaliana
Hv.2HG0154270.1	567	576	Unnamed__14	TCCACGTAGA	Zea mays
Hv.2HG0154270.1	1815	1821	WRE3	CCACCT	Pisum sativum
Hv.2HG0154270.1	1455	1462	Myc	TCTCTTA	Arabidopsis thaliana
Hv.2HG0154270.1	567	576	Unnamed__8	TCCACGTAGA	Zea mays
Hv.2HG0154270.1	843	848	STRE	AGGGG	Arabidopsis thaliana
Hv.2HG0154270.1	1163	1168	STRE	AGGGG	Arabidopsis thaliana
Hv.2HG0154270.1	1247	1252	STRE	AGGGG	Arabidopsis thaliana
Hv.2HG0154270.1	1281	1286	STRE	AGGGG	Arabidopsis thaliana
Hv.2HG0154270.1	1313	1318	STRE	AGGGG	Arabidopsis thaliana
Hv.2HG0154270.1	1738	1743	STRE	AGGGG	Arabidopsis thaliana
Hv.2HG0154270.1	802	808	CCGTCC motif	CCGTCC	Nicotiana tabacum
Hv.2HG0154270.1	1307	1313	CCGTCC motif	CCGTCC	Nicotiana tabacum
Hv.2HG0154270.1	567	576	Unnamed__10	TCCACGTAGA	Zea mays
Hv.2HG0154270.1	699	708	TCA	TCATCTTCAT	Pisum sativum
Hv.2HG0154270.1	1516	1522	MYB recognition site	CCGTTG	Arabidopsis thaliana
Hv.2HG0154270.1	553	558	Unnamed__1	CGTGG	Zea mays
Hv.2HG0154270.1	1185	1190	Unnamed__1	CGTGG	Zea mays
Hv.2HG0154270.1	1188	1193	Unnamed__1	CGTGG	Zea mays
Hv.2HG0154270.1	1185	1193	ABRE2	CCACGTGG	Zea mays
Hv.3HG0302040.1	1965	1973.5	AC-I	(T/C)C(T/C)(C/T)ACC(T/C)ACC	Phaseolus vulgaris
Hv.3HG0302040.1	1280	1285	as-1	TGACG	Arabidopsis thaliana
Hv.3HG0302040.1	1477	1482	as-1	TGACG	Arabidopsis thaliana
Hv.3HG0302040.1	1620	1626	CCGTCC-box	CCGTCC	Petroselinum hortense
Hv.3HG0302040.1	39	43	CAAT-box	CAAT	Nicotiana glutinosa
Hv.3HG0302040.1	295	299	CAAT-box	CAAT	Nicotiana glutinosa
Hv.3HG0302040.1	512	516	CAAT-box	CAAT	Nicotiana glutinosa
Hv.3HG0302040.1	576	580	CAAT-box	CAAT	Nicotiana glutinosa
Hv.3HG0302040.1	578	582	CAAT-box	CAAT	Nicotiana glutinosa
Hv.3HG0302040.1	583	587	CAAT-box	CAAT	Nicotiana glutinosa
Hv.3HG0302040.1	702	706	CAAT-box	CAAT	Nicotiana glutinosa
Hv.3HG0302040.1	865	869	CAAT-box	CAAT	Nicotiana glutinosa
Hv.3HG0302040.1	903	907	CAAT-box	CAAT	Nicotiana glutinosa
Hv.3HG0302040.1	1028	1032	CAAT-box	CAAT	Nicotiana glutinosa
Hv.3HG0302040.1	1139	1143	CAAT-box	CAAT	Nicotiana glutinosa
Hv.3HG0302040.1	1228	1232	CAAT-box	CAAT	Nicotiana glutinosa
Hv.3HG0302040.1	1376	1380	CAAT-box	CAAT	Nicotiana glutinosa
Hv.3HG0302040.1	35	39	Unnamed__4	CTCC	Petroselinum hortense
Hv.3HG0302040.1	103	107	Unnamed__4	CTCC	Petroselinum hortense
Hv.3HG0302040.1	156	160	Unnamed__4	CTCC	Petroselinum hortense
Hv.3HG0302040.1	245	249	Unnamed__4	CTCC	Petroselinum hortense
Hv.3HG0302040.1	321	325	Unnamed__4	CTCC	Petroselinum hortense
Hv.3HG0302040.1	382	386	Unnamed__4	CTCC	Petroselinum hortense
Hv.3HG0302040.1	519	523	Unnamed__4	CTCC	Petroselinum hortense
Hv.3HG0302040.1	549	553	Unnamed__4	CTCC	Petroselinum hortense
Hv.3HG0302040.1	646	650	Unnamed__4	CTCC	Petroselinum hortense
Hv.3HG0302040.1	894	898	Unnamed__4	CTCC	Petroselinum hortense
Hv.3HG0302040.1	909	913	Unnamed__4	CTCC	Petroselinum hortense
Hv.3HG0302040.1	1050	1054	Unnamed__4	CTCC	Petroselinum hortense
Hv.3HG0302040.1	1053	1057	Unnamed__4	CTCC	Petroselinum hortense
Hv.3HG0302040.1	1063	1067	Unnamed__4	CTCC	Petroselinum hortense
Hv.3HG0302040.1	1130	1134	Unnamed__4	CTCC	Petroselinum hortense
Hv.3HG0302040.1	1158	1162	Unnamed__4	CTCC	Petroselinum hortense
Hv.3HG0302040.1	1274	1278	Unnamed__4	CTCC	Petroselinum hortense
Hv.3HG0302040.1	1277	1281	Unnamed__4	CTCC	Petroselinum hortense
Hv.3HG0302040.1	1288	1292	Unnamed__4	CTCC	Petroselinum hortense
Hv.3HG0302040.1	1336	1340	Unnamed__4	CTCC	Petroselinum hortense
Hv.3HG0302040.1	1351	1355	Unnamed__4	CTCC	Petroselinum hortense
Hv.3HG0302040.1	1486	1490	Unnamed__4	CTCC	Petroselinum hortense
Hv.3HG0302040.1	1520	1524	Unnamed__4	CTCC	Petroselinum hortense
Hv.3HG0302040.1	1540	1544	Unnamed__4	CTCC	Petroselinum hortense
Hv.3HG0302040.1	1564	1568	Unnamed__4	CTCC	Petroselinum hortense
Hv.3HG0302040.1	1571	1575	Unnamed__4	CTCC	Petroselinum hortense
Hv.3HG0302040.1	1595	1599	Unnamed__4	CTCC	Petroselinum hortense
Hv.3HG0302040.1	1612	1616	Unnamed__4	CTCC	Petroselinum hortense
Hv.3HG0302040.1	1639	1643	Unnamed__4	CTCC	Petroselinum hortense
Hv.3HG0302040.1	1650	1654	Unnamed__4	CTCC	Petroselinum hortense
Hv.3HG0302040.1	1653	1657	Unnamed__4	CTCC	Petroselinum hortense
Hv.3HG0302040.1	1707	1711	Unnamed__4	CTCC	Petroselinum hortense
Hv.3HG0302040.1	1710	1714	Unnamed__4	CTCC	Petroselinum hortense
Hv.3HG0302040.1	1739	1743	Unnamed__4	CTCC	Petroselinum hortense
Hv.3HG0302040.1	1788	1792	Unnamed__4	CTCC	Petroselinum hortense
Hv.3HG0302040.1	1802	1806	Unnamed__4	CTCC	Petroselinum hortense
Hv.3HG0302040.1	1864	1868	Unnamed__4	CTCC	Petroselinum hortense
Hv.3HG0302040.1	1877	1881	Unnamed__4	CTCC	Petroselinum hortense
Hv.3HG0302040.1	1883	1887	Unnamed__4	CTCC	Petroselinum hortense
Hv.3HG0302040.1	1892	1896	Unnamed__4	CTCC	Petroselinum hortense
Hv.3HG0302040.1	1935	1939	Unnamed__4	CTCC	Petroselinum hortense
Hv.3HG0302040.1	650	656	WRE3	CCACCT	Pisum sativum
Hv.3HG0302040.1	1879	1885	WRE3	CCACCT	Pisum sativum
Hv.3HG0302040.1	944	950	AT~TATA-box	TATATA	Arabidopsis thaliana
Hv.3HG0302040.1	972	978	AT~TATA-box	TATATA	Arabidopsis thaliana
Hv.3HG0302040.1	974	980	AT~TATA-box	TATATA	Arabidopsis thaliana
Hv.3HG0302040.1	282	289	Myc	TCTCTTA	Arabidopsis thaliana
Hv.3HG0302040.1	621	628	Myc	TCTCTTA	Arabidopsis thaliana
Hv.3HG0302040.1	1955	1964	Unnamed__16	GCTGCCCGTC	Zea mays
Hv.3HG0302040.1	1620	1626	CCGTCC motif	CCGTCC	Nicotiana tabacum
Hv.3HG0302040.1	204	209	STRE	AGGGG	Arabidopsis thaliana
Hv.3HG0302040.1	478	483	STRE	AGGGG	Arabidopsis thaliana
Hv.3HG0302040.1	967	972	STRE	AGGGG	Arabidopsis thaliana
Hv.3HG0302040.1	1440	1445	STRE	AGGGG	Arabidopsis thaliana
Hv.3HG0302040.1	1609	1614	STRE	AGGGG	Arabidopsis thaliana
Hv.3HG0302040.1	1614	1619	STRE	AGGGG	Arabidopsis thaliana
Hv.3HG0302040.1	1655	1660	STRE	AGGGG	Arabidopsis thaliana
Hv.3HG0302040.1	1874	1879	STRE	AGGGG	Arabidopsis thaliana
Hv.3HG0302040.1	648	655	box S	AGCCACC	Arabidopsis thaliana
Hv.3HG0302040.1	641	647	Myb-binding site	CAACAG	Nicotiana tabacum
Hv.3HG0302040.1	1412	1418	Myb-binding site	CAACAG	Nicotiana tabacum
Hv.3HG0302040.1	576	582	MYC	CAATTG	Arabidopsis thaliana
Hv.3HG0302040.1	1388	1394	MYC	CATTTG	Arabidopsis thaliana
Hv.3HG0302040.1	641	647	MYB	CAACAG	Arabidopsis thaliana
Hv.3HG0302040.1	1412	1418	MYB	CAACAG	Arabidopsis thaliana
Hv.3HG0302040.1	1679	1685	MYB	CAACCA	Arabidopsis thaliana
Hv.3HG0302040.1	323	328	Unnamed__1	CGTGG	Zea mays
Hv.3HG0302040.1	1365	1370	Unnamed__1	CGTGG	Zea mays
Hv.4HG0333990.1	496	502	ABRE4	CACGTA	Zea mays
Hv.4HG0333990.1	1112	1118	CCGTCC motif	CCGTCC	Nicotiana tabacum
Hv.4HG0333990.1	133	138	STRE	AGGGG	Arabidopsis thaliana
Hv.4HG0333990.1	1040	1045	STRE	AGGGG	Arabidopsis thaliana
Hv.4HG0333990.1	1663	1669	Myb	TAACTG	Arabidopsis thaliana
Hv.4HG0333990.1	1947	1953	Myb	TAACTG	Arabidopsis thaliana
Hv.4HG0333990.1	480	489	TCA	TCATCTTCAT	Pisum sativum
Hv.4HG0333990.1	56	62	Myb-binding site	CAACAG	Nicotiana tabacum
Hv.4HG0333990.1	1006	1015	AAGAA-motif	gGTAAAGAAA	Avena sativa
Hv.4HG0333990.1	1134	1141	AAGAA-motif	GAAAGAA	Avena sativa
Hv.4HG0333990.1	1901	1910	AAGAA-motif	gGTAAAGAAA	Avena sativa
Hv.4HG0333990.1	156	162	MYC	CATTTG	Arabidopsis thaliana
Hv.4HG0333990.1	738	744	MYC	CATGTG	Arabidopsis thaliana
Hv.4HG0333990.1	740	746	MYC	CATGTG	Arabidopsis thaliana
Hv.4HG0333990.1	868	874	MYC	CATGTG	Arabidopsis thaliana
Hv.4HG0333990.1	974	980	MYC	CATGTG	Arabidopsis thaliana
Hv.4HG0333990.1	1107	1113	MYC	CATGTG	Arabidopsis thaliana
Hv.4HG0333990.1	1538	1544	MYC	CATGTG	Arabidopsis thaliana
Hv.4HG0333990.1	1753	1759	MYC	CAATTG	Arabidopsis thaliana
Hv.4HG0333990.1	1804	1810	MYC	CATTTG	Arabidopsis thaliana
Hv.4HG0333990.1	1833	1839	MYC	CATGTG	Arabidopsis thaliana
Hv.4HG0333990.1	366	375	CTAG-motif	ACTAGCAGAA	Avena sativa
Hv.4HG0333990.1	1905	1911	W box	TTGACC	Arabidopsis thaliana
Hv.4HG0333990.1	498	503	Unnamed__1	CGTGG	Zea mays
Hv.4HG0333990.1	1892	1897	Unnamed__1	CGTGG	Zea mays
Hv.4HG0333990.1	56	62	MYB	CAACAG	Arabidopsis thaliana
Hv.4HG0333990.1	405	411	MYB	TAACCA	Arabidopsis thaliana
Hv.4HG0333990.1	1085	1091	MYB	CAACCA	Arabidopsis thaliana
Hv.4HG0333990.1	1630	1636	MYB recognition site	CCGTTG	Arabidopsis thaliana
Hv.4HG0333990.1	822	827	as-1	TGACG	Arabidopsis thaliana
Hv.4HG0333990.1	984	989	as-1	TGACG	Arabidopsis thaliana
Hv.4HG0333990.1	1112	1118	CCGTCC-box	CCGTCC	Petroselinum hortense
Hv.4HG0333990.1	496	502	ABRE3a	TACGTG	Zea mays
Hv.4HG0333990.1	1431	1440	WUN-motif	AAATTACTA	Nicotiana glutinosa
Hv.4HG0333990.1	140	144	Unnamed__4	CTCC	Petroselinum hortense
Hv.4HG0333990.1	175	179	Unnamed__4	CTCC	Petroselinum hortense
Hv.4HG0333990.1	246	250	Unnamed__4	CTCC	Petroselinum hortense
Hv.4HG0333990.1	378	382	Unnamed__4	CTCC	Petroselinum hortense
Hv.4HG0333990.1	393	397	Unnamed__4	CTCC	Petroselinum hortense
Hv.4HG0333990.1	727	731	Unnamed__4	CTCC	Petroselinum hortense
Hv.4HG0333990.1	816	820	Unnamed__4	CTCC	Petroselinum hortense
Hv.4HG0333990.1	959	963	Unnamed__4	CTCC	Petroselinum hortense
Hv.4HG0333990.1	992	996	Unnamed__4	CTCC	Petroselinum hortense
Hv.4HG0333990.1	1059	1063	Unnamed__4	CTCC	Petroselinum hortense
Hv.4HG0333990.1	1065	1069	Unnamed__4	CTCC	Petroselinum hortense
Hv.4HG0333990.1	1071	1075	Unnamed__4	CTCC	Petroselinum hortense
Hv.4HG0333990.1	1356	1360	Unnamed__4	CTCC	Petroselinum hortense
Hv.4HG0333990.1	405	411	MYB-like sequence	TAACCA	Arabidopsis thaliana
Hv.4HG0333990.1	178	182	CAAT-box	CAAT	Nicotiana glutinosa
Hv.4HG0333990.1	194	198	CAAT-box	CAAT	Nicotiana glutinosa
Hv.4HG0333990.1	213	217	CAAT-box	CAAT	Nicotiana glutinosa
Hv.4HG0333990.1	257	261	CAAT-box	CAAT	Nicotiana glutinosa
Hv.4HG0333990.1	274	278	CAAT-box	CAAT	Nicotiana glutinosa
Hv.4HG0333990.1	503	507	CAAT-box	CAAT	Nicotiana glutinosa
Hv.4HG0333990.1	523	527	CAAT-box	CAAT	Nicotiana glutinosa
Hv.4HG0333990.1	633	637	CAAT-box	CAAT	Nicotiana glutinosa
Hv.4HG0333990.1	690	694	CAAT-box	CAAT	Nicotiana glutinosa
Hv.4HG0333990.1	940	944	CAAT-box	CAAT	Nicotiana glutinosa
Hv.4HG0333990.1	947	951	CAAT-box	CAAT	Nicotiana glutinosa
Hv.4HG0333990.1	1093	1097	CAAT-box	CAAT	Nicotiana glutinosa
Hv.4HG0333990.1	1269	1273	CAAT-box	CAAT	Nicotiana glutinosa
Hv.4HG0333990.1	1313	1317	CAAT-box	CAAT	Nicotiana glutinosa
Hv.4HG0333990.1	1406	1410	CAAT-box	CAAT	Nicotiana glutinosa
Hv.4HG0333990.1	1601	1605	CAAT-box	CAAT	Nicotiana glutinosa
Hv.4HG0333990.1	1669	1673	CAAT-box	CAAT	Nicotiana glutinosa
Hv.4HG0333990.1	1689	1693	CAAT-box	CAAT	Nicotiana glutinosa
Hv.4HG0333990.1	1735	1739	CAAT-box	CAAT	Nicotiana glutinosa
Hv.4HG0333990.1	1753	1757	CAAT-box	CAAT	Nicotiana glutinosa
Hv.4HG0333990.1	1755	1759	CAAT-box	CAAT	Nicotiana glutinosa
Hv.4HG0333990.1	1770	1774	CAAT-box	CAAT	Nicotiana glutinosa
Hv.4HG0333990.1	1025	1031	WRE3	CCACCT	Pisum sativum
Hv.4HG0333990.1	1061	1067	WRE3	CCACCT	Pisum sativum
Hv.4HG0333990.1	1067	1073	WRE3	CCACCT	Pisum sativum
Hv.4HG0333990.1	1427	1435	TATA	TATAAAAT	Arabidopsis thaliana
Hv.4HG0334040.1	1	5	CAAT-box	CAAT	Nicotiana glutinosa
Hv.4HG0334040.1	107	111	CAAT-box	CAAT	Nicotiana glutinosa
Hv.4HG0334040.1	237	241	CAAT-box	CAAT	Nicotiana glutinosa
Hv.4HG0334040.1	321	325	CAAT-box	CAAT	Nicotiana glutinosa
Hv.4HG0334040.1	382	386	CAAT-box	CAAT	Nicotiana glutinosa
Hv.4HG0334040.1	599	603	CAAT-box	CAAT	Nicotiana glutinosa
Hv.4HG0334040.1	697	701	CAAT-box	CAAT	Nicotiana glutinosa
Hv.4HG0334040.1	779	783	CAAT-box	CAAT	Nicotiana glutinosa
Hv.4HG0334040.1	794	798	CAAT-box	CAAT	Nicotiana glutinosa
Hv.4HG0334040.1	924	928	CAAT-box	CAAT	Nicotiana glutinosa
Hv.4HG0334040.1	1063	1067	CAAT-box	CAAT	Nicotiana glutinosa
Hv.4HG0334040.1	1224	1228	CAAT-box	CAAT	Nicotiana glutinosa
Hv.4HG0334040.1	1265	1269	CAAT-box	CAAT	Nicotiana glutinosa
Hv.4HG0334040.1	1454	1458	CAAT-box	CAAT	Nicotiana glutinosa
Hv.4HG0334040.1	1500	1504	CAAT-box	CAAT	Nicotiana glutinosa
Hv.4HG0334040.1	1610	1614	CAAT-box	CAAT	Nicotiana glutinosa
Hv.4HG0334040.1	1771	1775	CAAT-box	CAAT	Nicotiana glutinosa
Hv.4HG0334040.1	1977	1981	CAAT-box	CAAT	Nicotiana glutinosa
Hv.4HG0334040.1	371	375	Unnamed__4	CTCC	Petroselinum hortense
Hv.4HG0334040.1	880	884	Unnamed__4	CTCC	Petroselinum hortense
Hv.4HG0334040.1	1558	1562	Unnamed__4	CTCC	Petroselinum hortense
Hv.4HG0334040.1	1708	1712	Unnamed__4	CTCC	Petroselinum hortense
Hv.4HG0334040.1	1712	1716	Unnamed__4	CTCC	Petroselinum hortense
Hv.4HG0334040.1	1781	1785	Unnamed__4	CTCC	Petroselinum hortense
Hv.4HG0334040.1	1905	1909	Unnamed__4	CTCC	Petroselinum hortense
Hv.4HG0334040.1	1941	1945	Unnamed__4	CTCC	Petroselinum hortense
Hv.4HG0334040.1	152	157	as-1	TGACG	Arabidopsis thaliana
Hv.4HG0334040.1	1567	1572	as-1	TGACG	Arabidopsis thaliana
Hv.4HG0334040.1	1398	1406	ERE	ATTTTAAA	Nicotiana glutinos
Hv.4HG0334040.1	173	179	WRE3	CCACCT	Pisum sativum
Hv.4HG0334040.1	1547	1553	WRE3	CCACCT	Pisum sativum
Hv.4HG0334040.1	894	900	AT~TATA-box	TATATA	Arabidopsis thaliana
Hv.4HG0334040.1	896	902	AT~TATA-box	TATATA	Arabidopsis thaliana
Hv.4HG0334040.1	1368	1374	AT~TATA-box	TATATA	Arabidopsis thaliana
Hv.4HG0334040.1	1415	1421	AT~TATA-box	TATATA	Arabidopsis thaliana
Hv.4HG0334040.1	1417	1423	AT~TATA-box	TATATA	Arabidopsis thaliana
Hv.4HG0334040.1	614	620	Myb-binding site	CAACAG	Nicotiana tabacum
Hv.4HG0334040.1	665	674	AAGAA-motif	gGTAAAGAAA	Avena sativa
Hv.4HG0334040.1	1507	1514	AAGAA-motif	GAAAGAA	Avena sativa
Hv.4HG0334040.1	992	998	Myb	TAACTG	Arabidopsis thaliana
Hv.4HG0334040.1	1947	1953	Myb	CAACTG	Arabidopsis thaliana
Hv.4HG0334040.1	965	970	STRE	AGGGG	Arabidopsis thaliana
Hv.4HG0334040.1	1057	1062	STRE	AGGGG	Arabidopsis thaliana
Hv.4HG0334040.1	614	620	MYB	CAACAG	Arabidopsis thaliana
Hv.4HG0334040.1	1241	1247	MYB	CAACCA	Arabidopsis thaliana
Hv.4HG0334040.1	550	559	CTAG-motif	ACTAGCAGAA	Avena sativa
Hv.4HG0334040.1	337	343	W box	TTGACC	Arabidopsis thaliana
Hv.4HG0334040.1	698	704	W box	TTGACC	Arabidopsis thaliana
Hv.4HG0334040.1	970	976	W box	TTGACC	Arabidopsis thaliana
Hv.4HG0334040.1	508	518	Unnamed__6	taTAAATATct	Zea mays
Hv.4HG0334040.1	453	459	MYC	CATTTG	Arabidopsis thaliana
Hv.4HG0334350.1	1629	1635	AT~TATA-box	TATATA	Arabidopsis thaliana
Hv.4HG0334350.1	1631	1637	AT~TATA-box	TATATA	Arabidopsis thaliana
Hv.4HG0334350.1	1885	1891	AT~TATA-box	TATATA	Arabidopsis thaliana
Hv.4HG0334350.1	420	426	WRE3	CCACCT	Pisum sativum
Hv.4HG0334350.1	847	856	H-box	CCTACCNNNNNNNCTNNNNA	Phaseolus vulgaris
Hv.4HG0334350.1	1689	1696	Myc	TCTCTTA	Arabidopsis thaliana
Hv.4HG0334350.1	28	33	as-1	TGACG	Arabidopsis thaliana
Hv.4HG0334350.1	977	982	as-1	TGACG	Arabidopsis thaliana
Hv.4HG0334350.1	1107	1112	as-1	TGACG	Arabidopsis thaliana
Hv.4HG0334350.1	1980	1991	AC-I	GCTTACCTACCA	Arabidopsis thaliana
Hv.4HG0334350.1	1981	1990	AC-I	(T/C)C(T/C)(C/T)ACC(T/C)ACC	Phaseolus vulgaris
Hv.4HG0334350.1	1052	1058	MYB-like sequence	TAACCA	Arabidopsis thaliana
Hv.4HG0334350.1	56	60	Unnamed__4	CTCC	Petroselinum hortense
Hv.4HG0334350.1	152	156	Unnamed__4	CTCC	Petroselinum hortense
Hv.4HG0334350.1	163	167	Unnamed__4	CTCC	Petroselinum hortense
Hv.4HG0334350.1	166	170	Unnamed__4	CTCC	Petroselinum hortense
Hv.4HG0334350.1	175	179	Unnamed__4	CTCC	Petroselinum hortense
Hv.4HG0334350.1	200	204	Unnamed__4	CTCC	Petroselinum hortense
Hv.4HG0334350.1	224	228	Unnamed__4	CTCC	Petroselinum hortense
Hv.4HG0334350.1	235	239	Unnamed__4	CTCC	Petroselinum hortense
Hv.4HG0334350.1	283	287	Unnamed__4	CTCC	Petroselinum hortense
Hv.4HG0334350.1	286	290	Unnamed__4	CTCC	Petroselinum hortense
Hv.4HG0334350.1	289	293	Unnamed__4	CTCC	Petroselinum hortense
Hv.4HG0334350.1	312	316	Unnamed__4	CTCC	Petroselinum hortense
Hv.4HG0334350.1	407	411	Unnamed__4	CTCC	Petroselinum hortense
Hv.4HG0334350.1	460	464	Unnamed__4	CTCC	Petroselinum hortense
Hv.4HG0334350.1	474	478	Unnamed__4	CTCC	Petroselinum hortense
Hv.4HG0334350.1	738	742	Unnamed__4	CTCC	Petroselinum hortense
Hv.4HG0334350.1	807	811	Unnamed__4	CTCC	Petroselinum hortense
Hv.4HG0334350.1	894	898	Unnamed__4	CTCC	Petroselinum hortense
Hv.4HG0334350.1	1171	1175	Unnamed__4	CTCC	Petroselinum hortense
Hv.4HG0334350.1	1306	1310	Unnamed__4	CTCC	Petroselinum hortense
Hv.4HG0334350.1	1418	1422	Unnamed__4	CTCC	Petroselinum hortense
Hv.4HG0334350.1	1422	1426	Unnamed__4	CTCC	Petroselinum hortense
Hv.4HG0334350.1	1467	1471	Unnamed__4	CTCC	Petroselinum hortense
Hv.4HG0334350.1	1472	1476	Unnamed__4	CTCC	Petroselinum hortense
Hv.4HG0334350.1	1528	1532	Unnamed__4	CTCC	Petroselinum hortense
Hv.4HG0334350.1	1641	1645	Unnamed__4	CTCC	Petroselinum hortense
Hv.4HG0334350.1	1672	1676	Unnamed__4	CTCC	Petroselinum hortense
Hv.4HG0334350.1	1678	1682	Unnamed__4	CTCC	Petroselinum hortense
Hv.4HG0334350.1	1684	1688	Unnamed__4	CTCC	Petroselinum hortense
Hv.4HG0334350.1	1713	1717	Unnamed__4	CTCC	Petroselinum hortense
Hv.4HG0334350.1	1751	1755	Unnamed__4	CTCC	Petroselinum hortense
Hv.4HG0334350.1	16	20	CAAT-box	CAAT	Nicotiana glutinosa
Hv.4HG0334350.1	277	281	CAAT-box	CAAT	Nicotiana glutinosa
Hv.4HG0334350.1	601	605	CAAT-box	CAAT	Nicotiana glutinosa
Hv.4HG0334350.1	621	625	CAAT-box	CAAT	Nicotiana glutinosa
Hv.4HG0334350.1	663	667	CAAT-box	CAAT	Nicotiana glutinosa
Hv.4HG0334350.1	680	684	CAAT-box	CAAT	Nicotiana glutinosa
Hv.4HG0334350.1	700	704	CAAT-box	CAAT	Nicotiana glutinosa
Hv.4HG0334350.1	1385	1389	CAAT-box	CAAT	Nicotiana glutinosa
Hv.4HG0334350.1	1447	1451	CAAT-box	CAAT	Nicotiana glutinosa
Hv.4HG0334350.1	1457	1461	CAAT-box	CAAT	Nicotiana glutinosa
Hv.4HG0334350.1	1603	1607	CAAT-box	CAAT	Nicotiana glutinosa
Hv.4HG0334350.1	1779	1783	CAAT-box	CAAT	Nicotiana glutinosa
Hv.4HG0334350.1	1629	1639	Unnamed__6	taTAAATATct	Zea mays
Hv.4HG0334350.1	34	40	MYC	CATTTG	Arabidopsis thaliana
Hv.4HG0334350.1	1186	1192	MYC	CATGTG	Arabidopsis thaliana
Hv.4HG0334350.1	1909	1915	MYC	CATTTG	Arabidopsis thaliana
Hv.4HG0334350.1	1604	1610	W box	TTGACC	Arabidopsis thaliana
Hv.4HG0334350.1	1991	1997	DRE core	GCCGAC	Arabidopsis thaliana
Hv.4HG0334350.1	493	499	MYB recognition site	CCGTTG	Arabidopsis thaliana
Hv.4HG0334350.1	1463	1469	MYB recognition site	CCGTTG	Arabidopsis thaliana
Hv.4HG0334350.1	147	153	MYB	CAACCA	Arabidopsis thaliana
Hv.4HG0334350.1	771	777	MYB	CAACCA	Arabidopsis thaliana
Hv.4HG0334350.1	950	956	MYB	CAACAG	Arabidopsis thaliana
Hv.4HG0334350.1	1052	1058	MYB	TAACCA	Arabidopsis thaliana
Hv.4HG0334350.1	1202	1208	MYB	CAACCA	Arabidopsis thaliana
Hv.4HG0334350.1	1565	1571	MYB	CAACCA	Arabidopsis thaliana
Hv.4HG0334350.1	342	347	STRE	AGGGG	Arabidopsis thaliana
Hv.4HG0334350.1	432	437	STRE	AGGGG	Arabidopsis thaliana
Hv.4HG0334350.1	889	894	STRE	AGGGG	Arabidopsis thaliana
Hv.4HG0334350.1	1334	1339	STRE	AGGGG	Arabidopsis thaliana
Hv.4HG0334350.1	1410	1415	STRE	AGGGG	Arabidopsis thaliana
Hv.4HG0334350.1	1657	1662	STRE	AGGGG	Arabidopsis thaliana
Hv.4HG0334350.1	950	956	Myb-binding site	CAACAG	Nicotiana tabacum
Hv.4HG0334350.1	1218	1225	AAGAA-motif	GAAAGAA	Avena sativa
Hv.4HG0334350.1	213	222	TCA	TCATCTTCAT	Pisum sativum
Hv.4HG0334360.1	1707	1713	MYC	CATTTG	Arabidopsis thaliana
Hv.4HG0334360.1	1732	1738	MYB recognition site	CCGTTG	Arabidopsis thaliana
Hv.4HG0334360.1	439	445	MYB	CAACCA	Arabidopsis thaliana
Hv.4HG0334360.1	724	730	MYB	TAACCA	Arabidopsis thaliana
Hv.4HG0334360.1	826	832	MYB	TAACCA	Arabidopsis thaliana
Hv.4HG0334360.1	1179	1185	MYB	TAACCA	Arabidopsis thaliana
Hv.4HG0334360.1	1255	1261	MYB	CAACCA	Arabidopsis thaliana
Hv.4HG0334360.1	1501	1507	MYB	CAACCA	Arabidopsis thaliana
Hv.4HG0334360.1	1864	1870	MYB	TAACCA	Arabidopsis thaliana
Hv.4HG0334360.1	143	148	Unnamed__1	CGTGG	Zea mays
Hv.4HG0334360.1	61	66	STRE	AGGGG	Arabidopsis thaliana
Hv.4HG0334360.1	70	75	STRE	AGGGG	Arabidopsis thaliana
Hv.4HG0334360.1	196	201	STRE	AGGGG	Arabidopsis thaliana
Hv.4HG0334360.1	222	227	STRE	AGGGG	Arabidopsis thaliana
Hv.4HG0334360.1	256	261	STRE	AGGGG	Arabidopsis thaliana
Hv.4HG0334360.1	664	669	STRE	AGGGG	Arabidopsis thaliana
Hv.4HG0334360.1	693	698	STRE	AGGGG	Arabidopsis thaliana
Hv.4HG0334360.1	362	368	Myb	CAACTG	Arabidopsis thaliana
Hv.4HG0334360.1	1051	1057	Myb	CAACTG	Arabidopsis thaliana
Hv.4HG0334360.1	1741	1747	Myb	TAACTG	Arabidopsis thaliana
Hv.4HG0334360.1	1860	1866	Myb	CAACTG	Arabidopsis thaliana
Hv.4HG0334360.1	1923	1929	Myb	TAACTG	Arabidopsis thaliana
Hv.4HG0334360.1	1963	1969	Myb	CAACTG	Arabidopsis thaliana
Hv.4HG0334360.1	45	52	AAGAA-motif	GAAAGAA	Avena sativa
Hv.4HG0334360.1	389	398	AAGAA-motif	gGTAAAGAAA	Avena sativa
Hv.4HG0334360.1	403	410	AAGAA-motif	GAAAGAA	Avena sativa
Hv.4HG0334360.1	874	881	AAGAA-motif	GAAAGAA	Avena sativa
Hv.4HG0334360.1	1208	1215	AAGAA-motif	GAAAGAA	Avena sativa
Hv.4HG0334360.1	764	771	box S	AGCCACC	Arabidopsis thaliana
Hv.4HG0334360.1	1480	1487	box S	AGCCACC	Arabidopsis thaliana
Hv.4HG0334360.1	1100	1106	WRE3	CCACCT	Pisum sativum
Hv.4HG0334360.1	1614	1620	WRE3	CCACCT	Pisum sativum
Hv.4HG0334360.1	151	160	GC-motif	AGCGCGCCG	Oryza sativa
Hv.4HG0334360.1	161	166	as-1	TGACG	Arabidopsis thaliana
Hv.4HG0334360.1	277	282	as-1	TGACG	Arabidopsis thaliana
Hv.4HG0334360.1	1121	1129	WUN-motif	AAATTACT	Nicotiana glutinosa
Hv.4HG0334360.1	8	12	Unnamed__4	CTCC	Petroselinum hortense
Hv.4HG0334360.1	25	29	Unnamed__4	CTCC	Petroselinum hortense
Hv.4HG0334360.1	51	55	Unnamed__4	CTCC	Petroselinum hortense
Hv.4HG0334360.1	56	60	Unnamed__4	CTCC	Petroselinum hortense
Hv.4HG0334360.1	79	83	Unnamed__4	CTCC	Petroselinum hortense
Hv.4HG0334360.1	149	153	Unnamed__4	CTCC	Petroselinum hortense
Hv.4HG0334360.1	173	177	Unnamed__4	CTCC	Petroselinum hortense
Hv.4HG0334360.1	201	205	Unnamed__4	CTCC	Petroselinum hortense
Hv.4HG0334360.1	206	210	Unnamed__4	CTCC	Petroselinum hortense
Hv.4HG0334360.1	225	229	Unnamed__4	CTCC	Petroselinum hortense
Hv.4HG0334360.1	270	274	Unnamed__4	CTCC	Petroselinum hortense
Hv.4HG0334360.1	295	299	Unnamed__4	CTCC	Petroselinum hortense
Hv.4HG0334360.1	429	433	Unnamed__4	CTCC	Petroselinum hortense
Hv.4HG0334360.1	555	559	Unnamed__4	CTCC	Petroselinum hortense
Hv.4HG0334360.1	562	566	Unnamed__4	CTCC	Petroselinum hortense
Hv.4HG0334360.1	572	576	Unnamed__4	CTCC	Petroselinum hortense
Hv.4HG0334360.1	605	609	Unnamed__4	CTCC	Petroselinum hortense
Hv.4HG0334360.1	696	700	Unnamed__4	CTCC	Petroselinum hortense
Hv.4HG0334360.1	920	924	Unnamed__4	CTCC	Petroselinum hortense
Hv.4HG0334360.1	952	956	Unnamed__4	CTCC	Petroselinum hortense
Hv.4HG0334360.1	1083	1087	Unnamed__4	CTCC	Petroselinum hortense
Hv.4HG0334360.1	1097	1101	Unnamed__4	CTCC	Petroselinum hortense
Hv.4HG0334360.1	1277	1281	Unnamed__4	CTCC	Petroselinum hortense
Hv.4HG0334360.1	1287	1291	Unnamed__4	CTCC	Petroselinum hortense
Hv.4HG0334360.1	1491	1495	Unnamed__4	CTCC	Petroselinum hortense
Hv.4HG0334360.1	1757	1761	Unnamed__4	CTCC	Petroselinum hortense
Hv.4HG0334360.1	724	730	MYB-like sequence	TAACCA	Arabidopsis thaliana
Hv.4HG0334360.1	826	832	MYB-like sequence	TAACCA	Arabidopsis thaliana
Hv.4HG0334360.1	1179	1185	MYB-like sequence	TAACCA	Arabidopsis thaliana
Hv.4HG0334360.1	1864	1870	MYB-like sequence	TAACCA	Arabidopsis thaliana
Hv.4HG0334360.1	114	118	CAAT-box	CAAT	Nicotiana glutinosa
Hv.4HG0334360.1	184	188	CAAT-box	CAAT	Nicotiana glutinosa
Hv.4HG0334360.1	215	219	CAAT-box	CAAT	Nicotiana glutinosa
Hv.4HG0334360.1	432	436	CAAT-box	CAAT	Nicotiana glutinosa
Hv.4HG0334360.1	509	513	CAAT-box	CAAT	Nicotiana glutinosa
Hv.4HG0334360.1	771	775	CAAT-box	CAAT	Nicotiana glutinosa
Hv.4HG0334360.1	1079	1083	CAAT-box	CAAT	Nicotiana glutinosa
Hv.4HG0334360.1	1116	1120	CAAT-box	CAAT	Nicotiana glutinosa
Hv.4HG0334360.1	1316	1320	CAAT-box	CAAT	Nicotiana glutinosa
Hv.4HG0334360.1	1321	1325	CAAT-box	CAAT	Nicotiana glutinosa
Hv.4HG0334360.1	1338	1342	CAAT-box	CAAT	Nicotiana glutinosa
Hv.4HG0334360.1	1375	1379	CAAT-box	CAAT	Nicotiana glutinosa
Hv.4HG0334360.1	1426	1430	CAAT-box	CAAT	Nicotiana glutinosa
Hv.4HG0339120.1	368	377	TCA	TCATCTTCAT	Pisum sativum
Hv.4HG0339120.1	1661	1667	Myb-binding site	CAACAG	Nicotiana tabacum
Hv.4HG0339120.1	98	107	Unnamed__10	TCCACGTAGA	Zea mays
Hv.4HG0339120.1	98	107	Unnamed__12	TCCACGTAGA	Zea mays
Hv.4HG0339120.1	559	564	STRE	AGGGG	Arabidopsis thaliana
Hv.4HG0339120.1	573	578	STRE	AGGGG	Arabidopsis thaliana
Hv.4HG0339120.1	1508	1513	STRE	AGGGG	Arabidopsis thaliana
Hv.4HG0339120.1	1760	1765	STRE	AGGGG	Arabidopsis thaliana
Hv.4HG0339120.1	1224	1234	Unnamed__16	GCTGCCCGTC	Zea mays
Hv.4HG0339120.1	277	283	Myb	CAACTG	Arabidopsis thaliana
Hv.4HG0339120.1	98	107	Unnamed__8	TCCACGTAGA	Zea mays
Hv.4HG0339120.1	640	646	W box	TTGACC	Arabidopsis thaliana
Hv.4HG0339120.1	1608	1614	W box	TTGACC	Arabidopsis thaliana
Hv.4HG0339120.1	1435	1441	DRE core	GCCGAC	Arabidopsis thaliana
Hv.4HG0339120.1	283	289	MYB recognition site	CCGTTG	Arabidopsis thaliana
Hv.4HG0339120.1	585	591	MYB recognition site	CCGTTG	Arabidopsis thaliana
Hv.4HG0339120.1	2	8	MYB	CAACCA	Arabidopsis thaliana
Hv.4HG0339120.1	448	454	MYB	CAACCA	Arabidopsis thaliana
Hv.4HG0339120.1	931	937	MYB	CAACCA	Arabidopsis thaliana
Hv.4HG0339120.1	1661	1667	MYB	CAACAG	Arabidopsis thaliana
Hv.4HG0339120.1	99	104	Unnamed__1	CGTGG	Zea mays
Hv.4HG0339120.1	209	214	Unnamed__1	CGTGG	Zea mays
Hv.4HG0339120.1	1280	1285	Unnamed__1	CGTGG	Zea mays
Hv.4HG0339120.1	6	12	MYC	CAATTG	Arabidopsis thaliana
Hv.4HG0339120.1	182	188	MYC	CAATTG	Arabidopsis thaliana
Hv.4HG0339120.1	475	481	MYC	CATGTG	Arabidopsis thaliana
Hv.4HG0339120.1	610	616	MYC	CATGTG	Arabidopsis thaliana
Hv.4HG0339120.1	637	643	MYC	CATTTG	Arabidopsis thaliana
Hv.4HG0339120.1	802	808	MYC	CATTTG	Arabidopsis thaliana
Hv.4HG0339120.1	896	902	MYC	CATTTG	Arabidopsis thaliana
Hv.4HG0339120.1	1304	1310	MYC	CATTTG	Arabidopsis thaliana
Hv.4HG0339120.1	135	139	Unnamed__4	CTCC	Petroselinum hortense
Hv.4HG0339120.1	287	291	Unnamed__4	CTCC	Petroselinum hortense
Hv.4HG0339120.1	551	555	Unnamed__4	CTCC	Petroselinum hortense
Hv.4HG0339120.1	605	609	Unnamed__4	CTCC	Petroselinum hortense
Hv.4HG0339120.1	660	664	Unnamed__4	CTCC	Petroselinum hortense
Hv.4HG0339120.1	850	854	Unnamed__4	CTCC	Petroselinum hortense
Hv.4HG0339120.1	967	971	Unnamed__4	CTCC	Petroselinum hortense
Hv.4HG0339120.1	1553	1557	Unnamed__4	CTCC	Petroselinum hortense
Hv.4HG0339120.1	1592	1596	Unnamed__4	CTCC	Petroselinum hortense
Hv.4HG0339120.1	1625	1629	Unnamed__4	CTCC	Petroselinum hortense
Hv.4HG0339120.1	1629	1633	Unnamed__4	CTCC	Petroselinum hortense
Hv.4HG0339120.1	1696	1700	Unnamed__4	CTCC	Petroselinum hortense
Hv.4HG0339120.1	1729	1733	Unnamed__4	CTCC	Petroselinum hortense
Hv.4HG0339120.1	1752	1756	Unnamed__4	CTCC	Petroselinum hortense
Hv.4HG0339120.1	1803	1807	Unnamed__4	CTCC	Petroselinum hortense
Hv.4HG0339120.1	1848	1852	Unnamed__4	CTCC	Petroselinum hortense
Hv.4HG0339120.1	1883	1887	Unnamed__4	CTCC	Petroselinum hortense
Hv.4HG0339120.1	1918	1922	Unnamed__4	CTCC	Petroselinum hortense
Hv.4HG0339120.1	1931	1935	Unnamed__4	CTCC	Petroselinum hortense
Hv.4HG0339120.1	1958	1962	Unnamed__4	CTCC	Petroselinum hortense
Hv.4HG0339120.1	6	10	CAAT-box	CAAT	Nicotiana glutinosa
Hv.4HG0339120.1	8	12	CAAT-box	CAAT	Nicotiana glutinosa
Hv.4HG0339120.1	171	175	CAAT-box	CAAT	Nicotiana glutinosa
Hv.4HG0339120.1	182	186	CAAT-box	CAAT	Nicotiana glutinosa
Hv.4HG0339120.1	184	188	CAAT-box	CAAT	Nicotiana glutinosa
Hv.4HG0339120.1	464	468	CAAT-box	CAAT	Nicotiana glutinosa
Hv.4HG0339120.1	470	474	CAAT-box	CAAT	Nicotiana glutinosa
Hv.4HG0339120.1	781	785	CAAT-box	CAAT	Nicotiana glutinosa
Hv.4HG0339120.1	1314	1318	CAAT-box	CAAT	Nicotiana glutinosa
Hv.4HG0339120.1	1332	1336	CAAT-box	CAAT	Nicotiana glutinosa
Hv.4HG0339120.1	1349	1353	CAAT-box	CAAT	Nicotiana glutinosa
Hv.4HG0339120.1	1443	1447	CAAT-box	CAAT	Nicotiana glutinosa
Hv.4HG0339120.1	1484	1488	CAAT-box	CAAT	Nicotiana glutinosa
Hv.4HG0339120.1	1652	1656	CAAT-box	CAAT	Nicotiana glutinosa
Hv.4HG0339120.1	1723	1727	CAAT-box	CAAT	Nicotiana glutinosa
Hv.4HG0339120.1	1910	1914	CAAT-box	CAAT	Nicotiana glutinosa
Hv.4HG0339120.1	461	466	as-1	TGACG	Arabidopsis thaliana
Hv.4HG0339120.1	683	688	as-1	TGACG	Arabidopsis thaliana
Hv.4HG0339120.1	843	848	as-1	TGACG	Arabidopsis thaliana
Hv.4HG0339120.1	1364	1369	as-1	TGACG	Arabidopsis thaliana
Hv.4HG0339120.1	98	107	Unnamed__14	TCCACGTAGA	Zea mays
Hv.4HG0339810.1	1242	1248	Myb-binding site	CAACAG	Nicotiana tabacum
Hv.4HG0339810.1	1335	1341	Myb-binding site	CAACAG	Nicotiana tabacum
Hv.4HG0339810.1	1768	1777	TCA	TCATCTTCAT	Pisum sativum
Hv.4HG0339810.1	84	91	box S	AGCCACC	Arabidopsis thaliana
Hv.4HG0339810.1	1625	1632	box S	AGCCACC	Arabidopsis thaliana
Hv.4HG0339810.1	507	516	Unnamed__10	TCCACGTAGA	Zea mays
Hv.4HG0339810.1	507	516	Unnamed__12	TCCACGTAGA	Zea mays
Hv.4HG0339810.1	115	120	STRE	AGGGG	Arabidopsis thaliana
Hv.4HG0339810.1	142	147	STRE	AGGGG	Arabidopsis thaliana
Hv.4HG0339810.1	383	388	STRE	AGGGG	Arabidopsis thaliana
Hv.4HG0339810.1	424	429	STRE	AGGGG	Arabidopsis thaliana
Hv.4HG0339810.1	877	882	STRE	AGGGG	Arabidopsis thaliana
Hv.4HG0339810.1	1156	1161	STRE	AGGGG	Arabidopsis thaliana
Hv.4HG0339810.1	1171	1176	STRE	AGGGG	Arabidopsis thaliana
Hv.4HG0339810.1	1299	1304	STRE	AGGGG	Arabidopsis thaliana
Hv.4HG0339810.1	1304	1309	STRE	AGGGG	Arabidopsis thaliana
Hv.4HG0339810.1	1366	1371	STRE	AGGGG	Arabidopsis thaliana
Hv.4HG0339810.1	1522	1527	STRE	AGGGG	Arabidopsis thaliana
Hv.4HG0339810.1	1528	1533	STRE	AGGGG	Arabidopsis thaliana
Hv.4HG0339810.1	1605	1610	STRE	AGGGG	Arabidopsis thaliana
Hv.4HG0339810.1	558	564	CCGTCC motif	CCGTCC	Nicotiana tabacum
Hv.4HG0339810.1	867	873	CCGTCC motif	CCGTCC	Nicotiana tabacum
Hv.4HG0339810.1	507	516	Unnamed__8	TCCACGTAGA	Zea mays
Hv.4HG0339810.1	349	355	W box	TTGACC	Arabidopsis thaliana
Hv.4HG0339810.1	745	751	W box	TTGACC	Arabidopsis thaliana
Hv.4HG0339810.1	783	789	W box	TTGACC	Arabidopsis thaliana
Hv.4HG0339810.1	55	61	MYB	CAACCA	Arabidopsis thaliana
Hv.4HG0339810.1	575	581	MYB	CAACCA	Arabidopsis thaliana
Hv.4HG0339810.1	1098	1104	MYB	CAACCA	Arabidopsis thaliana
Hv.4HG0339810.1	1231	1237	MYB	TAACCA	Arabidopsis thaliana
Hv.4HG0339810.1	1242	1248	MYB	CAACAG	Arabidopsis thaliana
Hv.4HG0339810.1	1335	1341	MYB	CAACAG	Arabidopsis thaliana
Hv.4HG0339810.1	75	80	Unnamed__1	CGTGG	Zea mays
Hv.4HG0339810.1	508	513	Unnamed__1	CGTGG	Zea mays
Hv.4HG0339810.1	1737	1742	Unnamed__1	CGTGG	Zea mays
Hv.4HG0339810.1	764	770	Unnamed__2	CCCCGG	Zea mays
Hv.4HG0339810.1	1499	1505	Unnamed__2	CCCCGG	Zea mays
Hv.4HG0339810.1	146	153	DRE1	ACCGAGA	Zea mays
Hv.4HG0339810.1	186	192	MYC	CATTTG	Arabidopsis thaliana
Hv.4HG0339810.1	457	463	MYC	CATGTG	Arabidopsis thaliana
Hv.4HG0339810.1	703	709	MYC	CATGTG	Arabidopsis thaliana
Hv.4HG0339810.1	1021	1027	MYC	CATGTG	Arabidopsis thaliana
Hv.4HG0339810.1	47	51	Unnamed__4	CTCC	Petroselinum hortense
Hv.4HG0339810.1	73	77	Unnamed__4	CTCC	Petroselinum hortense
Hv.4HG0339810.1	161	165	Unnamed__4	CTCC	Petroselinum hortense
Hv.4HG0339810.1	196	200	Unnamed__4	CTCC	Petroselinum hortense
Hv.4HG0339810.1	199	203	Unnamed__4	CTCC	Petroselinum hortense
Hv.4HG0339810.1	202	206	Unnamed__4	CTCC	Petroselinum hortense
Hv.4HG0339810.1	205	209	Unnamed__4	CTCC	Petroselinum hortense
Hv.4HG0339810.1	224	228	Unnamed__4	CTCC	Petroselinum hortense
Hv.4HG0339810.1	523	527	Unnamed__4	CTCC	Petroselinum hortense
Hv.4HG0339810.1	563	567	Unnamed__4	CTCC	Petroselinum hortense
Hv.4HG0339810.1	606	610	Unnamed__4	CTCC	Petroselinum hortense
Hv.4HG0339810.1	642	646	Unnamed__4	CTCC	Petroselinum hortense
Hv.4HG0339810.1	645	649	Unnamed__4	CTCC	Petroselinum hortense
Hv.4HG0339810.1	658	662	Unnamed__4	CTCC	Petroselinum hortense
Hv.4HG0339810.1	666	670	Unnamed__4	CTCC	Petroselinum hortense
Hv.4HG0339810.1	832	836	Unnamed__4	CTCC	Petroselinum hortense
Hv.4HG0339810.1	835	839	Unnamed__4	CTCC	Petroselinum hortense
Hv.4HG0339810.1	842	846	Unnamed__4	CTCC	Petroselinum hortense
Hv.4HG0339810.1	880	884	Unnamed__4	CTCC	Petroselinum hortense
Hv.4HG0339810.1	884	888	Unnamed__4	CTCC	Petroselinum hortense
Hv.4HG0339810.1	888	892	Unnamed__4	CTCC	Petroselinum hortense
Hv.4HG0339810.1	944	948	Unnamed__4	CTCC	Petroselinum hortense
Hv.4HG0339810.1	1079	1083	Unnamed__4	CTCC	Petroselinum hortense
Hv.4HG0339810.1	1106	1110	Unnamed__4	CTCC	Petroselinum hortense
Hv.4HG0339810.1	1154	1158	Unnamed__4	CTCC	Petroselinum hortense
Hv.4HG0339810.1	1161	1165	Unnamed__4	CTCC	Petroselinum hortense
Hv.4HG0339810.1	1174	1178	Unnamed__4	CTCC	Petroselinum hortense
Hv.4HG0339810.1	1178	1182	Unnamed__4	CTCC	Petroselinum hortense
Hv.4HG0339810.1	1302	1306	Unnamed__4	CTCC	Petroselinum hortense
Hv.4HG0339810.1	1319	1323	Unnamed__4	CTCC	Petroselinum hortense
Hv.4HG0339810.1	1322	1326	Unnamed__4	CTCC	Petroselinum hortense
Hv.4HG0339810.1	1364	1368	Unnamed__4	CTCC	Petroselinum hortense
Hv.4HG0339810.1	1427	1431	Unnamed__4	CTCC	Petroselinum hortense
Hv.4HG0339810.1	1516	1520	Unnamed__4	CTCC	Petroselinum hortense
Hv.4HG0339810.1	1519	1523	Unnamed__4	CTCC	Petroselinum hortense
Hv.4HG0339810.1	1525	1529	Unnamed__4	CTCC	Petroselinum hortense
Hv.4HG0339810.1	1646	1650	Unnamed__4	CTCC	Petroselinum hortense
Hv.4HG0339810.1	1670	1674	Unnamed__4	CTCC	Petroselinum hortense
Hv.4HG0339810.1	1674	1678	Unnamed__4	CTCC	Petroselinum hortense
Hv.4HG0339810.1	1704	1708	Unnamed__4	CTCC	Petroselinum hortense
Hv.4HG0339810.1	1710	1714	Unnamed__4	CTCC	Petroselinum hortense
Hv.4HG0339810.1	1715	1719	Unnamed__4	CTCC	Petroselinum hortense
Hv.4HG0339810.1	1731	1735	Unnamed__4	CTCC	Petroselinum hortense
Hv.4HG0339810.1	1735	1739	Unnamed__4	CTCC	Petroselinum hortense
Hv.4HG0339810.1	1755	1759	Unnamed__4	CTCC	Petroselinum hortense
Hv.4HG0339810.1	1758	1762	Unnamed__4	CTCC	Petroselinum hortense
Hv.4HG0339810.1	1761	1765	Unnamed__4	CTCC	Petroselinum hortense
Hv.4HG0339810.1	1764	1768	Unnamed__4	CTCC	Petroselinum hortense
Hv.4HG0339810.1	1904	1908	Unnamed__4	CTCC	Petroselinum hortense
Hv.4HG0339810.1	1916	1920	Unnamed__4	CTCC	Petroselinum hortense
Hv.4HG0339810.1	1920	1924	Unnamed__4	CTCC	Petroselinum hortense
Hv.4HG0339810.1	1231	1237	MYB-like sequence	TAACCA	Arabidopsis thaliana
Hv.4HG0339810.1	253	257	CAAT-box	CAAT	Nicotiana glutinosa
Hv.4HG0339810.1	367	371	CAAT-box	CAAT	Nicotiana glutinosa
Hv.4HG0339810.1	467	471	CAAT-box	CAAT	Nicotiana glutinosa
Hv.4HG0339810.1	748	752	CAAT-box	CAAT	Nicotiana glutinosa
Hv.4HG0339810.1	786	790	CAAT-box	CAAT	Nicotiana glutinosa
Hv.4HG0339810.1	872	876	CAAT-box	CAAT	Nicotiana glutinosa
Hv.4HG0339810.1	908	912	CAAT-box	CAAT	Nicotiana glutinosa
Hv.4HG0339810.1	929	933	CAAT-box	CAAT	Nicotiana glutinosa
Hv.4HG0339810.1	1292	1296	CAAT-box	CAAT	Nicotiana glutinosa
Hv.4HG0339810.1	1388	1392	CAAT-box	CAAT	Nicotiana glutinosa
Hv.4HG0339810.1	1561	1565	CAAT-box	CAAT	Nicotiana glutinosa
Hv.4HG0339810.1	1924	1928	CAAT-box	CAAT	Nicotiana glutinosa
Hv.4HG0339810.1	1986	1990	CAAT-box	CAAT	Nicotiana glutinosa
Hv.4HG0339810.1	558	564	CCGTCC-box	CCGTCC	Petroselinum hortense
Hv.4HG0339810.1	867	873	CCGTCC-box	CCGTCC	Petroselinum hortense
Hv.4HG0339810.1	672	677	as-1	TGACG	Arabidopsis thaliana
Hv.4HG0339810.1	998	1003	as-1	TGACG	Arabidopsis thaliana
Hv.4HG0339810.1	507	516	Unnamed__14	TCCACGTAGA	Zea mays
Hv.4HG0339810.1	86	92	WRE3	CCACCT	Pisum sativum
Hv.4HG0339810.1	1037	1043	AT~TATA-box	TATATA	Arabidopsis thaliana
Hv.4HG0339810.1	628	636	ERE	ATTTCATA	Nicotiana glutinos
Hv.4HG0339810.1	385	394	H-box	CCTACCNNNNNNNCTNNNNA	Phaseolus vulgaris
Hv.4HG0350220.1	1054	1061	Myc	TCTCTTA	Arabidopsis thaliana
Hv.4HG0350220.1	1147	1153	AT~TATA-box	TATATA	Arabidopsis thaliana
Hv.4HG0350220.1	1793	1799	AT~TATA-box	TATATA	Arabidopsis thaliana
Hv.4HG0350220.1	1795	1801	AT~TATA-box	TATATA	Arabidopsis thaliana
Hv.4HG0350220.1	1870	1876	AT~TATA-box	TATATA	Arabidopsis thaliana
Hv.4HG0350220.1	1938	1944	AT~TATA-box	TATATA	Arabidopsis thaliana
Hv.4HG0350220.1	1005	1011	WRE3	CCACCT	Pisum sativum
Hv.4HG0350220.1	1759	1767	WUN-motif	AAATTACT	Nicotiana glutinosa
Hv.4HG0350220.1	69	73	Unnamed__4	CTCC	Petroselinum hortense
Hv.4HG0350220.1	176	180	Unnamed__4	CTCC	Petroselinum hortense
Hv.4HG0350220.1	191	195	Unnamed__4	CTCC	Petroselinum hortense
Hv.4HG0350220.1	206	210	Unnamed__4	CTCC	Petroselinum hortense
Hv.4HG0350220.1	281	285	Unnamed__4	CTCC	Petroselinum hortense
Hv.4HG0350220.1	301	305	Unnamed__4	CTCC	Petroselinum hortense
Hv.4HG0350220.1	332	336	Unnamed__4	CTCC	Petroselinum hortense
Hv.4HG0350220.1	394	398	Unnamed__4	CTCC	Petroselinum hortense
Hv.4HG0350220.1	441	445	Unnamed__4	CTCC	Petroselinum hortense
Hv.4HG0350220.1	619	623	Unnamed__4	CTCC	Petroselinum hortense
Hv.4HG0350220.1	623	627	Unnamed__4	CTCC	Petroselinum hortense
Hv.4HG0350220.1	702	706	Unnamed__4	CTCC	Petroselinum hortense
Hv.4HG0350220.1	706	710	Unnamed__4	CTCC	Petroselinum hortense
Hv.4HG0350220.1	885	889	Unnamed__4	CTCC	Petroselinum hortense
Hv.4HG0350220.1	888	892	Unnamed__4	CTCC	Petroselinum hortense
Hv.4HG0350220.1	892	896	Unnamed__4	CTCC	Petroselinum hortense
Hv.4HG0350220.1	919	923	Unnamed__4	CTCC	Petroselinum hortense
Hv.4HG0350220.1	997	1001	Unnamed__4	CTCC	Petroselinum hortense
Hv.4HG0350220.1	1003	1007	Unnamed__4	CTCC	Petroselinum hortense
Hv.4HG0350220.1	1017	1021	Unnamed__4	CTCC	Petroselinum hortense
Hv.4HG0350220.1	1020	1024	Unnamed__4	CTCC	Petroselinum hortense
Hv.4HG0350220.1	1124	1128	Unnamed__4	CTCC	Petroselinum hortense
Hv.4HG0350220.1	1127	1131	Unnamed__4	CTCC	Petroselinum hortense
Hv.4HG0350220.1	1188	1192	Unnamed__4	CTCC	Petroselinum hortense
Hv.4HG0350220.1	1246	1250	Unnamed__4	CTCC	Petroselinum hortense
Hv.4HG0350220.1	1249	1253	Unnamed__4	CTCC	Petroselinum hortense
Hv.4HG0350220.1	1252	1256	Unnamed__4	CTCC	Petroselinum hortense
Hv.4HG0350220.1	1255	1259	Unnamed__4	CTCC	Petroselinum hortense
Hv.4HG0350220.1	1288	1292	Unnamed__4	CTCC	Petroselinum hortense
Hv.4HG0350220.1	1291	1295	Unnamed__4	CTCC	Petroselinum hortense
Hv.4HG0350220.1	1338	1342	Unnamed__4	CTCC	Petroselinum hortense
Hv.4HG0350220.1	1344	1348	Unnamed__4	CTCC	Petroselinum hortense
Hv.4HG0350220.1	1349	1353	Unnamed__4	CTCC	Petroselinum hortense
Hv.4HG0350220.1	1619	1623	Unnamed__4	CTCC	Petroselinum hortense
Hv.4HG0350220.1	1670	1674	Unnamed__4	CTCC	Petroselinum hortense
Hv.4HG0350220.1	1855	1859	Unnamed__4	CTCC	Petroselinum hortense
Hv.4HG0350220.1	1865	1869	Unnamed__4	CTCC	Petroselinum hortense
Hv.4HG0350220.1	1908	1912	Unnamed__4	CTCC	Petroselinum hortense
Hv.4HG0350220.1	129	135	MYB-like sequence	TAACCA	Arabidopsis thaliana
Hv.4HG0350220.1	372	378	MYB-like sequence	TAACCA	Arabidopsis thaliana
Hv.4HG0350220.1	1067	1073	MYB-like sequence	TAACCA	Arabidopsis thaliana
Hv.4HG0350220.1	9	13	CAAT-box	CAAT	Nicotiana glutinosa
Hv.4HG0350220.1	11	15	CAAT-box	CAAT	Nicotiana glutinosa
Hv.4HG0350220.1	197	201	CAAT-box	CAAT	Nicotiana glutinosa
Hv.4HG0350220.1	276	280	CAAT-box	CAAT	Nicotiana glutinosa
Hv.4HG0350220.1	416	420	CAAT-box	CAAT	Nicotiana glutinosa
Hv.4HG0350220.1	436	440	CAAT-box	CAAT	Nicotiana glutinosa
Hv.4HG0350220.1	481	485	CAAT-box	CAAT	Nicotiana glutinosa
Hv.4HG0350220.1	499	503	CAAT-box	CAAT	Nicotiana glutinosa
Hv.4HG0350220.1	511	515	CAAT-box	CAAT	Nicotiana glutinosa
Hv.4HG0350220.1	733	737	CAAT-box	CAAT	Nicotiana glutinosa
Hv.4HG0350220.1	1071	1075	CAAT-box	CAAT	Nicotiana glutinosa
Hv.4HG0350220.1	1876	1880	CAAT-box	CAAT	Nicotiana glutinosa
Hv.4HG0350220.1	1962	1966	CAAT-box	CAAT	Nicotiana glutinosa
Hv.4HG0350220.1	418	423	as-1	TGACG	Arabidopsis thaliana
Hv.4HG0350220.1	430	436	W box	TTGACC	Arabidopsis thaliana
Hv.4HG0350220.1	478	484	W box	TTGACC	Arabidopsis thaliana
Hv.4HG0350220.1	1837	1843	W box	TTGACC	Arabidopsis thaliana
Hv.4HG0350220.1	91	97	MYB recognition site	CCGTTG	Arabidopsis thaliana
Hv.4HG0350220.1	270	276	MYB recognition site	CCGTTG	Arabidopsis thaliana
Hv.4HG0350220.1	760	765	Unnamed__1	CGTGG	Zea mays
Hv.4HG0350220.1	970	975	Unnamed__1	CGTGG	Zea mays
Hv.4HG0350220.1	1857	1862	Unnamed__1	CGTGG	Zea mays
Hv.4HG0350220.1	129	135	MYB	TAACCA	Arabidopsis thaliana
Hv.4HG0350220.1	372	378	MYB	TAACCA	Arabidopsis thaliana
Hv.4HG0350220.1	789	795	MYB	CAACCA	Arabidopsis thaliana
Hv.4HG0350220.1	1067	1073	MYB	TAACCA	Arabidopsis thaliana
Hv.4HG0350220.1	9	15	MYC	CAATTG	Arabidopsis thaliana
Hv.4HG0350220.1	50	56	MYC	CATTTG	Arabidopsis thaliana
Hv.4HG0350220.1	1487	1496	TCA	TCATCTTCAT	Pisum sativum
Hv.4HG0350220.1	1033	1038	STRE	AGGGG	Arabidopsis thaliana
Hv.4HG0350220.1	1346	1351	STRE	AGGGG	Arabidopsis thaliana
Hv.4HG0350220.1	1662	1667	STRE	AGGGG	Arabidopsis thaliana
Hv.4HG0350220.1	1782	1787	STRE	AGGGG	Arabidopsis thaliana
Hv.4HG0350220.1	1917	1923	Myb	TAACTG	Arabidopsis thaliana
Hv.4HG0402730.1	906	912	Unnamed__2	CCCCGG	Zea mays
Hv.4HG0402730.1	124	130	MYC	CATTTG	Arabidopsis thaliana
Hv.4HG0402730.1	438	444	MYC	CATGTG	Arabidopsis thaliana
Hv.4HG0402730.1	1978	1984	MYC	CATTTG	Arabidopsis thaliana
Hv.4HG0402730.1	27	33	MYB	TAACCA	Arabidopsis thaliana
Hv.4HG0402730.1	760	766	MYB	CAACCA	Arabidopsis thaliana
Hv.4HG0402730.1	825	831	MYB	TAACCA	Arabidopsis thaliana
Hv.4HG0402730.1	1137	1143	MYB	CAACCA	Arabidopsis thaliana
Hv.4HG0402730.1	1192	1198	MYB	CAACCA	Arabidopsis thaliana
Hv.4HG0402730.1	1593	1599	MYB	CAACAG	Arabidopsis thaliana
Hv.4HG0402730.1	492	498	MYB recognition site	CCGTTG	Arabidopsis thaliana
Hv.4HG0402730.1	32	37	STRE	AGGGG	Arabidopsis thaliana
Hv.4HG0402730.1	329	334	STRE	AGGGG	Arabidopsis thaliana
Hv.4HG0402730.1	872	877	STRE	AGGGG	Arabidopsis thaliana
Hv.4HG0402730.1	587	593	ABRE4	CACGTA	Zea mays
Hv.4HG0402730.1	20	26	Myb	CAACTG	Arabidopsis thaliana
Hv.4HG0402730.1	220	226	Myb	TAACTG	Arabidopsis thaliana
Hv.4HG0402730.1	449	455	Myb	CAACTG	Arabidopsis thaliana
Hv.4HG0402730.1	1232	1238	Myb	CAACTG	Arabidopsis thaliana
Hv.4HG0402730.1	1383	1389	Myb	TAACTG	Arabidopsis thaliana
Hv.4HG0402730.1	1712	1718	Myb	TAACTG	Arabidopsis thaliana
Hv.4HG0402730.1	1777	1783	Myb	CAACTG	Arabidopsis thaliana
Hv.4HG0402730.1	1568	1577	Unnamed__8	TCCACGTAGA	Zea mays
Hv.4HG0402730.1	1512	1519	AAGAA-motif	GAAAGAA	Avena sativa
Hv.4HG0402730.1	1593	1599	Myb-binding site	CAACAG	Nicotiana tabacum
Hv.4HG0402730.1	421	430	TCA	TCATCTTCAT	Pisum sativum
Hv.4HG0402730.1	1568	1577	Unnamed__12	TCCACGTAGA	Zea mays
Hv.4HG0402730.1	1568	1577	Unnamed__10	TCCACGTAGA	Zea mays
Hv.4HG0402730.1	1568	1577	Unnamed__14	TCCACGTAGA	Zea mays
Hv.4HG0402730.1	1499	1505	WRE3	CCACCT	Pisum sativum
Hv.4HG0402730.1	343	348	as-1	TGACG	Arabidopsis thaliana
Hv.4HG0402730.1	559	564	as-1	TGACG	Arabidopsis thaliana
Hv.4HG0402730.1	587	593	ABRE3a	TACGTG	Zea mays
Hv.4HG0402730.1	27	33	MYB-like sequence	TAACCA	Arabidopsis thaliana
Hv.4HG0402730.1	825	831	MYB-like sequence	TAACCA	Arabidopsis thaliana
Hv.4HG0402730.1	111	115	Unnamed__4	CTCC	Petroselinum hortense
Hv.4HG0402730.1	176	180	Unnamed__4	CTCC	Petroselinum hortense
Hv.4HG0402730.1	315	319	Unnamed__4	CTCC	Petroselinum hortense
Hv.4HG0402730.1	336	340	Unnamed__4	CTCC	Petroselinum hortense
Hv.4HG0402730.1	499	503	Unnamed__4	CTCC	Petroselinum hortense
Hv.4HG0402730.1	614	618	Unnamed__4	CTCC	Petroselinum hortense
Hv.4HG0402730.1	623	627	Unnamed__4	CTCC	Petroselinum hortense
Hv.4HG0402730.1	689	693	Unnamed__4	CTCC	Petroselinum hortense
Hv.4HG0402730.1	710	714	Unnamed__4	CTCC	Petroselinum hortense
Hv.4HG0402730.1	747	751	Unnamed__4	CTCC	Petroselinum hortense
Hv.4HG0402730.1	815	819	Unnamed__4	CTCC	Petroselinum hortense
Hv.4HG0402730.1	852	856	Unnamed__4	CTCC	Petroselinum hortense
Hv.4HG0402730.1	856	860	Unnamed__4	CTCC	Petroselinum hortense
Hv.4HG0402730.1	966	970	Unnamed__4	CTCC	Petroselinum hortense
Hv.4HG0402730.1	1834	1838	Unnamed__4	CTCC	Petroselinum hortense
Hv.4HG0402730.1	96	100	CAAT-box	CAAT	Nicotiana glutinosa
Hv.4HG0402730.1	363	367	CAAT-box	CAAT	Nicotiana glutinosa
Hv.4HG0402730.1	371	375	CAAT-box	CAAT	Nicotiana glutinosa
Hv.4HG0402730.1	830	834	CAAT-box	CAAT	Nicotiana glutinosa
Hv.4HG0402730.1	1029	1033	CAAT-box	CAAT	Nicotiana glutinosa
Hv.4HG0402730.1	1314	1318	CAAT-box	CAAT	Nicotiana glutinosa
Hv.4HG0402730.1	1588	1592	CAAT-box	CAAT	Nicotiana glutinosa
Hv.4HG0402730.1	1859	1863	CAAT-box	CAAT	Nicotiana glutinosa
Hv.4HG0412330.1	636	642	MYB-like sequence	TAACCA	Arabidopsis thaliana
Hv.4HG0412330.1	22	26	Unnamed__4	CTCC	Petroselinum hortense
Hv.4HG0412330.1	175	179	Unnamed__4	CTCC	Petroselinum hortense
Hv.4HG0412330.1	275	279	Unnamed__4	CTCC	Petroselinum hortense
Hv.4HG0412330.1	632	636	Unnamed__4	CTCC	Petroselinum hortense
Hv.4HG0412330.1	649	653	Unnamed__4	CTCC	Petroselinum hortense
Hv.4HG0412330.1	868	872	Unnamed__4	CTCC	Petroselinum hortense
Hv.4HG0412330.1	894	898	Unnamed__4	CTCC	Petroselinum hortense
Hv.4HG0412330.1	908	912	Unnamed__4	CTCC	Petroselinum hortense
Hv.4HG0412330.1	933	937	Unnamed__4	CTCC	Petroselinum hortense
Hv.4HG0412330.1	936	940	Unnamed__4	CTCC	Petroselinum hortense
Hv.4HG0412330.1	1274	1278	Unnamed__4	CTCC	Petroselinum hortense
Hv.4HG0412330.1	1451	1455	Unnamed__4	CTCC	Petroselinum hortense
Hv.4HG0412330.1	1479	1483	Unnamed__4	CTCC	Petroselinum hortense
Hv.4HG0412330.1	1523	1527	Unnamed__4	CTCC	Petroselinum hortense
Hv.4HG0412330.1	1570	1574	Unnamed__4	CTCC	Petroselinum hortense
Hv.4HG0412330.1	1717	1721	Unnamed__4	CTCC	Petroselinum hortense
Hv.4HG0412330.1	1778	1782	Unnamed__4	CTCC	Petroselinum hortense
Hv.4HG0412330.1	1996	2000	Unnamed__4	CTCC	Petroselinum hortense
Hv.4HG0412330.1	134	138	CAAT-box	CAAT	Nicotiana glutinosa
Hv.4HG0412330.1	400	404	CAAT-box	CAAT	Nicotiana glutinosa
Hv.4HG0412330.1	564	568	CAAT-box	CAAT	Nicotiana glutinosa
Hv.4HG0412330.1	579	583	CAAT-box	CAAT	Nicotiana glutinosa
Hv.4HG0412330.1	688	692	CAAT-box	CAAT	Nicotiana glutinosa
Hv.4HG0412330.1	742	746	CAAT-box	CAAT	Nicotiana glutinosa
Hv.4HG0412330.1	772	776	CAAT-box	CAAT	Nicotiana glutinosa
Hv.4HG0412330.1	871	875	CAAT-box	CAAT	Nicotiana glutinosa
Hv.4HG0412330.1	1447	1451	CAAT-box	CAAT	Nicotiana glutinosa
Hv.4HG0412330.1	1790	1794	CAAT-box	CAAT	Nicotiana glutinosa
Hv.4HG0412330.1	651	657	CCGTCC-box	CCGTCC	Petroselinum hortense
Hv.4HG0412330.1	651	657	CCGTCC motif	CCGTCC	Nicotiana tabacum
Hv.4HG0412330.1	1562	1567	STRE	AGGGG	Arabidopsis thaliana
Hv.4HG0412330.1	1951	1957	Myb	CAACTG	Arabidopsis thaliana
Hv.4HG0412330.1	370	379	CTAG-motif	ACTAGCAGAA	Avena sativa
Hv.4HG0412330.1	468	474	W box	TTGACC	Arabidopsis thaliana
Hv.4HG0412330.1	836	842	W box	TTGACC	Arabidopsis thaliana
Hv.4HG0412330.1	1323	1328	Unnamed__1	CGTGG	Zea mays
Hv.4HG0412330.1	1150	1157	DRE1	ACCGAGA	Zea mays
Hv.4HG0412330.1	1258	1263	as-1	TGACG	Arabidopsis thaliana
Hv.4HG0412330.1	949	955	ABRE3a	TACGTG	Zea mays
Hv.4HG0412330.1	1071	1077	ABRE3a	TACGTG	Zea mays
Hv.4HG0412330.1	1772	1778	AT~TATA-box	TATATA	Arabidopsis thaliana
Hv.4HG0412330.1	265	271	Myb-binding site	CAACAG	Nicotiana tabacum
Hv.4HG0412330.1	949	955	ABRE4	CACGTA	Zea mays
Hv.4HG0412330.1	1071	1077	ABRE4	CACGTA	Zea mays
Hv.4HG0412330.1	1299	1305	DRE core	GCCGAC	Arabidopsis thaliana
Hv.4HG0412330.1	265	271	MYB	CAACAG	Arabidopsis thaliana
Hv.4HG0412330.1	636	642	MYB	TAACCA	Arabidopsis thaliana
Hv.4HG0412330.1	1266	1272	MYB	CAACCA	Arabidopsis thaliana
Hv.4HG0412330.1	1414	1420	MYB	CAACCA	Arabidopsis thaliana
Hv.4HG0412330.1	1486	1492	Unnamed__2	CCCCGG	Zea mays
Hv.4HG0412330.1	303	309	MYC	CATTTG	Arabidopsis thaliana
Hv.4HG0412330.1	488	494	MYC	CATTTG	Arabidopsis thaliana
Hv.4HG0412330.1	514	520	MYC	CATGTG	Arabidopsis thaliana
Hv.4HG0412370.1	1133	1141	WUN-motif	AAATTACT	Nicotiana glutinosa
Hv.4HG0412370.1	15	19	Unnamed__4	CTCC	Petroselinum hortense
Hv.4HG0412370.1	50	54	Unnamed__4	CTCC	Petroselinum hortense
Hv.4HG0412370.1	57	61	Unnamed__4	CTCC	Petroselinum hortense
Hv.4HG0412370.1	154	158	Unnamed__4	CTCC	Petroselinum hortense
Hv.4HG0412370.1	293	297	Unnamed__4	CTCC	Petroselinum hortense
Hv.4HG0412370.1	538	542	Unnamed__4	CTCC	Petroselinum hortense
Hv.4HG0412370.1	654	658	Unnamed__4	CTCC	Petroselinum hortense
Hv.4HG0412370.1	693	697	Unnamed__4	CTCC	Petroselinum hortense
Hv.4HG0412370.1	772	776	Unnamed__4	CTCC	Petroselinum hortense
Hv.4HG0412370.1	821	825	Unnamed__4	CTCC	Petroselinum hortense
Hv.4HG0412370.1	1069	1073	Unnamed__4	CTCC	Petroselinum hortense
Hv.4HG0412370.1	1261	1265	Unnamed__4	CTCC	Petroselinum hortense
Hv.4HG0412370.1	1367	1371	Unnamed__4	CTCC	Petroselinum hortense
Hv.4HG0412370.1	1387	1391	Unnamed__4	CTCC	Petroselinum hortense
Hv.4HG0412370.1	1444	1448	Unnamed__4	CTCC	Petroselinum hortense
Hv.4HG0412370.1	1630	1634	Unnamed__4	CTCC	Petroselinum hortense
Hv.4HG0412370.1	1633	1637	Unnamed__4	CTCC	Petroselinum hortense
Hv.4HG0412370.1	1641	1645	Unnamed__4	CTCC	Petroselinum hortense
Hv.4HG0412370.1	1759	1763	Unnamed__4	CTCC	Petroselinum hortense
Hv.4HG0412370.1	1778	1782	Unnamed__4	CTCC	Petroselinum hortense
Hv.4HG0412370.1	1781	1785	Unnamed__4	CTCC	Petroselinum hortense
Hv.4HG0412370.1	1787	1791	Unnamed__4	CTCC	Petroselinum hortense
Hv.4HG0412370.1	1846	1850	Unnamed__4	CTCC	Petroselinum hortense
Hv.4HG0412370.1	1934	1938	Unnamed__4	CTCC	Petroselinum hortense
Hv.4HG0412370.1	1985	1989	Unnamed__4	CTCC	Petroselinum hortense
Hv.4HG0412370.1	1752	1758	MYB-like sequence	TAACCA	Arabidopsis thaliana
Hv.4HG0412370.1	4	8	CAAT-box	CAAT	Nicotiana glutinosa
Hv.4HG0412370.1	214	218	CAAT-box	CAAT	Nicotiana glutinosa
Hv.4HG0412370.1	256	260	CAAT-box	CAAT	Nicotiana glutinosa
Hv.4HG0412370.1	330	334	CAAT-box	CAAT	Nicotiana glutinosa
Hv.4HG0412370.1	499	503	CAAT-box	CAAT	Nicotiana glutinosa
Hv.4HG0412370.1	570	574	CAAT-box	CAAT	Nicotiana glutinosa
Hv.4HG0412370.1	589	593	CAAT-box	CAAT	Nicotiana glutinosa
Hv.4HG0412370.1	776	780	CAAT-box	CAAT	Nicotiana glutinosa
Hv.4HG0412370.1	782	786	CAAT-box	CAAT	Nicotiana glutinosa
Hv.4HG0412370.1	947	951	CAAT-box	CAAT	Nicotiana glutinosa
Hv.4HG0412370.1	1014	1018	CAAT-box	CAAT	Nicotiana glutinosa
Hv.4HG0412370.1	1197	1201	CAAT-box	CAAT	Nicotiana glutinosa
Hv.4HG0412370.1	1318	1322	CAAT-box	CAAT	Nicotiana glutinosa
Hv.4HG0412370.1	1327	1331	CAAT-box	CAAT	Nicotiana glutinosa
Hv.4HG0412370.1	1397	1401	CAAT-box	CAAT	Nicotiana glutinosa
Hv.4HG0412370.1	1405	1409	CAAT-box	CAAT	Nicotiana glutinosa
Hv.4HG0412370.1	173	178	as-1	TGACG	Arabidopsis thaliana
Hv.4HG0412370.1	221	226	as-1	TGACG	Arabidopsis thaliana
Hv.4HG0412370.1	757	762	as-1	TGACG	Arabidopsis thaliana
Hv.4HG0412370.1	1894	1899	as-1	TGACG	Arabidopsis thaliana
Hv.4HG0412370.1	766	772	ABRE3a	TACGTG	Zea mays
Hv.4HG0412370.1	827	833	ABRE3a	TACGTG	Zea mays
Hv.4HG0412370.1	1469	1476	Myc	TCTCTTA	Arabidopsis thaliana
Hv.4HG0412370.1	1524	1531	Myc	TCTCTTA	Arabidopsis thaliana
Hv.4HG0412370.1	162	171	Unnamed__14	TCCACGTAGA	Zea mays
Hv.4HG0412370.1	1178	1184	WRE3	CCACCT	Pisum sativum
Hv.4HG0412370.1	1452	1458	WRE3	CCACCT	Pisum sativum
Hv.4HG0412370.1	856	862	AT~TATA-box	TATATA	Arabidopsis thaliana
Hv.4HG0412370.1	1212	1218	AT~TATA-box	TATATA	Arabidopsis thaliana
Hv.4HG0412370.1	40	46	Myb-binding site	CAACAG	Nicotiana tabacum
Hv.4HG0412370.1	1281	1287	Myb-binding site	CAACAG	Nicotiana tabacum
Hv.4HG0412370.1	1980	1986	Myb-binding site	CAACAG	Nicotiana tabacum
Hv.4HG0412370.1	162	171	Unnamed__10	TCCACGTAGA	Zea mays
Hv.4HG0412370.1	162	171	Unnamed__12	TCCACGTAGA	Zea mays
Hv.4HG0412370.1	32	37	STRE	AGGGG	Arabidopsis thaliana
Hv.4HG0412370.1	344	349	STRE	AGGGG	Arabidopsis thaliana
Hv.4HG0412370.1	352	357	STRE	AGGGG	Arabidopsis thaliana
Hv.4HG0412370.1	1371	1376	STRE	AGGGG	Arabidopsis thaliana
Hv.4HG0412370.1	1502	1507	STRE	AGGGG	Arabidopsis thaliana
Hv.4HG0412370.1	1635	1640	STRE	AGGGG	Arabidopsis thaliana
Hv.4HG0412370.1	1643	1648	STRE	AGGGG	Arabidopsis thaliana
Hv.4HG0412370.1	1724	1729	STRE	AGGGG	Arabidopsis thaliana
Hv.4HG0412370.1	1773	1778	STRE	AGGGG	Arabidopsis thaliana
Hv.4HG0412370.1	766	772	ABRE4	CACGTA	Zea mays
Hv.4HG0412370.1	827	833	ABRE4	CACGTA	Zea mays
Hv.4HG0412370.1	162	171	Unnamed__8	TCCACGTAGA	Zea mays
Hv.4HG0412370.1	1002	1008	W box	TTGACC	Arabidopsis thaliana
Hv.4HG0412370.1	695	700	Unnamed__1	CGTGG	Zea mays
Hv.4HG0412370.1	765	770	Unnamed__1	CGTGG	Zea mays
Hv.4HG0412370.1	40	46	MYB	CAACAG	Arabidopsis thaliana
Hv.4HG0412370.1	661	667	MYB	CAACCA	Arabidopsis thaliana
Hv.4HG0412370.1	1281	1287	MYB	CAACAG	Arabidopsis thaliana
Hv.4HG0412370.1	1655	1661	MYB	CAACCA	Arabidopsis thaliana
Hv.4HG0412370.1	1752	1758	MYB	TAACCA	Arabidopsis thaliana
Hv.4HG0412370.1	1980	1986	MYB	CAACAG	Arabidopsis thaliana
Hv.4HG0412370.1	938	948	Unnamed__6	taTAAATATct	Zea mays
Hv.4HG0412370.1	657	663	MYC	CATTTG	Arabidopsis thaliana
Hv.4HG0412370.1	981	987	MYC	CATTTG	Arabidopsis thaliana
Hv.4HG0412370.1	1292	1298	MYC	CATTTG	Arabidopsis thaliana
Hv.4HG0412370.1	1300	1306	MYC	CATGTG	Arabidopsis thaliana
Hv.4HG0412370.1	1685	1691	MYC	CATTTG	Arabidopsis thaliana
Hv.4HG0412370.1	1737	1743	MYC	CATTTG	Arabidopsis thaliana
Hv.5HG0420480.1	1349	1355	MYC	CATTTG	Arabidopsis thaliana
Hv.5HG0420480.1	1480	1486	MYC	CATGTG	Arabidopsis thaliana
Hv.5HG0420480.1	1893	1899	MYC	CAATTG	Arabidopsis thaliana
Hv.5HG0420480.1	375	381	Unnamed__2	CCCCGG	Zea mays
Hv.5HG0420480.1	577	583	Unnamed__2	CCCCGG	Zea mays
Hv.5HG0420480.1	613	619	MYB	CAACCA	Arabidopsis thaliana
Hv.5HG0420480.1	1936	1942	MYB	CAACCA	Arabidopsis thaliana
Hv.5HG0420480.1	1696	1701	Unnamed__1	CGTGG	Zea mays
Hv.5HG0420480.1	1394	1400	Myb	TAACTG	Arabidopsis thaliana
Hv.5HG0420480.1	45	50	STRE	AGGGG	Arabidopsis thaliana
Hv.5HG0420480.1	98	103	STRE	AGGGG	Arabidopsis thaliana
Hv.5HG0420480.1	258	263	STRE	AGGGG	Arabidopsis thaliana
Hv.5HG0420480.1	266	271	STRE	AGGGG	Arabidopsis thaliana
Hv.5HG0420480.1	420	425	STRE	AGGGG	Arabidopsis thaliana
Hv.5HG0420480.1	659	664	STRE	AGGGG	Arabidopsis thaliana
Hv.5HG0420480.1	1074	1079	STRE	AGGGG	Arabidopsis thaliana
Hv.5HG0420480.1	1100	1105	STRE	AGGGG	Arabidopsis thaliana
Hv.5HG0420480.1	1170	1175	STRE	AGGGG	Arabidopsis thaliana
Hv.5HG0420480.1	1310	1315	STRE	AGGGG	Arabidopsis thaliana
Hv.5HG0420480.1	1233	1241	CARE	CAACTCAC	Oryza sativa
Hv.5HG0420480.1	941	948	AAGAA-motif	GAAAGAA	Avena sativa
Hv.5HG0420480.1	945	952	AAGAA-motif	GAAAGAA	Avena sativa
Hv.5HG0420480.1	1426	1432	AT~TATA-box	TATATA	Arabidopsis thaliana
Hv.5HG0420480.1	610	616	WRE3	CCACCT	Pisum sativum
Hv.5HG0420480.1	1154	1160	WRE3	CCACCT	Pisum sativum
Hv.5HG0420480.1	1699	1704	as-1	TGACG	Arabidopsis thaliana
Hv.5HG0420480.1	633	637	CAAT-box	CAAT	Nicotiana glutinosa
Hv.5HG0420480.1	821	825	CAAT-box	CAAT	Nicotiana glutinosa
Hv.5HG0420480.1	910	914	CAAT-box	CAAT	Nicotiana glutinosa
Hv.5HG0420480.1	922	926	CAAT-box	CAAT	Nicotiana glutinosa
Hv.5HG0420480.1	991	995	CAAT-box	CAAT	Nicotiana glutinosa
Hv.5HG0420480.1	1017	1021	CAAT-box	CAAT	Nicotiana glutinosa
Hv.5HG0420480.1	1271	1275	CAAT-box	CAAT	Nicotiana glutinosa
Hv.5HG0420480.1	1657	1661	CAAT-box	CAAT	Nicotiana glutinosa
Hv.5HG0420480.1	1893	1897	CAAT-box	CAAT	Nicotiana glutinosa
Hv.5HG0420480.1	1895	1899	CAAT-box	CAAT	Nicotiana glutinosa
Hv.5HG0420480.1	31	35	Unnamed__4	CTCC	Petroselinum hortense
Hv.5HG0420480.1	96	100	Unnamed__4	CTCC	Petroselinum hortense
Hv.5HG0420480.1	114	118	Unnamed__4	CTCC	Petroselinum hortense
Hv.5HG0420480.1	117	121	Unnamed__4	CTCC	Petroselinum hortense
Hv.5HG0420480.1	123	127	Unnamed__4	CTCC	Petroselinum hortense
Hv.5HG0420480.1	131	135	Unnamed__4	CTCC	Petroselinum hortense
Hv.5HG0420480.1	134	138	Unnamed__4	CTCC	Petroselinum hortense
Hv.5HG0420480.1	148	152	Unnamed__4	CTCC	Petroselinum hortense
Hv.5HG0420480.1	151	155	Unnamed__4	CTCC	Petroselinum hortense
Hv.5HG0420480.1	233	237	Unnamed__4	CTCC	Petroselinum hortense
Hv.5HG0420480.1	251	255	Unnamed__4	CTCC	Petroselinum hortense
Hv.5HG0420480.1	263	267	Unnamed__4	CTCC	Petroselinum hortense
Hv.5HG0420480.1	287	291	Unnamed__4	CTCC	Petroselinum hortense
Hv.5HG0420480.1	291	295	Unnamed__4	CTCC	Petroselinum hortense
Hv.5HG0420480.1	343	347	Unnamed__4	CTCC	Petroselinum hortense
Hv.5HG0420480.1	346	350	Unnamed__4	CTCC	Petroselinum hortense
Hv.5HG0420480.1	349	353	Unnamed__4	CTCC	Petroselinum hortense
Hv.5HG0420480.1	365	369	Unnamed__4	CTCC	Petroselinum hortense
Hv.5HG0420480.1	384	388	Unnamed__4	CTCC	Petroselinum hortense
Hv.5HG0420480.1	390	394	Unnamed__4	CTCC	Petroselinum hortense
Hv.5HG0420480.1	418	422	Unnamed__4	CTCC	Petroselinum hortense
Hv.5HG0420480.1	423	427	Unnamed__4	CTCC	Petroselinum hortense
Hv.5HG0420480.1	427	431	Unnamed__4	CTCC	Petroselinum hortense
Hv.5HG0420480.1	562	566	Unnamed__4	CTCC	Petroselinum hortense
Hv.5HG0420480.1	755	759	Unnamed__4	CTCC	Petroselinum hortense
Hv.5HG0420480.1	801	805	Unnamed__4	CTCC	Petroselinum hortense
Hv.5HG0420480.1	844	848	Unnamed__4	CTCC	Petroselinum hortense
Hv.5HG0420480.1	847	851	Unnamed__4	CTCC	Petroselinum hortense
Hv.5HG0420480.1	866	870	Unnamed__4	CTCC	Petroselinum hortense
Hv.5HG0420480.1	932	936	Unnamed__4	CTCC	Petroselinum hortense
Hv.5HG0420480.1	965	969	Unnamed__4	CTCC	Petroselinum hortense
Hv.5HG0420480.1	978	982	Unnamed__4	CTCC	Petroselinum hortense
Hv.5HG0420480.1	984	988	Unnamed__4	CTCC	Petroselinum hortense
Hv.5HG0420480.1	1182	1186	Unnamed__4	CTCC	Petroselinum hortense
Hv.5HG0420480.1	1342	1346	Unnamed__4	CTCC	Petroselinum hortense
Hv.5HG0420480.1	1391	1395	Unnamed__4	CTCC	Petroselinum hortense
Hv.5HG0420480.1	1447	1451	Unnamed__4	CTCC	Petroselinum hortense
Hv.5HG0420480.1	1625	1629	Unnamed__4	CTCC	Petroselinum hortense
Hv.5HG0420480.1	1628	1632	Unnamed__4	CTCC	Petroselinum hortense
Hv.5HG0420480.1	1901	1905	Unnamed__4	CTCC	Petroselinum hortense
Hv.5HG0420480.1	1991	1995	Unnamed__4	CTCC	Petroselinum hortense
Hv.5HG0420480.1	1997	2001	Unnamed__4	CTCC	Petroselinum hortense
Hv.5HG0513530.1	154	159	STRE	AGGGG	Arabidopsis thaliana
Hv.5HG0513530.1	358	363	STRE	AGGGG	Arabidopsis thaliana
Hv.5HG0513530.1	750	755	STRE	AGGGG	Arabidopsis thaliana
Hv.5HG0513530.1	764	769	STRE	AGGGG	Arabidopsis thaliana
Hv.5HG0513530.1	848	853	STRE	AGGGG	Arabidopsis thaliana
Hv.5HG0513530.1	862	867	STRE	AGGGG	Arabidopsis thaliana
Hv.5HG0513530.1	1456	1461	STRE	AGGGG	Arabidopsis thaliana
Hv.5HG0513530.1	1584	1589	STRE	AGGGG	Arabidopsis thaliana
Hv.5HG0513530.1	398	404	CCGTCC motif	CCGTCC	Nicotiana tabacum
Hv.5HG0513530.1	417	423	CCGTCC motif	CCGTCC	Nicotiana tabacum
Hv.5HG0513530.1	802	808	CCGTCC motif	CCGTCC	Nicotiana tabacum
Hv.5HG0513530.1	1872	1878	ABRE4	CACGTA	Zea mays
Hv.5HG0513530.1	165	173	dOCT	CACGGATC	Zea mays
Hv.5HG0513530.1	608	615	AAGAA-motif	GAAAGAA	Avena sativa
Hv.5HG0513530.1	1954	1960	Myb-binding site	CAACAG	Nicotiana tabacum
Hv.5HG0513530.1	1690	1699	TCA	TCATCTTCAT	Pisum sativum
Hv.5HG0513530.1	773	779	Unnamed__2	CCCCGG	Zea mays
Hv.5HG0513530.1	1053	1062	Unnamed__2	AACCTAACCT	Petroselinum hortense
Hv.5HG0513530.1	625	631	MYC	CATTTG	Arabidopsis thaliana
Hv.5HG0513530.1	997	1003	MYC	CATTTG	Arabidopsis thaliana
Hv.5HG0513530.1	1118	1124	MYC	CATGTG	Arabidopsis thaliana
Hv.5HG0513530.1	1865	1871	MYC	CATGTG	Arabidopsis thaliana
Hv.5HG0513530.1	961	970	Unnamed__1	GCCACGTGGC	Petunia sp.
Hv.5HG0513530.1	962	967	Unnamed__1	CGTGG	Zea mays
Hv.5HG0513530.1	1052	1058	MYB	TAACCA	Arabidopsis thaliana
Hv.5HG0513530.1	1954	1960	MYB	CAACAG	Arabidopsis thaliana
Hv.5HG0513530.1	459	465	MYB recognition site	CCGTTG	Arabidopsis thaliana
Hv.5HG0513530.1	870	876	DRE core	GCCGAC	Arabidopsis thaliana
Hv.5HG0513530.1	1556	1562	DRE core	GCCGAC	Arabidopsis thaliana
Hv.5HG0513530.1	1872	1878	ABRE3a	TACGTG	Zea mays
Hv.5HG0513530.1	723	728	as-1	TGACG	Arabidopsis thaliana
Hv.5HG0513530.1	983	988	as-1	TGACG	Arabidopsis thaliana
Hv.5HG0513530.1	398	404	CCGTCC-box	CCGTCC	Petroselinum hortense
Hv.5HG0513530.1	417	423	CCGTCC-box	CCGTCC	Petroselinum hortense
Hv.5HG0513530.1	802	808	CCGTCC-box	CCGTCC	Petroselinum hortense
Hv.5HG0513530.1	159	163	CAAT-box	CAAT	Nicotiana glutinosa
Hv.5HG0513530.1	278	282	CAAT-box	CAAT	Nicotiana glutinosa
Hv.5HG0513530.1	307	311	CAAT-box	CAAT	Nicotiana glutinosa
Hv.5HG0513530.1	422	426	CAAT-box	CAAT	Nicotiana glutinosa
Hv.5HG0513530.1	670	674	CAAT-box	CAAT	Nicotiana glutinosa
Hv.5HG0513530.1	1172	1176	CAAT-box	CAAT	Nicotiana glutinosa
Hv.5HG0513530.1	1203	1207	CAAT-box	CAAT	Nicotiana glutinosa
Hv.5HG0513530.1	1368	1372	CAAT-box	CAAT	Nicotiana glutinosa
Hv.5HG0513530.1	1424	1428	CAAT-box	CAAT	Nicotiana glutinosa
Hv.5HG0513530.1	1610	1614	CAAT-box	CAAT	Nicotiana glutinosa
Hv.5HG0513530.1	1684	1688	CAAT-box	CAAT	Nicotiana glutinosa
Hv.5HG0513530.1	1052	1058	MYB-like sequence	TAACCA	Arabidopsis thaliana
Hv.5HG0513530.1	140	144	Unnamed__4	CTCC	Petroselinum hortense
Hv.5HG0513530.1	144	148	Unnamed__4	CTCC	Petroselinum hortense
Hv.5HG0513530.1	198	202	Unnamed__4	CTCC	Petroselinum hortense
Hv.5HG0513530.1	205	209	Unnamed__4	CTCC	Petroselinum hortense
Hv.5HG0513530.1	392	396	Unnamed__4	CTCC	Petroselinum hortense
Hv.5HG0513530.1	762	766	Unnamed__4	CTCC	Petroselinum hortense
Hv.5HG0513530.1	767	771	Unnamed__4	CTCC	Petroselinum hortense
Hv.5HG0513530.1	794	798	Unnamed__4	CTCC	Petroselinum hortense
Hv.5HG0513530.1	834	838	Unnamed__4	CTCC	Petroselinum hortense
Hv.5HG0513530.1	846	850	Unnamed__4	CTCC	Petroselinum hortense
Hv.5HG0513530.1	856	860	Unnamed__4	CTCC	Petroselinum hortense
Hv.5HG0513530.1	860	864	Unnamed__4	CTCC	Petroselinum hortense
Hv.5HG0513530.1	865	869	Unnamed__4	CTCC	Petroselinum hortense
Hv.5HG0513530.1	923	927	Unnamed__4	CTCC	Petroselinum hortense
Hv.5HG0513530.1	978	982	Unnamed__4	CTCC	Petroselinum hortense
Hv.5HG0513530.1	1044	1048	Unnamed__4	CTCC	Petroselinum hortense
Hv.5HG0513530.1	1301	1305	Unnamed__4	CTCC	Petroselinum hortense
Hv.5HG0513530.1	1304	1308	Unnamed__4	CTCC	Petroselinum hortense
Hv.5HG0513530.1	1475	1479	Unnamed__4	CTCC	Petroselinum hortense
Hv.5HG0513530.1	1543	1547	Unnamed__4	CTCC	Petroselinum hortense
Hv.5HG0513530.1	1575	1583	ERE	ATTTCATA	Nicotiana glutinos
Hv.5HG0513530.1	80	86	AT~TATA-box	TATATA	Arabidopsis thaliana
Hv.5HG0513530.1	1511	1517	AT~TATA-box	TATATA	Arabidopsis thaliana
Hv.5HG0513530.1	836	842	WRE3	CCACCT	Pisum sativum
Hv.6HG0568300.1	253	261	AT~TATA-box	TATATAAA	Arabidopsis thaliana
Hv.6HG0568300.1	255	261	AT~TATA-box	TATATA	Arabidopsis thaliana
Hv.6HG0568300.1	1255	1261	AT~TATA-box	TATATA	Arabidopsis thaliana
Hv.6HG0568300.1	1512	1518	AT~TATA-box	TATATA	Arabidopsis thaliana
Hv.6HG0568300.1	124	130	WRE3	CCACCT	Pisum sativum
Hv.6HG0568300.1	1963	1969	WRE3	CCACCT	Pisum sativum
Hv.6HG0568300.1	1652	1660	ERE	ATTTTAAA	Nicotiana glutinos
Hv.6HG0568300.1	3	8	as-1	TGACG	Arabidopsis thaliana
Hv.6HG0568300.1	774	779	as-1	TGACG	Arabidopsis thaliana
Hv.6HG0568300.1	1342	1347	as-1	TGACG	Arabidopsis thaliana
Hv.6HG0568300.1	1781	1786	as-1	TGACG	Arabidopsis thaliana
Hv.6HG0568300.1	1816	1821	as-1	TGACG	Arabidopsis thaliana
Hv.6HG0568300.1	1869	1875	CCGTCC-box	CCGTCC	Petroselinum hortense
Hv.6HG0568300.1	1882	1890.5	AC-I	(T/C)C(T/C)(C/T)ACC(T/C)ACC	Phaseolus vulgaris
Hv.6HG0568300.1	8	12	Unnamed__4	CTCC	Petroselinum hortense
Hv.6HG0568300.1	30	34	Unnamed__4	CTCC	Petroselinum hortense
Hv.6HG0568300.1	44	48	Unnamed__4	CTCC	Petroselinum hortense
Hv.6HG0568300.1	109	113	Unnamed__4	CTCC	Petroselinum hortense
Hv.6HG0568300.1	122	126	Unnamed__4	CTCC	Petroselinum hortense
Hv.6HG0568300.1	146	150	Unnamed__4	CTCC	Petroselinum hortense
Hv.6HG0568300.1	190	194	Unnamed__4	CTCC	Petroselinum hortense
Hv.6HG0568300.1	215	219	Unnamed__4	CTCC	Petroselinum hortense
Hv.6HG0568300.1	555	559	Unnamed__4	CTCC	Petroselinum hortense
Hv.6HG0568300.1	573	577	Unnamed__4	CTCC	Petroselinum hortense
Hv.6HG0568300.1	630	634	Unnamed__4	CTCC	Petroselinum hortense
Hv.6HG0568300.1	637	641	Unnamed__4	CTCC	Petroselinum hortense
Hv.6HG0568300.1	641	645	Unnamed__4	CTCC	Petroselinum hortense
Hv.6HG0568300.1	644	648	Unnamed__4	CTCC	Petroselinum hortense
Hv.6HG0568300.1	816	820	Unnamed__4	CTCC	Petroselinum hortense
Hv.6HG0568300.1	908	912	Unnamed__4	CTCC	Petroselinum hortense
Hv.6HG0568300.1	988	992	Unnamed__4	CTCC	Petroselinum hortense
Hv.6HG0568300.1	1669	1673	Unnamed__4	CTCC	Petroselinum hortense
Hv.6HG0568300.1	1721	1725	Unnamed__4	CTCC	Petroselinum hortense
Hv.6HG0568300.1	1863	1867	Unnamed__4	CTCC	Petroselinum hortense
Hv.6HG0568300.1	1875	1879	Unnamed__4	CTCC	Petroselinum hortense
Hv.6HG0568300.1	1922	1926	Unnamed__4	CTCC	Petroselinum hortense
Hv.6HG0568300.1	1927	1931	Unnamed__4	CTCC	Petroselinum hortense
Hv.6HG0568300.1	1947	1951	Unnamed__4	CTCC	Petroselinum hortense
Hv.6HG0568300.1	1957	1961	Unnamed__4	CTCC	Petroselinum hortense
Hv.6HG0568300.1	1961	1965	Unnamed__4	CTCC	Petroselinum hortense
Hv.6HG0568300.1	1991	1995	Unnamed__4	CTCC	Petroselinum hortense
Hv.6HG0568300.1	12	16	CAAT-box	CAAT	Nicotiana glutinosa
Hv.6HG0568300.1	346	350	CAAT-box	CAAT	Nicotiana glutinosa
Hv.6HG0568300.1	411	415	CAAT-box	CAAT	Nicotiana glutinosa
Hv.6HG0568300.1	876	880	CAAT-box	CAAT	Nicotiana glutinosa
Hv.6HG0568300.1	978	982	CAAT-box	CAAT	Nicotiana glutinosa
Hv.6HG0568300.1	1098	1102	CAAT-box	CAAT	Nicotiana glutinosa
Hv.6HG0568300.1	1105	1109	CAAT-box	CAAT	Nicotiana glutinosa
Hv.6HG0568300.1	1185	1189	CAAT-box	CAAT	Nicotiana glutinosa
Hv.6HG0568300.1	1245	1249	CAAT-box	CAAT	Nicotiana glutinosa
Hv.6HG0568300.1	1522	1526	CAAT-box	CAAT	Nicotiana glutinosa
Hv.6HG0568300.1	1532	1536	CAAT-box	CAAT	Nicotiana glutinosa
Hv.6HG0568300.1	1537	1541	CAAT-box	CAAT	Nicotiana glutinosa
Hv.6HG0568300.1	1607	1611	CAAT-box	CAAT	Nicotiana glutinosa
Hv.6HG0568300.1	1621	1625	CAAT-box	CAAT	Nicotiana glutinosa
Hv.6HG0568300.1	420	426	MYC	CATTTG	Arabidopsis thaliana
Hv.6HG0568300.1	749	755	MYC	CATTTG	Arabidopsis thaliana
Hv.6HG0568300.1	528	534	MYB	CAACCA	Arabidopsis thaliana
Hv.6HG0568300.1	1888	1894	MYB	CAACCA	Arabidopsis thaliana
Hv.6HG0568300.1	682	687	Unnamed__1	CGTGG	Zea mays
Hv.6HG0568300.1	1071	1076	Unnamed__1	CGTGG	Zea mays
Hv.6HG0568300.1	195	200	STRE	AGGGG	Arabidopsis thaliana
Hv.6HG0568300.1	204	209	STRE	AGGGG	Arabidopsis thaliana
Hv.6HG0568300.1	544	549	STRE	AGGGG	Arabidopsis thaliana
Hv.6HG0568300.1	552	557	STRE	AGGGG	Arabidopsis thaliana
Hv.6HG0568300.1	735	740	STRE	AGGGG	Arabidopsis thaliana
Hv.6HG0568300.1	1508	1513	STRE	AGGGG	Arabidopsis thaliana
Hv.6HG0568300.1	1931	1936	STRE	AGGGG	Arabidopsis thaliana
Hv.6HG0568300.1	1869	1875	CCGTCC motif	CCGTCC	Nicotiana tabacum
Hv.6HG0568300.1	84	92	dOCT	CACGGATC	Zea mays
Hv.6HG0568300.1	1682	1688	Myb	TAACTG	Arabidopsis thaliana
Hv.6HG0568300.1	791	798	AAGAA-motif	GAAAGAA	Avena sativa
Hv.6HG0568300.1	1592	1601	AAGAA-motif	gGTAAAGAAA	Avena sativa
Hv.6HG0568300.1	349	357	AP-1	TGAGTTAG	Arabidopsis thaliana
Hv.7HG0636950.1	1127	1133	WRE3	CCACCT	Pisum sativum
Hv.7HG0636950.1	1433	1439	WRE3	CCACCT	Pisum sativum
Hv.7HG0636950.1	714	720	AT~TATA-box	TATATA	Arabidopsis thaliana
Hv.7HG0636950.1	960	966	AT~TATA-box	TATATA	Arabidopsis thaliana
Hv.7HG0636950.1	1597	1603	AT~TATA-box	TATATA	Arabidopsis thaliana
Hv.7HG0636950.1	1624	1630	ABRE3a	TACGTG	Zea mays
Hv.7HG0636950.1	1480	1485	as-1	TGACG	Arabidopsis thaliana
Hv.7HG0636950.1	21	25	CAAT-box	CAAT	Nicotiana glutinosa
Hv.7HG0636950.1	63	67	CAAT-box	CAAT	Nicotiana glutinosa
Hv.7HG0636950.1	146	150	CAAT-box	CAAT	Nicotiana glutinosa
Hv.7HG0636950.1	162	166	CAAT-box	CAAT	Nicotiana glutinosa
Hv.7HG0636950.1	214	218	CAAT-box	CAAT	Nicotiana glutinosa
Hv.7HG0636950.1	230	234	CAAT-box	CAAT	Nicotiana glutinosa
Hv.7HG0636950.1	419	423	CAAT-box	CAAT	Nicotiana glutinosa
Hv.7HG0636950.1	517	521	CAAT-box	CAAT	Nicotiana glutinosa
Hv.7HG0636950.1	668	672	CAAT-box	CAAT	Nicotiana glutinosa
Hv.7HG0636950.1	947	951	CAAT-box	CAAT	Nicotiana glutinosa
Hv.7HG0636950.1	954	958	CAAT-box	CAAT	Nicotiana glutinosa
Hv.7HG0636950.1	1007	1011	CAAT-box	CAAT	Nicotiana glutinosa
Hv.7HG0636950.1	1112	1116	CAAT-box	CAAT	Nicotiana glutinosa
Hv.7HG0636950.1	1338	1342	CAAT-box	CAAT	Nicotiana glutinosa
Hv.7HG0636950.1	1356	1360	CAAT-box	CAAT	Nicotiana glutinosa
Hv.7HG0636950.1	1452	1456	CAAT-box	CAAT	Nicotiana glutinosa
Hv.7HG0636950.1	1471	1475	CAAT-box	CAAT	Nicotiana glutinosa
Hv.7HG0636950.1	1533	1537	CAAT-box	CAAT	Nicotiana glutinosa
Hv.7HG0636950.1	1582	1586	CAAT-box	CAAT	Nicotiana glutinosa
Hv.7HG0636950.1	1885	1889	CAAT-box	CAAT	Nicotiana glutinosa
Hv.7HG0636950.1	464	468	Unnamed__4	CTCC	Petroselinum hortense
Hv.7HG0636950.1	468	472	Unnamed__4	CTCC	Petroselinum hortense
Hv.7HG0636950.1	642	646	Unnamed__4	CTCC	Petroselinum hortense
Hv.7HG0636950.1	1049	1053	Unnamed__4	CTCC	Petroselinum hortense
Hv.7HG0636950.1	1221	1225	Unnamed__4	CTCC	Petroselinum hortense
Hv.7HG0636950.1	1314	1318	Unnamed__4	CTCC	Petroselinum hortense
Hv.7HG0636950.1	1401	1405	Unnamed__4	CTCC	Petroselinum hortense
Hv.7HG0636950.1	1475	1479	Unnamed__4	CTCC	Petroselinum hortense
Hv.7HG0636950.1	1648	1652	Unnamed__4	CTCC	Petroselinum hortense
Hv.7HG0636950.1	1687	1691	Unnamed__4	CTCC	Petroselinum hortense
Hv.7HG0636950.1	1913	1917	Unnamed__4	CTCC	Petroselinum hortense
Hv.7HG0636950.1	1284	1290	MYB-like sequence	TAACCA	Arabidopsis thaliana
Hv.7HG0636950.1	1898	1904	Unnamed__2	CCCCGG	Zea mays
Hv.7HG0636950.1	572	579	DRE1	ACCGAGA	Zea mays
Hv.7HG0636950.1	691	697	MYC	CATTTG	Arabidopsis thaliana
Hv.7HG0636950.1	706	712	MYC	CATTTG	Arabidopsis thaliana
Hv.7HG0636950.1	810	816	MYC	CATTTG	Arabidopsis thaliana
Hv.7HG0636950.1	1073	1079	MYC	CATTTG	Arabidopsis thaliana
Hv.7HG0636950.1	1206	1212	MYC	CATTTG	Arabidopsis thaliana
Hv.7HG0636950.1	322	328	MYB	CAACCA	Arabidopsis thaliana
Hv.7HG0636950.1	1067	1073	MYB	CAACCA	Arabidopsis thaliana
Hv.7HG0636950.1	1077	1083	MYB	CAACCA	Arabidopsis thaliana
Hv.7HG0636950.1	1284	1290	MYB	TAACCA	Arabidopsis thaliana
Hv.7HG0636950.1	1330	1336	MYB	CAACAG	Arabidopsis thaliana
Hv.7HG0636950.1	744	749	Unnamed__1	CGTGG	Zea mays
Hv.7HG0636950.1	996	1001	Unnamed__1	CGTGG	Zea mays
Hv.7HG0636950.1	1464	1469	Unnamed__1	CGTGG	Zea mays
Hv.7HG0636950.1	1626	1631	Unnamed__1	CGTGG	Zea mays
Hv.7HG0636950.1	1327	1333	Myb	TAACTG	Arabidopsis thaliana
Hv.7HG0636950.1	1624	1630	ABRE4	CACGTA	Zea mays
Hv.7HG0636950.1	12	17	STRE	AGGGG	Arabidopsis thaliana
Hv.7HG0636950.1	541	546	STRE	AGGGG	Arabidopsis thaliana
Hv.7HG0636950.1	654	659	STRE	AGGGG	Arabidopsis thaliana
Hv.7HG0636950.1	1235	1240	STRE	AGGGG	Arabidopsis thaliana
Hv.7HG0636950.1	1273	1278	STRE	AGGGG	Arabidopsis thaliana
Hv.7HG0636950.1	413	420	AAGAA-motif	GAAAGAA	Avena sativa
Hv.7HG0636950.1	603	610	AAGAA-motif	GAAAGAA	Avena sativa
Hv.7HG0636950.1	1082	1089	AAGAA-motif	GAAAGAA	Avena sativa
Hv.7HG0636950.1	1330	1336	Myb-binding site	CAACAG	Nicotiana tabacum
Hv.7HG0636950.1	839	848	TCA	TCATCTTCAT	Pisum sativum
Hv.7HG0717740.1	985	990	as-1	TGACG	Arabidopsis thaliana
Hv.7HG0717740.1	79	85	CCGTCC-box	CCGTCC	Petroselinum hortense
Hv.7HG0717740.1	1205	1211	CCGTCC-box	CCGTCC	Petroselinum hortense
Hv.7HG0717740.1	84	88	Unnamed__4	CTCC	Petroselinum hortense
Hv.7HG0717740.1	427	431	Unnamed__4	CTCC	Petroselinum hortense
Hv.7HG0717740.1	512	516	Unnamed__4	CTCC	Petroselinum hortense
Hv.7HG0717740.1	625	629	Unnamed__4	CTCC	Petroselinum hortense
Hv.7HG0717740.1	630	634	Unnamed__4	CTCC	Petroselinum hortense
Hv.7HG0717740.1	802	806	Unnamed__4	CTCC	Petroselinum hortense
Hv.7HG0717740.1	827	831	Unnamed__4	CTCC	Petroselinum hortense
Hv.7HG0717740.1	863	867	Unnamed__4	CTCC	Petroselinum hortense
Hv.7HG0717740.1	867	871	Unnamed__4	CTCC	Petroselinum hortense
Hv.7HG0717740.1	876	880	Unnamed__4	CTCC	Petroselinum hortense
Hv.7HG0717740.1	881	885	Unnamed__4	CTCC	Petroselinum hortense
Hv.7HG0717740.1	893	897	Unnamed__4	CTCC	Petroselinum hortense
Hv.7HG0717740.1	898	902	Unnamed__4	CTCC	Petroselinum hortense
Hv.7HG0717740.1	923	927	Unnamed__4	CTCC	Petroselinum hortense
Hv.7HG0717740.1	963	967	Unnamed__4	CTCC	Petroselinum hortense
Hv.7HG0717740.1	1066	1070	Unnamed__4	CTCC	Petroselinum hortense
Hv.7HG0717740.1	1085	1089	Unnamed__4	CTCC	Petroselinum hortense
Hv.7HG0717740.1	1118	1122	Unnamed__4	CTCC	Petroselinum hortense
Hv.7HG0717740.1	1184	1188	Unnamed__4	CTCC	Petroselinum hortense
Hv.7HG0717740.1	1209	1213	Unnamed__4	CTCC	Petroselinum hortense
Hv.7HG0717740.1	1260	1264	Unnamed__4	CTCC	Petroselinum hortense
Hv.7HG0717740.1	1297	1301	Unnamed__4	CTCC	Petroselinum hortense
Hv.7HG0717740.1	1567	1571	Unnamed__4	CTCC	Petroselinum hortense
Hv.7HG0717740.1	1753	1757	Unnamed__4	CTCC	Petroselinum hortense
Hv.7HG0717740.1	1756	1760	Unnamed__4	CTCC	Petroselinum hortense
Hv.7HG0717740.1	1980	1984	Unnamed__4	CTCC	Petroselinum hortense
Hv.7HG0717740.1	120	124	CAAT-box	CAAT	Nicotiana glutinosa
Hv.7HG0717740.1	349	353	CAAT-box	CAAT	Nicotiana glutinosa
Hv.7HG0717740.1	406	410	CAAT-box	CAAT	Nicotiana glutinosa
Hv.7HG0717740.1	418	422	CAAT-box	CAAT	Nicotiana glutinosa
Hv.7HG0717740.1	447	451	CAAT-box	CAAT	Nicotiana glutinosa
Hv.7HG0717740.1	776	780	CAAT-box	CAAT	Nicotiana glutinosa
Hv.7HG0717740.1	887	891	CAAT-box	CAAT	Nicotiana glutinosa
Hv.7HG0717740.1	889	893	CAAT-box	CAAT	Nicotiana glutinosa
Hv.7HG0717740.1	1009	1013	CAAT-box	CAAT	Nicotiana glutinosa
Hv.7HG0717740.1	1267	1271	CAAT-box	CAAT	Nicotiana glutinosa
Hv.7HG0717740.1	1367	1371	CAAT-box	CAAT	Nicotiana glutinosa
Hv.7HG0717740.1	1521	1525	CAAT-box	CAAT	Nicotiana glutinosa
Hv.7HG0717740.1	1776	1780	CAAT-box	CAAT	Nicotiana glutinosa
Hv.7HG0717740.1	1803	1807	CAAT-box	CAAT	Nicotiana glutinosa
Hv.7HG0717740.1	1849	1853	CAAT-box	CAAT	Nicotiana glutinosa
Hv.7HG0717740.1	1890	1894	CAAT-box	CAAT	Nicotiana glutinosa
Hv.7HG0717740.1	1941	1945	CAAT-box	CAAT	Nicotiana glutinosa
Hv.7HG0717740.1	859	865	WRE3	CCACCT	Pisum sativum
Hv.7HG0717740.1	1707	1713	WRE3	CCACCT	Pisum sativum
Hv.7HG0717740.1	324	332	TATA	TATAAAAT	Arabidopsis thaliana
Hv.7HG0717740.1	622	627	STRE	AGGGG	Arabidopsis thaliana
Hv.7HG0717740.1	659	664	STRE	AGGGG	Arabidopsis thaliana
Hv.7HG0717740.1	783	788	STRE	AGGGG	Arabidopsis thaliana
Hv.7HG0717740.1	878	883	STRE	AGGGG	Arabidopsis thaliana
Hv.7HG0717740.1	895	900	STRE	AGGGG	Arabidopsis thaliana
Hv.7HG0717740.1	900	905	STRE	AGGGG	Arabidopsis thaliana
Hv.7HG0717740.1	949	954	STRE	AGGGG	Arabidopsis thaliana
Hv.7HG0717740.1	1211	1216	STRE	AGGGG	Arabidopsis thaliana
Hv.7HG0717740.1	79	85	CCGTCC motif	CCGTCC	Nicotiana tabacum
Hv.7HG0717740.1	1205	1211	CCGTCC motif	CCGTCC	Nicotiana tabacum
Hv.7HG0717740.1	135	141	Myb	CAACTG	Arabidopsis thaliana
Hv.7HG0717740.1	1507	1513	Myb	CAACTG	Arabidopsis thaliana
Hv.7HG0717740.1	1074	1083	TCA	TCATCTTCAT	Pisum sativum
Hv.7HG0717740.1	1102	1111	TCA	TCATCTTCAT	Pisum sativum
Hv.7HG0717740.1	111	118	AAGAA-motif	GAAAGAA	Avena sativa
Hv.7HG0717740.1	907	914	AAGAA-motif	GAAAGAA	Avena sativa
Hv.7HG0717740.1	951	960	AAGAA-motif	gGTAAAGAAA	Avena sativa
Hv.7HG0717740.1	953	960	AAGAA-motif	GAAAGAA	Avena sativa
Hv.7HG0717740.1	1483	1492	AAGAA-motif	gGTAAAGAAA	Avena sativa
Hv.7HG0717740.1	1423	1429	Myb-binding site	CAACAG	Nicotiana tabacum
Hv.7HG0717740.1	153	159	MYC	CATGTG	Arabidopsis thaliana
Hv.7HG0717740.1	476	482	MYC	CATGTG	Arabidopsis thaliana
Hv.7HG0717740.1	887	893	MYC	CAATTG	Arabidopsis thaliana
Hv.7HG0717740.1	1058	1063	Unnamed__1	CGTGG	Zea mays
Hv.7HG0717740.1	1379	1384	Unnamed__1	CGTGG	Zea mays
Hv.7HG0717740.1	292	298	MYB	CAACCA	Arabidopsis thaliana
Hv.7HG0717740.1	1216	1222	MYB	CAACCA	Arabidopsis thaliana
Hv.7HG0717740.1	1423	1429	MYB	CAACAG	Arabidopsis thaliana
Hv.7HG0744200.1	1165	1170	as-1	TGACG	Arabidopsis thaliana
Hv.7HG0744200.1	769	777.5	AC-I	(T/C)C(T/C)(C/T)ACC(T/C)ACC	Phaseolus vulgaris
Hv.7HG0744200.1	311	315	Unnamed__4	CTCC	Petroselinum hortense
Hv.7HG0744200.1	315	319	Unnamed__4	CTCC	Petroselinum hortense
Hv.7HG0744200.1	323	327	Unnamed__4	CTCC	Petroselinum hortense
Hv.7HG0744200.1	327	331	Unnamed__4	CTCC	Petroselinum hortense
Hv.7HG0744200.1	355	359	Unnamed__4	CTCC	Petroselinum hortense
Hv.7HG0744200.1	359	363	Unnamed__4	CTCC	Petroselinum hortense
Hv.7HG0744200.1	369	373	Unnamed__4	CTCC	Petroselinum hortense
Hv.7HG0744200.1	388	392	Unnamed__4	CTCC	Petroselinum hortense
Hv.7HG0744200.1	392	396	Unnamed__4	CTCC	Petroselinum hortense
Hv.7HG0744200.1	498	502	Unnamed__4	CTCC	Petroselinum hortense
Hv.7HG0744200.1	502	506	Unnamed__4	CTCC	Petroselinum hortense
Hv.7HG0744200.1	567	571	Unnamed__4	CTCC	Petroselinum hortense
Hv.7HG0744200.1	570	574	Unnamed__4	CTCC	Petroselinum hortense
Hv.7HG0744200.1	602	606	Unnamed__4	CTCC	Petroselinum hortense
Hv.7HG0744200.1	714	718	Unnamed__4	CTCC	Petroselinum hortense
Hv.7HG0744200.1	763	767	Unnamed__4	CTCC	Petroselinum hortense
Hv.7HG0744200.1	890	894	Unnamed__4	CTCC	Petroselinum hortense
Hv.7HG0744200.1	1024	1028	Unnamed__4	CTCC	Petroselinum hortense
Hv.7HG0744200.1	1220	1224	Unnamed__4	CTCC	Petroselinum hortense
Hv.7HG0744200.1	1266	1270	Unnamed__4	CTCC	Petroselinum hortense
Hv.7HG0744200.1	1716	1720	Unnamed__4	CTCC	Petroselinum hortense
Hv.7HG0744200.1	1798	1802	Unnamed__4	CTCC	Petroselinum hortense
Hv.7HG0744200.1	1801	1805	Unnamed__4	CTCC	Petroselinum hortense
Hv.7HG0744200.1	1804	1808	Unnamed__4	CTCC	Petroselinum hortense
Hv.7HG0744200.1	1837	1841	Unnamed__4	CTCC	Petroselinum hortense
Hv.7HG0744200.1	1895	1899	Unnamed__4	CTCC	Petroselinum hortense
Hv.7HG0744200.1	1898	1902	Unnamed__4	CTCC	Petroselinum hortense
Hv.7HG0744200.1	1901	1905	Unnamed__4	CTCC	Petroselinum hortense
Hv.7HG0744200.1	1931	1935	Unnamed__4	CTCC	Petroselinum hortense
Hv.7HG0744200.1	1934	1938	Unnamed__4	CTCC	Petroselinum hortense
Hv.7HG0744200.1	1966	1970	Unnamed__4	CTCC	Petroselinum hortense
Hv.7HG0744200.1	1273	1279	MYB-like sequence	TAACCA	Arabidopsis thaliana
Hv.7HG0744200.1	8	12	CAAT-box	CAAT	Nicotiana glutinosa
Hv.7HG0744200.1	59	63	CAAT-box	CAAT	Nicotiana glutinosa
Hv.7HG0744200.1	188	192	CAAT-box	CAAT	Nicotiana glutinosa
Hv.7HG0744200.1	198	202	CAAT-box	CAAT	Nicotiana glutinosa
Hv.7HG0744200.1	210	214	CAAT-box	CAAT	Nicotiana glutinosa
Hv.7HG0744200.1	224	228	CAAT-box	CAAT	Nicotiana glutinosa
Hv.7HG0744200.1	287	291	CAAT-box	CAAT	Nicotiana glutinosa
Hv.7HG0744200.1	292	296	CAAT-box	CAAT	Nicotiana glutinosa
Hv.7HG0744200.1	442	446	CAAT-box	CAAT	Nicotiana glutinosa
Hv.7HG0744200.1	444	448	CAAT-box	CAAT	Nicotiana glutinosa
Hv.7HG0744200.1	453	457	CAAT-box	CAAT	Nicotiana glutinosa
Hv.7HG0744200.1	584	588	CAAT-box	CAAT	Nicotiana glutinosa
Hv.7HG0744200.1	710	714	CAAT-box	CAAT	Nicotiana glutinosa
Hv.7HG0744200.1	810	814	CAAT-box	CAAT	Nicotiana glutinosa
Hv.7HG0744200.1	1343	1347	CAAT-box	CAAT	Nicotiana glutinosa
Hv.7HG0744200.1	1367	1371	CAAT-box	CAAT	Nicotiana glutinosa
Hv.7HG0744200.1	1369	1373	CAAT-box	CAAT	Nicotiana glutinosa
Hv.7HG0744200.1	1615	1619	CAAT-box	CAAT	Nicotiana glutinosa
Hv.7HG0744200.1	143	149	AT~TATA-box	TATATA	Arabidopsis thaliana
Hv.7HG0744200.1	558	564	WRE3	CCACCT	Pisum sativum
Hv.7HG0744200.1	1927	1933	WRE3	CCACCT	Pisum sativum
Hv.7HG0744200.1	331	338	Myc	TCTCTTA	Arabidopsis thaliana
Hv.7HG0744200.1	305	310	STRE	AGGGG	Arabidopsis thaliana
Hv.7HG0744200.1	377	382	STRE	AGGGG	Arabidopsis thaliana
Hv.7HG0744200.1	506	511	STRE	AGGGG	Arabidopsis thaliana
Hv.7HG0744200.1	1196	1201	STRE	AGGGG	Arabidopsis thaliana
Hv.7HG0744200.1	1818	1823	STRE	AGGGG	Arabidopsis thaliana
Hv.7HG0744200.1	677	683	Myb	CAACTG	Arabidopsis thaliana
Hv.7HG0744200.1	731	737	Myb-binding site	CAACAG	Nicotiana tabacum
Hv.7HG0744200.1	1621	1630	AAGAA-motif	gGTAAAGAAA	Avena sativa
Hv.7HG0744200.1	442	448	MYC	CAATTG	Arabidopsis thaliana
Hv.7HG0744200.1	573	579	MYC	CATTTG	Arabidopsis thaliana
Hv.7HG0744200.1	648	654	MYC	CATGTG	Arabidopsis thaliana
Hv.7HG0744200.1	1367	1373	MYC	CAATTG	Arabidopsis thaliana
Hv.7HG0744200.1	936	942	W box	TTGACC	Arabidopsis thaliana
Hv.7HG0744200.1	1907	1913	W box	TTGACC	Arabidopsis thaliana
Hv.7HG0744200.1	624	630	MYB	CAACCA	Arabidopsis thaliana
Hv.7HG0744200.1	731	737	MYB	CAACAG	Arabidopsis thaliana
Hv.7HG0744200.1	1110	1116	MYB	CAACCA	Arabidopsis thaliana
Hv.7HG0744200.1	1273	1279	MYB	TAACCA	Arabidopsis thaliana
Hv.7HG0744200.1	1303	1309	MYB	CAACCA	Arabidopsis thaliana
Hv.7HG0744200.1	1347	1353	MYB	CAACCA	Arabidopsis thaliana
Hv.7HG0744200.1	1708	1714	MYB	CAACCA	Arabidopsis thaliana
Hv.7HG0744200.1	535	540	Unnamed__1	CGTGG	Zea mays
Hv.7HG0744200.1	805	810	Unnamed__1	CGTGG	Zea mays
Hv.7HG0744200.1	1263	1268	Unnamed__1	CGTGG	Zea mays
Hv.7HG0744200.1	1766	1771	Unnamed__1	CGTGG	Zea mays
