# Supplementary material for: Genome-wide identification, characterization, and evolutionary analysis of the barley TALE gene family and its expression profiles in response to exogenous hormones
Source: Front Plant Sci. 2024 Jun 27;15:1421702. doi: 10.3389/fpls.2024.1421702 (PMC11236544; doi:10.3389/fpls.2024.1421702)
Supplement: Supplementary file 12 [file Table_12.xlsx]

## Sheet: Table S12
Table S12a. Gene expression levels under ABA treament
Gene ID	responess time	samples	2△△Ct	average
HvKNOX9	0h	ABA-1	1.1355	1.00548
		ABA-2	1.00231
		ABA-3	0.878633
	3h	ABA-4	1.21139	1.17366
		ABA-5	1.39152
		ABA-6	0.918064
	6h	ABA-7	1.68958	3.12091
		ABA-8	4.94739
		ABA-9	2.72578
	9h	ABA-10	0.554785	0.5999
		ABA-11	0.646176
		ABA-12	0.598739
	12h	ABA-13	4.41782	4.60489
		ABA-14	2.7007
		ABA-15	6.69616
	24h	ABA-16	0.420448	0.329985
		ABA-17	0.314253
		ABA-18	0.255253
HvKNOX6	0h	ABA-1	0.819794	1.01738
		ABA-2	0.954842
		ABA-3	1.27751
	3h	ABA-4	0.44648	0.495522
		ABA-5	0.516438
		ABA-6	0.523647
	6h	ABA-7	0.553504	0.305812
		ABA-8	0.183858
		ABA-9	0.180075
	9h	ABA-10	0.0356489	0.0241783
		ABA-11	0.0116785
		ABA-12	0.0252076
	12h	ABA-13	0.152477	0.0780807
		ABA-14	0.0185385
		ABA-15	0.0632262
	24h	ABA-16	0.129109	0.0867487
		ABA-17	0.075712
		ABA-18	0.0554245
HvKNOX8	0h	ABA-1	1.00463	1.00271
		ABA-2	1.09177
		ABA-3	0.911722
	3h	ABA-4	0.312083	0.35573
		ABA-5	0.479632
		ABA-6	0.275476
	6h	ABA-7	0.90125	0.58264
		ABA-8	0.353553
		ABA-9	0.493116
	9h	ABA-10	0.427304	0.330392
		ABA-11	0.467596
		ABA-12	0.0962769
	12h	ABA-13	1.19748	0.804586
		ABA-14	0.702222
		ABA-15	0.514057
	24h	ABA-16	0.514057	0.348475
		ABA-17	0.238159
		ABA-18	0.293209
HvBELL10	0h	ABA-1	1.00696	1.00251
		ABA-2	1.08673
		ABA-3	0.913831
	3h	ABA-4	0.80107	0.817539
		ABA-5	0.712025
		ABA-6	0.939523
	6h	ABA-7	1.8025	1.1959
		ABA-8	0.628507
		ABA-9	1.15669
	9h	ABA-10	0.297989	0.247408
		ABA-11	0.304251
		ABA-12	0.139984
	12h	ABA-13	0.986233	0.77728
		ABA-14	0.566442
		ABA-15	0.779165
	24h	ABA-16	0.840896	0.741705
		ABA-17	0.482968
		ABA-18	0.90125
Table S12b. Gene expression levels under GA3 treament
Gene ID	responess time	samples	2△△Ct	average
HvKNOX9	0h	GA3-1	1.00696	1.00491
		GA3-2	1.12506
		GA3-3	0.882703
	3h	GA3-4	0.705475	0.77755
		GA3-5	0.676737
		GA3-6	0.950439
	6h	GA3-7	0.282567	0.262658
		GA3-8	0.224793
		GA3-9	0.280616
	9h	GA3-10	0.501157	0.625311
		GA3-11	0.526072
		GA3-12	0.848704
	12h	GA3-13	0.604299	0.407177
		GA3-14	0.317171
		GA3-15	0.300062
	24h	GA3-16	0.217638	0.386433
		GA3-17	0.129408
		GA3-18	0.812252
HvKNOX6	0h	GA3-1	1.33176	1.02717
		GA3-2	0.99539
		GA3-3	0.754364
	3h	GA3-4	0.502316	0.601898
		GA3-5	0.730353
		GA3-6	0.573024
	6h	GA3-7	0.376312	0.274276
		GA3-8	0.20166
		GA3-9	0.244855
	9h	GA3-10	0.963707	0.917769
		GA3-11	0.720298
		GA3-12	1.0693
	12h	GA3-13	0.320116	0.226005
		GA3-14	0.152477
		GA3-15	0.205423
	24h	GA3-16	0.272942	0.253786
		GA3-17	0.209739
		GA3-18	0.278677
HvKNOX8	0h	GA3-1	1.08423	1.00212
		GA3-2	0.92445
		GA3-3	0.997692
	3h	GA3-4	0.585064	0.611125
		GA3-5	0.557354
		GA3-6	0.690956
	6h	GA3-7	5.60481	5.61841
		GA3-8	7.3956
		GA3-9	3.85483
	9h	GA3-10	2.9897	3.32004
		GA3-11	3.34035
		GA3-12	3.63008
	12h	GA3-13	6.20458	6.87073
		GA3-14	7.02907
		GA3-15	7.37853
	24h	GA3-16	0.823591	0.786834
		GA3-17	0.76313
		GA3-18	0.773782
HvBELL10	0h	GA3-1	1.36289	1.02844
		GA3-2	0.950439
		GA3-3	0.771997
	3h	GA3-4	1.70527	1.86608
		GA3-5	2.01391
		GA3-6	1.87905
	6h	GA3-7	2.17347	1.60538
		GA3-8	0.852635
		GA3-9	1.79005
	9h	GA3-10	1.10957	1.42449
		GA3-11	1.65864
		GA3-12	1.50525
	12h	GA3-13	0.993092	1.22518
		GA3-14	1.03526
		GA3-15	1.64718
	24h	GA3-16	1.18099	1.30046
		GA3-17	1.17283
		GA3-18	1.54756
Table S12c. Gene expression levels under 6-BA treament
Gene ID	responess time	samples	2△△Ct	average
HvKNOX9	0h	6-BA-1	1.15669	1.00815
		6-BA-2	0.846745
		6-BA-3	1.02101
	3h	6-BA-4	0.700602	0.605425
		6-BA-5	0.581023
		6-BA-6	0.53465
	6h	6-BA-7	5.57897	4.58242
		6-BA-8	4.11246
		6-BA-9	4.05584
	9h	6-BA-10	1.04006	0.91647
		6-BA-11	0.771997
		6-BA-12	0.937354
	12h	6-BA-13	2.90795	3.18679
		6-BA-14	2.39496
		6-BA-15	4.25748
	24h	6-BA-16	0.852635	1.12547
		6-BA-17	1.10957
		6-BA-18	1.41421
HvKNOX6	0h	6-BA-1	0.673617	1.07755
		6-BA-2	1.67018
		6-BA-3	0.888843
	3h	6-BA-4	0.426317	0.512531
		6-BA-5	0.524858
		6-BA-6	0.586417
	6h	6-BA-7	0.138696	0.124528
		6-BA-8	0.118257
		6-BA-9	0.116629
	9h	6-BA-10	0.535887	0.566278
		6-BA-11	0.521233
		6-BA-12	0.641713
	12h	6-BA-13	0.238159	0.150913
		6-BA-14	0.115824
		6-BA-15	0.0987552
	24h	6-BA-16	0.80107	0.620775
		6-BA-17	0.668964
		6-BA-18	0.392292
HvKNOX8	0h	6-BA-1	0.993092	1.03065
		6-BA-2	1.3566
		6-BA-3	0.742262
	3h	6-BA-4	0.852635	1.02704
		6-BA-5	1.52626
		6-BA-6	0.702222
	6h	6-BA-7	1.72907	1.9093
		6-BA-8	1.84038
		6-BA-9	2.15846
	9h	6-BA-10	0.806642	1.16654
		6-BA-11	1.10191
		6-BA-12	1.59107
	12h	6-BA-13	16.0741	13.4255
		6-BA-14	11.0553
		6-BA-15	13.147
	24h	6-BA-16	1.49485	1.22558
		6-BA-17	0.959264
		6-BA-18	1.22264
HvBELL10	0h	6-BA-1	1.15402	1.01964
		6-BA-2	0.750886
		6-BA-3	1.15402
	3h	6-BA-4	1.86176	2.24613
		6-BA-5	3.33264
		6-BA-6	1.54399
	6h	6-BA-7	0.31498	0.308631
		6-BA-8	0.31498
		6-BA-9	0.295931
	9h	6-BA-10	2.21402	2.24384
		6-BA-11	2.00926
		6-BA-12	2.50822
	12h	6-BA-13	0.443396	0.32298
		6-BA-14	0.267325
		6-BA-15	0.258219
	24h	6-BA-16	1.74917	2.10235
		6-BA-17	2.38943
		6-BA-18	2.16845
